# Supplementary material for: “The Rodney Dangerfield of Stylistic Devices”: End-to-End Detection and Extraction of Vossian Antonomasia Using Neural Networks
Source: Front Artif Intell. 2022 Jun 9;5:868249. doi: 10.3389/frai.2022.868249 (PMC9218426; doi:10.3389/frai.2022.868249)
Supplement: Supplementary file 1 [file Data_Sheet_1.zip › data.tsv]

label	text	annotated	source	modifier	target
0	1 ranking with a 62 36 60 63 secondround victory over the CarlUwe Steeb of West Germany		[]	[]	[]
1	1 suspect Leroy Linen 41 was in custody yesterday facing a felony charge as the Jesse James of Scofflaws	1 suspect |Leroy Linen| 41 was in custody yesterday facing a felony charge as the *Jesse James* of /Scofflaws/	['Jesse James']	['Scofflaws']	['Leroy Linen']
0	10 in the Nielsen ratings and on Sunday it won the Emmy for best comedy its second		[]	[]	[]
1	10 is so poised and elegiac that she comes off as the Norah Jones of her plastered generation	10 is so poised and elegiac that |she| comes off as the *Norah Jones* of /her plastered generation/	['Norah Jones']	['her plastered generation']	['she']
0	10 ranked player in the world a sleepyeyed player with a whispy beard nicknamed the Cat for the way he covers the court with deceptively quick silent strides		[]	[]	[]
0	10000 Payment Was Planned Mrs Whitehead was to have received 10000 from the Sterns for bearing a baby after being artificially inseminated with Mr Sterns sperm		[]	[]	[]
1	122 from 1983 to 2004 said Shes the Meryl Streep of downtown	122 from 1983 to 2004 said |She|s the *Meryl Streep* of /downtown/	['Meryl Streep']	['downtown']	['She']
0	14 Nathalie Tauziat of France 61 63 in the first semifinal at the Foro Italico and Sabatini followed with a 63 61 triumph over a Bettina Fulco of Argentina		[]	[]	[]
0	169 played a Stan Laurel to the Oliver Hardy of No		[]	[]	[]
0	1991 A Performance Chronicle of the Rediscovery of America by the Warrior for Gringostroika Written directed and performed by Guillermo GomezPena light design Tony Giovannetti maps and mirrors designed by Luis Brindis		[]	[]	[]
0	2 Dilettantes Enjoy a Spot of Recreational Homicide		[]	[]	[]
0	2 Pianos 4 Hands And a Couple of Elbows		[]	[]	[]
0	2 is ultimately an EP for the cult audience in the spirit of Nick Drake or Chris Bell though it also has echoes of Prince Bob Dylan and the Smiths		[]	[]	[]
0	2 that bespeaks the Picasso of Guernica		[]	[]	[]
0	24 WORLD RELIGION PARLIAMENT ENDS After a week of sometimes disruptive events an assembly of religious leaders from around the world heard an appeal from the Dalai Lama for religious peace		[]	[]	[]
0	2500 a Pound for Tea		[]	[]	[]
0	30Year Bond at a Low of 652		[]	[]	[]
0	31 Chevrolet as the racecar to beat in the Chase for the Nextel Cup points championship		[]	[]	[]
1	4 For talk news and advice on everything from cooking to culture listeners turn to the Oprah Winfrey of Korean radio	4 For talk news and advice on everything from cooking to culture listeners turn to the *Oprah Winfrey* of /Korean radio/	['Oprah Winfrey']	['Korean radio']	[]
0	4 of 1693 in the courtly tread of the Chaconne from the Premier Concert of Schieferdeckers 1713 Concerts Musicaux in a remarkably ripe sarabande by the Handel of 1705		[]	[]	[]
0	40 and 41 jump into the business at hand with a suddenness that foreshadows the Beethoven of the Eighth Symphony and last string quartet		[]	[]	[]
0	49 in F minor La Passione 1768 one of his turbulent searching Sturm und Drang scores that tellingly anticipate the Beethoven of such works as the Coriolanus Overture		[]	[]	[]
0	50th Emmy Awards Presented For the sixth year in a row HBO took the Emmy for outstanding movie this time for Don King Only in America		[]	[]	[]
0	51st Emmy Awards Presented David Chase the creator of The Sopranos won the Emmy for writing the drama series		[]	[]	[]
0	6 St Josephs Reaches 140 With a Rout of Fordham		[]	[]	[]
0	67 Cadets Join in a Rout for First Victory		[]	[]	[]
0	7 PM Cartoon Network CLASS OF 3000 Andr Benjamin a k a Andr 3000 of the hiphop group OutKast lends his voice to Sunny Bridges in the second season of this vaguely autobiographical animated series about a star who gives up everything to teach a group of musical prodigies in Atlanta		[]	[]	[]
0	8 PM VH1 I LOVE THE 70S VOLUME II Name that year Nadia Comaneci left got a gold for her perfect 10 Sally Field got an Emmy for her perfect 16 personalities that is and hits like Silly Love Songs and Afternoon Delight rocked the charts in a summer that had the entire nation seeing fireworks		[]	[]	[]
1	A John Harms known as the Sol Hurok of Bergen County was an impresario who began bringing concert performers to New Jersey stages in the 1940s	A |John Harms| known as the *Sol Hurok* of /Bergen County/ was an impresario who began bringing concert performers to New Jersey stages in the 1940s	['Sol Hurok']	['Bergen County']	['John Harms']
0	A 13game winning streak has virtually assured the Utah Jazz of finishing with the best record in the Western Conference		[]	[]	[]
1	A 1929 first edition of Tintin au Pays des Soviets recently sold for about 3450 at current exchange rates making Herge what Mr Crochelet termed the Van Gogh of the BD	A 1929 first edition of Tintin au Pays des Soviets recently sold for about 3450 at current exchange rates making |Herge| what Mr Crochelet termed the *Van Gogh* of /the BD/	['Van Gogh']	['the BD']	['Herge']
1	A 1993 oneofakind replica of it has become the Mona Lisa of the show	|A 1993 oneofakind replica| of it has become the *Mona Lisa* of /the show/	['Mona Lisa']	['the show']	['A 1993 oneofakind replica']
0	A 20year veteran of the Long Island wine industry who was born in Queens and studied viticulture at Cornell University he started as founding winemaker at Bridgehampton Vineyards worked with the Hargraves for a time and spent several years as a consultant to newcomers eager to start up wineries		[]	[]	[]
1	A 52yearold photographer from Little Rock Ark Mr McDermott may be the Ansel Adams of Angkor	A 52yearold photographer from Little Rock Ark |Mr McDermott| may be the *Ansel Adams* of /Angkor/	['Ansel Adams']	['Angkor']	['Mr McDermott']
0	A 90s Coach With a Dash of Lombardi		[]	[]	[]
0	A Blundering Dog and a Couple of Springs		[]	[]	[]
0	A Breather for Young People in Sarajevo and a Pause for Bosnia as a Whole		[]	[]	[]
1	A Bronx drugstore worker who the police said had portrayed himself as a Robin Hood for people who have the virus that causes AIDS was accused yesterday of stealing more than 171000 in medication to treat the virus	|A Bronx drugstore worker| who the police said had portrayed himself as a *Robin Hood* for /people who have the virus that causes AIDS/ was accused yesterday of stealing more than 171000 in medication to treat the virus	['Robin Hood']	['people who have the virus that causes AIDS']	['A Bronx drugstore worker']
0	A Bushel and a Peck for Adelaide		[]	[]	[]
0	A City Seeks a Remedy for Layoffs		[]	[]	[]
0	A ColdWar Couple With a Couple of Peculiarities		[]	[]	[]
0	A Dog a Fence a Hank of Hair		[]	[]	[]
0	A Drink of Premium Wine Is a Twist of the Wrist Away		[]	[]	[]
0	A Fading Actress a Pile of Drugs and 3 Slayings		[]	[]	[]
0	A Failing Dance Presenter Looks to a Gala for Rescue		[]	[]	[]
0	A Fashionista Turns a Page for Arts Sake		[]	[]	[]
0	A Father a Friend a Seller of Cyberporn		[]	[]	[]
0	A Few Tips on a Couple of New York Cabbies Who Are Not Hailed		[]	[]	[]
1	A Growth Industry Orion Samuelson the Walter Cronkite of farm broadcasting has come a long way from Green Bay Wis where he read livestock prices on local TV to the Tribune Tower in Chicago where he is at the forefront of an increasingly technologydriven field	A Growth Industry |Orion Samuelson| the *Walter Cronkite* of /farm broadcasting/ has come a long way from Green Bay Wis where he read livestock prices on local TV to the Tribune Tower in Chicago where he is at the forefront of an increasingly technologydriven field	['Walter Cronkite']	['farm broadcasting']	['Orion Samuelson']
0	A Guide to the Sky for Galactic Tourists		[]	[]	[]
0	A Little Bit of This a Little of That		[]	[]	[]
0	A Little of This a Little of That		[]	[]	[]
0	A Little of This a Little of That With a Fresh Woodwind Sound		[]	[]	[]
1	A Local Media Mogul Dick French Jr is the Ted Turner of the Hudson Valley in four years he has expanded Regional News Network a 24hour news operation based in Kingston NY from a station that broadcast to 250000 homes upstate to one that reaches 24 million homes through cable systems in New York New Jersey and Connecticut	A Local Media Mogul |Dick French Jr| is the *Ted Turner* of /the Hudson Valley/ in four years he has expanded Regional News Network a 24hour news operation based in Kingston NY from a station that broadcast to 250000 homes upstate to one that reaches 24 million homes through cable systems in New York New Jersey and Connecticut	['Ted Turner']	['the Hudson Valley']	['Dick French Jr']
0	A Lonely Couch a Dash of Sex		[]	[]	[]
0	A Long Night of Miscues in the Mud for the Yanks and the White Sox		[]	[]	[]
0	A Message to All a Duel for the Ages		[]	[]	[]
0	A Methuselah of Pol Roger goes for about 250 a Salmanazar of Schramsberg Blanc de Blanc 1982 from California about 400 and a Balthazar of Veuve Clicquot about 850		[]	[]	[]
0	A Monitor on Gambling Becomes a Mentor for Newarks Schoolchildren		[]	[]	[]
0	A Mountain Climber a Cartoonist Two Brothers and a Ray of Sunshine		[]	[]	[]
0	A Necklace as a Token of Ecstasy		[]	[]	[]
0	A New Haircut And a Ray of Hope		[]	[]	[]
0	A Nod From Landmarks Officials a Dash of Public Housing Pride		[]	[]	[]
0	A Pioneer of the Big Box Builds a Tank for Some Very Big Fish		[]	[]	[]
0	A Place to Pick a Peck of Pickled Anything		[]	[]	[]
0	A Position of Greatness and a Hunger for Victory		[]	[]	[]
0	A President Dodging Potholes Finds a Stretch of Smooth Road		[]	[]	[]
0	A Roll of the Dice for Dion Celine Dions new show at Caesars Palace in Las Vegas is widely perceived as a gamble		[]	[]	[]
0	A Rose or a Thorn for East Harlem		[]	[]	[]
0	A Royalist a Cavalier of the slums shes long pondered the biblical motto an eye for an eye and a tooth for a tooth and one day decides to take it seriously		[]	[]	[]
0	A Seized Car Story With a Twist of Lemon		[]	[]	[]
0	A Ship Called Jesus 1991 the title refers to the Jesus of Lubeck a slave ship sent to the New World by Elizabeth I of England concentrates on religion with crucifixes church windows and Bible passages punctuated by shots of undulating water		[]	[]	[]
0	A Singer Brings Back the Spunk of 40s Women		[]	[]	[]
0	A SmallScreen Feast of Verite Born of a Hunger for Impact		[]	[]	[]
0	A SmallTown Museum Orders a Couple of Very Old Eggs		[]	[]	[]
0	A Sprint Into a Weekend of Climbing		[]	[]	[]
0	A Studio Commissary Seeks a Dash of Glamour		[]	[]	[]
0	A Surplus of Grapes Is a Boon for Buyers		[]	[]	[]
0	A Sweet Scandinavian Sampler With a Dash of German Delight		[]	[]	[]
0	A Touch of the Irish a Dash of the Algerian		[]	[]	[]
0	A Tribute to Parker by a Peer of Parkers		[]	[]	[]
0	A US Star Turn For the Jumbo of Jets		[]	[]	[]
0	A Venerable Sax Man Channels a Couple of Patriarchs		[]	[]	[]
0	A Very Naughty Cartoonist As a Paragon of Normalcy		[]	[]	[]
0	A Very Naughty Cartoonist as a Paragon of Normalcy		[]	[]	[]
0	A Voyage to the Spice Islands At the Twist of a Wrist		[]	[]	[]
0	A WOMAN among composers a freethinker among Soviet apparatchiks a Christian among atheists an Easterner half Tatar among Europeans a modernist among reactionaries and a reactionary among modernists Sofia Gubaidulina has lived with many conflicts both with the outside world and within herself		[]	[]	[]
0	A Warrior Conquers the Wood for the Boss		[]	[]	[]
0	A Wash and Maybe a Trim for Village Pets		[]	[]	[]
0	A Yoruba Tale by Phillis Gerhator Spirit of the Cedar People by Chief Lelooska and Christine Normandin The Troll With No Heart in His Body and Other Tales of Trolls From Norway by Lisa LungeLarsen The Power of Personal Storytelling Spinning Tales to Connect With Others by Jack Maguire Let My People Go Bible Stories Told by a Freeman of Color by Patricia and Frederick L McKissack The Way of the Hu…		[]	[]	[]
0	A Young Mans Berg and a Bach for All Seasons		[]	[]	[]
1	A backup quarterback is the Rich Little of football spending the week before a game doing an impression of the opposing teams quarterback	|A backup quarterback| is the *Rich Little* of /football/ spending the week before a game doing an impression of the opposing teams quarterback	['Rich Little']	['football']	['A backup quarterback']
1	A bagels the Shakespeare the Tolstoy of flour	A |bagel|s the Shakespeare the *Tolstoy* of /flour/	['Tolstoy']	['flour']	['bagel']
1	A better analogy is Muammar elQaddafi of Libya who used to be denounced as the Hitler of the 1980s	A better analogy is |Muammar elQaddafi| of Libya who used to be denounced as the *Hitler* of /the 1980s/	['Hitler']	['the 1980s']	['Muammar elQaddafi']
1	A blackandwhite newsreel shows him bounding onto the stage at the Democratic National Convention as the vicepresidential nominee the Dan Quayle of his time	A blackandwhite newsreel shows |him| bounding onto the stage at the Democratic National Convention as the vicepresidential nominee the *Dan Quayle* of /his time/	['Dan Quayle']	['his time']	['him']
0	A book with representatives of both the showy and the simple is Susan G Purdys LET THEM EAT CAKE 140 Sinfully Rich Desserts With a Fraction of the Fat Morrow 25		[]	[]	[]
0	A boxoffice phenomenon in Russia Night Watch has established its visually saucy director Timur Bekmambetov who wrote the screenplay with Mr Lukyanenko as something akin to Russias answer to the Ridley Scott of Blade Runner		[]	[]	[]
1	A businessman as well as a physician he has been called the Sam Walton of heart surgery	A businessman as well as a physician |he| has been called the *Sam Walton* of /heart surgery/	['Sam Walton']	['heart surgery']	['he']
0	A closer ancestor might be the Haydn of The Seven Last Words of Christ also a series of unrelieved slow movements Haydns seven to Shostakovichs six		[]	[]	[]
0	A collector can buy a Carl Andre or a Robert Gober for under 10000		[]	[]	[]
1	A comedian on the verge of becoming the Vaughn Meader of our time got a reprieve when the Bush son who most resembles Dad George W won	|A comedian| on the verge of becoming the *Vaughn Meader* of /our time/ got a reprieve when the Bush son who most resembles Dad George W won	['Vaughn Meader']	['our time']	['A comedian']
1	A conservative he is widely called the Ross Perot of Los Angeles for his wealth and businesslike solutions to urban problems	A conservative |he| is widely called the *Ross Perot* of /Los Angeles/ for his wealth and businesslike solutions to urban problems	['Ross Perot']	['Los Angeles']	['he']
0	A coowner of the amusement park Jerry Albert said Mr Ellis who had worked on maintenance and operations of the Cyclone for about six weeks fell about 30 feet		[]	[]	[]
1	A decade ago Ms Trevi nicknamed the Madonna of Mexico was one of Latin Americas biggest pop stars selling millions of records and racy posters and calendars and talking of running for president	A decade ago |Ms Trevi| nicknamed the *Madonna* of /Mexico/ was one of Latin Americas biggest pop stars selling millions of records and racy posters and calendars and talking of running for president	['Madonna']	['Mexico']	['Ms Trevi']
0	A dedicated advocate of his alma mater Mr Heller served as an Overseer of Harvard College President of the Harvard Club of New York Vice President of the Associated Harvard Alumni and as a member of various visiting committees of the College		[]	[]	[]
0	A federal appeals court on Thursday ordered the government to sell or return writings and other personal items that belong to Theodore J Kaczynski known as the Unabomber for his bombing spree that spanned nearly 20 years killed three people and injured 23 others		[]	[]	[]
0	A few days before the performance I saw Peter Hilton the Achilles for this American tour had an emergency appendectomy and Mr Cochrane playing King Lear in the other play in this repertory stepped in as the Greek warrior as naturally as if he were in fact Homers hero and not acting at all		[]	[]	[]
1	A few hours later at the Kitchen Heiner Goebbels the John Zorn of West Germany is presenting his play The Man in the Elevator featuring among others the downtown musician Arto Lindsay and the wellrespected East German author Heiner Muller	A few hours later at the Kitchen |Heiner Goebbels| the *John Zorn* of /West Germany/ is presenting his play The Man in the Elevator featuring among others the downtown musician Arto Lindsay and the wellrespected East German author Heiner Muller	['John Zorn']	['West Germany']	['Heiner Goebbels']
1	A few weeks after Sept 11 this column remarked that New York was being turned into the Sally Field of cities dazed by the concern shown by others much the way that the actress gushed You like me	A few weeks after Sept 11 this column remarked that |New York| was being turned into the *Sally Field* of /cities/ dazed by the concern shown by others much the way that the actress gushed You like me	['Sally Field']	['cities']	['New York']
0	A financing workshop on buying and renovating homes in the neighborhood will be held from 10 to 1130 AM at the Martin Hall of St Phillips PE		[]	[]	[]
0	A financing workshop on buying and renovating homes in the neighborhood will be held from 10 to 1130 AM at the Martin Hall of St Phillips PE		[]	[]	[]
0	A flatpanel video screen larger than a few inches has been the Golden Fleece for television manufacturers for years		[]	[]	[]
1	A former Navy official was quoted by The Baltimore Sun as saying the Starks captain would have been seen as the Bernhard Goetz of the Persian Gulf	A former Navy official was quoted by The Baltimore Sun as saying the |Starks captain| would have been seen as the *Bernhard Goetz* of /the Persian Gulf/	['Bernhard Goetz']	['the Persian Gulf']	['Starks captain']
1	A former Peace Corps volunteer and the child of leftist Russian Jews he now works for an American company that sells the Albert Speer of baby formulas to thirdworld countries and is so notorious it once costarred on 60 Minutes with Union Carbide and the Dalkon Shield	A former Peace Corps volunteer and the child of leftist Russian Jews he now works for an American company that sells the *Albert Speer* of /baby formulas/ to thirdworld countries and is so notorious it once costarred on 60 Minutes with Union Carbide and the Dalkon Shield	['Albert Speer']	['baby formulas']	[]
1	A former securities lawyer with a perpetually bemused look he is the Peter Lynch of litigation a bottomup kickthetires tastethepudding kind of guy who aims to determine how investors might profit from pending litigation	A former securities lawyer with a perpetually bemused look |he| is the *Peter Lynch* of /litigation/ a bottomup kickthetires tastethepudding kind of guy who aims to determine how investors might profit from pending litigation	['Peter Lynch']	['litigation']	['he']
0	A frequent presence in soap operas and television series of the 1970s and 1980s Mr Hughes won an Emmy for his portrayal of a senile judge on an episode of Lou Grant		[]	[]	[]
1	A friend from Brewster who prefers to remain anonymous calls her husband the Johnny Appleseed of guitars	A friend from Brewster who prefers to remain anonymous calls |her husband| the *Johnny Appleseed* of /guitars/	['Johnny Appleseed']	['guitars']	['her husband']
1	A friend of hers called her the Brooke Astor of the Park Avenue Chinese	A friend of hers called |her| the *Brooke Astor* of /the Park Avenue Chinese/	['Brooke Astor']	['the Park Avenue Chinese']	['her']
1	A friend of his he tells us gave him a chronicle of the famous 14thcentury North African traveler Ibn Battuta the Marco Polo of Islam he has been called who left his Moroccan birthplace at the age of 21 on travels that took him over the course of 30 years eastward to India and China northward to Central Asia and deep into Africa	A friend of his he tells us gave him a chronicle of the famous 14thcentury North African traveler Ibn Battuta the *Marco Polo* of /Islam/ |he| has been called who left his Moroccan birthplace at the age of 21 on travels that took him over the course of 30 years eastward to India and China northward to Central Asia and deep into Africa	['Marco Polo']	['Islam']	['he']
1	A frontrunner for Ms Vieiras 60 Minutes job is Lesley Stahl the Margaret Thatcher of television news	A frontrunner for Ms Vieiras 60 Minutes job is |Lesley Stahl| the *Margaret Thatcher* of /television news/	['Margaret Thatcher']	['television news']	['Lesley Stahl']
1	A graduate of Ithaca College Mr Spidal is the Tiger Woods of the B Division	A graduate of Ithaca College |Mr Spidal| is the *Tiger Woods* of /the B Division/	['Tiger Woods']	['the B Division']	['Mr Spidal']
0	A graduate of Milton Academy 1955 and Bowdoin College 1959 Mr Perkin was a stockbroker with AG Edwards Co At one time he was an Overseer of Bowdoin College a Vice President of The Bridgeport Symphony a Director of Bridgeport Hospital and a Governor of the Country Club of Fairfield		[]	[]	[]
0	A great many of our classic tales of travel and adventure as bookstores customarily combine them are ventures into the interior explorations of the landscape of the self even while they are advertised as treks across Antarctica or Arabia assaults on snowy unreachable peaks cockroachy crawls into the cracks of the earth voyages alone around the world or those hunts that test the Hemingway of the h…		[]	[]	[]
1	A historian and journalist by training he has nonetheless striven for years to bear witness to Montana history in fiction and to become if not the Homer at least the Virgil of generations of Scots who migrated to northwestern Montana before and after it became a state in 1889	A historian and journalist by training |he| has nonetheless striven for years to bear witness to Montana history in fiction and to become if not the Homer at least the *Virgil* of /generations of Scots who migrated to northwestern Montana before and after it became a state in 1889/	['Virgil']	['generations of Scots who migrated to northwestern Montana before and after it became a state in 1889']	['he']
0	A holiday weekend of major races at Belmont Park begins tomorrow with the Acorn Stakes for 3yearold fillies continues Sunday with the Peter Pan for 3yearold males and concludes Monday with the Metropolitan Handicap featuring Easy Goer and Housebuster		[]	[]	[]
0	A language barrier also separates them from much of the films main action although the Steven Spielberg of ET		[]	[]	[]
1	A letter to Ruth Sirkis the Julia Child of Israel according to Ms Levy led to a twoyear stint as her assistant	A letter to |Ruth Sirkis| the *Julia Child* of /Israel/ according to Ms Levy led to a twoyear stint as her assistant	['Julia Child']	['Israel']	['Ruth Sirkis']
1	A likable seducer he enjoyed a reputation as the Bill Clinton of Sudan	A likable seducer |he| enjoyed a reputation as the *Bill Clinton* of /Sudan/	['Bill Clinton']	['Sudan']	['he']
1	A man who inspires admiration and sometimes jealousy among his colleagues Made Bandem is in a sense the Joseph Papp of Bali	A man who inspires admiration and sometimes jealousy among his colleagues |Made Bandem| is in a sense the *Joseph Papp* of /Bali/	['Joseph Papp']	['Bali']	['Made Bandem']
1	A man whose daffodils and tulips compete in the Philadelphia show is the Arnold Palmer of spring gardening and the Botticelli of Bulbs	|A man| whose daffodils and tulips compete in the Philadelphia show is the *Arnold Palmer* of /spring gardening/ and the *Botticelli* of /Bulbs/	['Arnold Palmer', 'Botticelli']	['spring gardening', 'Bulbs']	['A man']
0	A member of the Jack Kemp for President staff was flattered but suspicious when a caller identifying herself as a student asked for statements from the Republican contender on the Strategic Defense Initiative		[]	[]	[]
1	A member of the audience held up a large photo of what he considered the Mona Lisa of manhole covers	A member of the audience held up |a large photo| of what he considered the *Mona Lisa* of /manhole covers/	['Mona Lisa']	['manhole covers']	['a large photo']
1	A mighty wind though is just the beginning of basic grossout and Santiago Segura is the Hieronymus Bosch of gross	A mighty wind though is just the beginning of basic grossout and |Santiago Segura| is the *Hieronymus Bosch* of /gross/	['Hieronymus Bosch']	['gross']	['Santiago Segura']
1	A mischievous grin wreathed the invented word and Father Dulles at 6 feet 2 an Ichabod Crane of a beanpole allowed that being a cardinal and a Jesuit might be a delicate balancing act	A mischievous grin wreathed the invented word and |Father Dulles| at 6 feet 2 an *Ichabod Crane* of /a beanpole/ allowed that being a cardinal and a Jesuit might be a delicate balancing act	['Ichabod Crane']	['a beanpole']	['Father Dulles']
1	A model for this blending of formalism and freedom is the work of George Balanchine whom Mr Wilson calls the Mozart of the 20th century	A model for this blending of formalism and freedom is the work of |George Balanchine| whom Mr Wilson calls the *Mozart* of /the 20th century/	['Mozart']	['the 20th century']	['George Balanchine']
0	A most valuable novelist is allowed to have an off season but he cant make a Hobbit of it		[]	[]	[]
0	A museum curator might be drawn and quartered for suggesting the application to a Jackson Pollock of a few more squiggly lines		[]	[]	[]
1	A nasty drug habit pulled him from view though and he became the Robert Downey Jr of rock	A nasty drug habit pulled him from view though and |he| became the *Robert Downey Jr* of /rock/	['Robert Downey Jr']	['rock']	['he']
1	A newspaper published two days before the loya jirga began on June 11 quoted Dr Samar as saying she did not believe in Islamic Shariat law a misquote she says and called her the Salman Rushdie of Afghanistan intimating she deserved the same death threat that the British author earned for alleged blasphemy in his work	A newspaper published two days before the loya jirga began on June 11 quoted Dr Samar as saying she did not believe in Islamic Shariat law a misquote she says and called |her| the *Salman Rushdie* of /Afghanistan/ intimating she deserved the same death threat that the British author earned for alleged blasphemy in his work	['Salman Rushdie']	['Afghanistan']	['her']
0	A number of executives from other networks questioned the Emmy for The West Wing wondering if the Emmy voters wanted to make one last statement of support for Aaron Sorkin the creative force behind the show and who has now left it		[]	[]	[]
1	A number of possible jurors objected to the raunchy lyrics and scant clothing of Ms Jones who is described as the Mae West of rap music on her main fan Web site	A number of possible jurors objected to the raunchy lyrics and scant clothing of |Ms Jones| who is described as the *Mae West* of /rap music/ on her main fan Web site	['Mae West']	['rap music']	['Ms Jones']
1	A painter he was the Emily Dickinson of the art world	A painter |he| was the *Emily Dickinson* of /the art world/	['Emily Dickinson']	['the art world']	['he']
0	A parade will begin at 2 pm and circle the Common for about an hour		[]	[]	[]
0	A part of the building is occupied by a museum with Flemish tapestries after Raphael Renaissance ceramics and paintings by Lorenzo Lotto the Venetian painter and votary of the Madonna of Loreto who died here in 1556		[]	[]	[]
0	A picture caption on Saturday with an obituary about the actor Jack Palance misstated the year he received an Emmy for his portrayal of a boxer in Requiem for a Heavyweight		[]	[]	[]
1	A pioneer in the slowzombie movement think of him as the Alice Waters of contemporary horror Mr Romero has not joined the recent fad for zippy corpses as seen in both 28 Days Later and the remake of Dawn of the Dead	A pioneer in the slowzombie movement think of |him| as the *Alice Waters* of /contemporary horror/ Mr Romero has not joined the recent fad for zippy corpses as seen in both 28 Days Later and the remake of Dawn of the Dead	['Alice Waters']	['contemporary horror']	['him']
1	A pioneer of the Off Off Broadway experimental theater movement in the 1960s Mr Eyen was called the Neil Simon of Off Off Broadway at one point when he had four plays running simultaneously	A pioneer of the Off Off Broadway experimental theater movement in the 1960s |Mr Eyen| was called the *Neil Simon* of /Off Off Broadway/ at one point when he had four plays running simultaneously	['Neil Simon']	['Off Off Broadway']	['Mr Eyen']
1	A poster headed Two Jewish Scribblers a denunciation of Schreker and Ernst Toch called Schreker the Magnus Hirschfeld of opera composers referring to a famous psychiatrist of the day and declared contemptuously that there was no sexualpathological aberration he would not have set to music	A poster headed Two Jewish Scribblers a denunciation of Schreker and Ernst Toch called |Schreker| the *Magnus Hirschfeld* of /opera composers/ referring to a famous psychiatrist of the day and declared contemptuously that there was no sexualpathological aberration he would not have set to music	['Magnus Hirschfeld']	['opera composers']	['Schreker']
1	A prolific writer of prose and poetry he has also been called by literary critics the Studs Terkel of Sicily although Mr Dolci was the first of the two to chronicle the lives of workers	A prolific writer of prose and poetry |he| has also been called by literary critics the *Studs Terkel* of /Sicily/ although Mr Dolci was the first of the two to chronicle the lives of workers	['Studs Terkel']	['Sicily']	['he']
1	A prominent journalist is the Bob Costas of literary criticism a fan	|A prominent journalist| is the *Bob Costas* of /literary criticism/ a fan	['Bob Costas']	['literary criticism']	['A prominent journalist']
1	A provocative spirited collection his best so far by the Stan Musial of essay writing	A provocative spirited collection his best so far by the *Stan Musial* of /essay writing/	['Stan Musial']	['essay writing']	[]
1	A quiet 43yearold computer consultant who has been called the Michael Jordan of game shows Pawlowicz pronounced paVLOvich never lost a match while steamrolling to the title of the 1992 Jeopardy	A quiet 43yearold computer consultant who has been called the *Michael Jordan* of /game shows/ |Pawlowicz| pronounced paVLOvich never lost a match while steamrolling to the title of the 1992 Jeopardy	['Michael Jordan']	['game shows']	['Pawlowicz']
0	A recent check found a onebedroom in the Marais for 3430 a month		[]	[]	[]
1	A recent editorial in The Hindustan Times one of the countrys most influential newspapers described Mr Seshan as the Fuhrer of the Indian poll Reich for his habit of issuing directives that his critics say reach far beyond election statutes	A recent editorial in The Hindustan Times one of the countrys most influential newspapers described |Mr Seshan| as the *Fuhrer* of /the Indian poll Reich/ for his habit of issuing directives that his critics say reach far beyond election statutes	['Fuhrer']	['the Indian poll Reich']	['Mr Seshan']
1	A recent historian has described Bald as the Boswell of the Lost Generation but Root disagrees In my opinion the Walter Winchell of the Lost Generation would have been more like it	A recent historian has described |Bald| as the Boswell of the Lost Generation but Root disagrees In my opinion the *Walter Winchell* of /the Lost Generation/ would have been more like it	['Walter Winchell']	['the Lost Generation']	['Bald']
1	A recent novel by Shobha De considered the Jackie Collins of India sold 44000 copies	A recent novel by |Shobha De| considered the *Jackie Collins* of /India/ sold 44000 copies	['Jackie Collins']	['India']	['Shobha De']
0	A relatively new category for reality shows resulted in an Emmy for the CBS show The Amazing Race		[]	[]	[]
0	A resident who identified himself just as Anthony S said he had lived at the Palmer for 10 years		[]	[]	[]
1	A screening of Off the Charts will be followed by NRBQ playing its favorite songpoems with the saxophonist Ellery Eskelin son of Rodd Keith the Stravinsky of songpoem composers and with the songpoem tunesmith David Fox	A screening of Off the Charts will be followed by NRBQ playing its favorite songpoems with the saxophonist Ellery Eskelin son of |Rodd Keith| the *Stravinsky* of /songpoem composers/ and with the songpoem tunesmith David Fox	['Stravinsky']	['songpoem composers']	['Rodd Keith']
1	A seasoned foreign correspondent she often finds herself preceded by an eager James A Baker 3d then Secretary of State as she grills people like Askar Akaev the John F Kennedy of Central Asia an upbeat physicist who was elected President of what she sees as the only genuinely democratic new republic in the region mountainous Kyrgyzstan	A seasoned foreign correspondent she often finds herself preceded by an eager James A Baker 3d then Secretary of State as she grills people like |Askar Akaev| the *John F Kennedy* of /Central Asia/ an upbeat physicist who was elected President of what she sees as the only genuinely democratic new republic in the region mountainous Kyrgyzstan	['John F Kennedy']	['Central Asia']	['Askar Akaev']
0	A serial reading by Sophie Ralph and Joseph from Blood Ties and On Pilgrimage on Tuesday night at New School University in Greenwich Village quickly filled all 540 seats shutting out more than a hundred other fans clamoring for a live encounter with the Ralph Fiennes of Broadways Hamlet and such popular films as The English Patient Oscar and Lucinda Schindlers List and Quiz Show and the Joseph Fi…		[]	[]	[]
1	A show by Eikoh Hosoe Mr Seliger calls him the Richard Avedon of Japan is planned for the fall	A show by Eikoh Hosoe Mr Seliger calls |him| the *Richard Avedon* of /Japan/ is planned for the fall	['Richard Avedon']	['Japan']	['him']
1	A slight bespectacled man Moseley is a subculture legend who has served as the Walter Winchell of UFO	A slight bespectacled man |Moseley| is a subculture legend who has served as the *Walter Winchell* of /UFO/	['Walter Winchell']	['UFO']	['Moseley']
0	A soliloquy for Hook delivered by Karloff as purple prose over Wilders generic underscoring emerges here as a subtle operatic arioso oddly reminiscent of the Benjamin Britten of Billy Budd		[]	[]	[]
1	A souschef in other words is vice chef sometimes shadow chef frequently chefbyfiat often actually ghost chef the Cyrano de Bergerac of cuisine	|A souschef| in other words is vice chef sometimes shadow chef frequently chefbyfiat often actually ghost chef the *Cyrano de Bergerac* of /cuisine/	['Cyrano de Bergerac']	['cuisine']	['A souschef']
0	A stranger case is the Gerrit van Honthorst of Christ Before the High Priest		[]	[]	[]
1	A strongwilled figure Mr von Bennigsen was sometimes known as the Bismarck of West German industry	A strongwilled figure |Mr von Bennigsen| was sometimes known as the *Bismarck* of /West German industry/	['Bismarck']	['West German industry']	['Mr von Bennigsen']
0	A tie between two spots competing for the Emmy for outstanding primetime commercial led to both winning awards from the Academy of Television Arts and Sciences		[]	[]	[]
1	A tip from an Iraqi led to a frightened boy then to a smuggler finally to a farm where wrapped in rags under six inches of dirt Iraqi police and US troops recently found the priceless Mask of Warka the Mona Lisa of Mesopotamia the face sculpted 5500 years ago and stolen during the liberation of Baghdad	A tip from an Iraqi led to a frightened boy then to a smuggler finally to a farm where wrapped in rags under six inches of dirt Iraqi police and US troops recently found the priceless |Mask of Warka| the *Mona Lisa* of /Mesopotamia/ the face sculpted 5500 years ago and stolen during the liberation of Baghdad	['Mona Lisa']	['Mesopotamia']	['Mask of Warka']
1	A train pulled in and Ms Mendez who has become somewhat famous just for doing her job and unleashing her foghorn of a voice which has earned her the nickname the Ethel Merman of the subway bounded into the crowd for the last time before her break imposing order and enforcing manners	A train pulled in and Ms Mendez who has become somewhat famous just for doing her job and unleashing her foghorn of a voice which has earned |her| the nickname the *Ethel Merman* of /the subway/ bounded into the crowd for the last time before her break imposing order and enforcing manners	['Ethel Merman']	['the subway']	['her']
0	A twostory amber brick building at Monastery Place and West Street houses the financial offices of the St Paul of the Cross province which comprises about 20 Passionist facilities on the East Coast and the provincial archives		[]	[]	[]
0	A van called a Mitzvah Tank would rove the streets of Manhattan with a loudspeaker belting out Hasidic songs and a large poster beckoning less observant Jews with enticements like Mitzvah on the Spot for People on the Go		[]	[]	[]
0	A virtue of Greg Mitchells book is that it puts the Nixon of 1950 in realistic perspective		[]	[]	[]
0	A week after Jeff Burton set himself up as the driver to beat in the Chase for the Nextel Cup a failed engine assured that all but one racecar beat his Sunday in the Subway 500 at Martinsville Speedway		[]	[]	[]
0	A woman recently pawned an Andy Warhol for 1500 to pay for her wedding		[]	[]	[]
0	A year ago Abortion Desperate Choices which Mr Maysles pronounced MAYzuls made with Susan Froemke and Deborah Dickson won an Emmy for Outstanding Informational Special after it was shown on HBO		[]	[]	[]
0	A year later she received an Academy Award nomination for her role in The Deer Hunter and an Emmy for her performance in the NBC miniseries Holocaust		[]	[]	[]
0	A1 Business Digest D1 Living Section C112 Health Page C11 ArtsEntertainment C1318 The man who rendered a Jesus for the masses		[]	[]	[]
0	A1 SHOWING PRESIDENTIAL METTLE News analysis In the fight for the trade pact President Clinton looked like the Lyndon B Johnson of 1964 and 1965 relentless and resourceful a fighter and not a fumbler		[]	[]	[]
0	ABORN WHEELER IF NOT YET a dealer Feigen claims that he bought his first Old Master at the age of 10 acquiring a Jan Brueghel for 100 with profits made from selling flowerfilled mustache cups to family friends		[]	[]	[]
1	AFTER 911 we became the Sally Field of cities	AFTER 911 |we| became the *Sally Field* of /cities/	['Sally Field']	['cities']	['we']
1	ALMA MAHLERWERFEL was the Marilyn Monroe of her day	|ALMA MAHLERWERFEL| was the *Marilyn Monroe* of /her day/	['Marilyn Monroe']	['her day']	['ALMA MAHLERWERFEL']
1	AMY HECKERLING WHO wrote and directed Clueless and calls Mr Pope the Jimmy Stewart of DP	AMY HECKERLING WHO wrote and directed Clueless and calls |Mr Pope| the *Jimmy Stewart* of /DP/	['Jimmy Stewart']	['DP']	['Mr Pope']
0	ANIMATION 4 KIDS part of the Havana Film Festival Sunday at 1 pm at the King Juan Carlos of Spain Center at New York University 53 Washington Square South Greenwich Village 2129983650		[]	[]	[]
0	AP DIVING Future Olympians Win Two divers honing their skills for the 3meter competition at the Olympic Games this summer placed onetwo in the 1meter final of the Alamo International yesterday in Fort Lauderdale Fla Chinas Li Deliang a bronze medalist in the 3meter in the 1988 Olympics totaled 36156 points off the 1meter board and edged the Mark Lenzi of Fredericksburg Va by nineonehundredths of …		[]	[]	[]
1	ART UPDATE ON A THEFT The saga of the theft of a 16thcentury Cellini work described as the Mona Lisa of sculpture and valued at 58 million has taken a new turn with the report that an insurance company has received a 55 million ransom demand	ART UPDATE ON A THEFT The saga of the theft of |a 16thcentury Cellini work| described as the *Mona Lisa* of /sculpture/ and valued at 58 million has taken a new turn with the report that an insurance company has received a 55 million ransom demand	['Mona Lisa']	['sculpture']	['a 16thcentury Cellini work']
1	AT 65 JAY PRITZKER is the Louis XIV of the deal makers the Sun King whose everexpanding family empire includes the Hyatt hotel chain Braniff airlines the Marmon Group a 3billion assemblage of more than 60 industrial companies and diversified interests in real estate financial services and timberland	AT 65 |JAY PRITZKER| is the *Louis XIV* of /the deal makers/ the Sun King whose everexpanding family empire includes the Hyatt hotel chain Braniff airlines the Marmon Group a 3billion assemblage of more than 60 industrial companies and diversified interests in real estate financial services and timberland	['Louis XIV']	['the deal makers']	['JAY PRITZKER']
0	AT 915 this morning a sleepdeprived Howard Wolfson is to accompany a lawyer to the Federal Election Commission in Washington as the lawyer files a piece of paper establishing the Hillary Rodham Clinton for United States Senate Exploratory Committee		[]	[]	[]
1	AT one of the first and most energetic fashion shows here last week a laughaminute presentation at the Ecole des BeauxArts by the Vivienne Westwood of Paris JeanRemy Daumas there were the towns most frivolous fashion trappings Mohican fur headpieces and doggyear hoods heartshaped backpacks pillowcases reading Oui	AT one of the first and most energetic fashion shows here last week a laughaminute presentation at the Ecole des BeauxArts by the *Vivienne Westwood* of /Paris/ |JeanRemy Daumas| there were the towns most frivolous fashion trappings Mohican fur headpieces and doggyear hoods heartshaped backpacks pillowcases reading Oui	['Vivienne Westwood']	['Paris']	['JeanRemy Daumas']
0	AT the Gettysburg cemetery the Abraham Lincoln of Gore Vidals novel barely gets through his first sentence about the events in America four score and seven years ago when the young Presidential secretary John Hay cynically observes that such rhetoric will please the radicals		[]	[]	[]
1	Aaron Carter is the Jimmy Osmond of today the little brother of a megastar Nick Carter of the Backstreet Boys who is cashing in on cuteness	|Aaron Carter| is the *Jimmy Osmond* of /today/ the little brother of a megastar Nick Carter of the Backstreet Boys who is cashing in on cuteness	['Jimmy Osmond']	['today']	['Aaron Carter']
0	Abortion Issue a Magnet for ABA		[]	[]	[]
1	Accepted wisdom is that all of these companies are suffering because of diet fads that have made carbohydrates the Osama bin Laden of nutrients	Accepted wisdom is that all of these companies are suffering because of diet fads that have made |carbohydrates| the *Osama bin Laden* of /nutrients/	['Osama bin Laden']	['nutrients']	['carbohydrates']
1	According to Art of the Boot by Tyler Beard Gibbs Smith 1999 a glossy coffeetable book for the true bootist the Mona Lisa of custom boots is the pair known as the Tony Lama El Rey III	According to Art of the Boot by Tyler Beard Gibbs Smith 1999 a glossy coffeetable book for the true bootist the *Mona Lisa* of /custom boots/ is the pair known as |the Tony Lama El Rey III|	['Mona Lisa']	[custom boots]	['the Tony Lama El Rey III']
0	According to Bennie Brazier 47 who has lived at the Marion for a year a gas burner in the eighthfloor kitchen next to Mr Moraless room set grease aflame		[]	[]	[]
0	According to Mr Acevedo Mr Manoogian said in December that he had purchased the Bingham for 6 million from the Pell Trust which is headed by Senator Claiborne Pell of Rhode Island		[]	[]	[]
0	According to Mr Guernsey the media were most cooperative one even reformatting some of its editorial matter in its eagerness to have a J P Morgan among its advertisers		[]	[]	[]
1	According to scholars hes a layman named Julianus Argentarius a banker who helped bankroll no less than five great churches in the area the Donald Trump of his time	According to scholars hes a layman named |Julianus Argentarius| a banker who helped bankroll no less than five great churches in the area the *Donald Trump* of /his time/	['Donald Trump']	['his time']	['Julianus Argentarius']
0	According to the indictment when Mr Kozlowski bought a Monet for 39 million it was delivered to his Fifth Avenue apartment but Ms Berry sent a document to the dealer Alexander Apsis saying that it would be shipped to New Hampshire		[]	[]	[]
1	Actor Jason Scott Lee Vital statistics Age 26 5 feet 11 inches tall 155 pounds Training routine Six to eight hours a day six days a week for 10 months plus weeks of work with those nasty Oriental weapons the nunchukus Salary A reported 250000 Movie Dragon The Bruce Lee Story opened on Friday Pitch A Bruce Lee movie without Bruce Lee Budget 15 million to 20 million Character Bruce Lee the Michelan…	Actor Jason Scott Lee Vital statistics Age 26 5 feet 11 inches tall 155 pounds Training routine Six to eight hours a day six days a week for 10 months plus weeks of work with those nasty Oriental weapons the nunchukus Salary A reported 250000 Movie Dragon The Bruce Lee Story opened on Friday Pitch A Bruce Lee movie without Bruce Lee Budget 15 million to 20 million Character |Bruce Lee| the *Miche…	['Michelangelo']	['martial arts']	['Bruce Lee']
0	Acura Creates a Couple of New Legends		[]	[]	[]
0	Add a Dash of Comedy and a Pinch of Tragedy		[]	[]	[]
0	Add a Dash of Green and the Dish Is Done		[]	[]	[]
0	Adding a Dash of Flash To a Balanchine Creation		[]	[]	[]
0	Adding a Dash of Inspiration to Zucchini		[]	[]	[]
0	Adding a Dash of Showmanship to Concerts		[]	[]	[]
0	Adding a Dash of Style To the Daily Shuffle New Jersey Transits Designer Has a Vision		[]	[]	[]
0	Adding a Dash of Style to the Daily Shuffle		[]	[]	[]
0	Adelphi in beating the Orange for the first time since 1977 then got seven consecutive goals three by Reh		[]	[]	[]
1	Adem Demaci often called the Nelson Mandela of Kosovo has found some of the same serenity and moderation urging his fellow Albanians to use their sudden gift of freedom to build a civilized society here	|Adem Demaci| often called the *Nelson Mandela* of /Kosovo/ has found some of the same serenity and moderation urging his fellow Albanians to use their sudden gift of freedom to build a civilized society here	['Nelson Mandela']	['Kosovo']	['Adem Demaci']
0	Administration Considers a Post for National Intelligence Director		[]	[]	[]
0	Admittedly there is a Pissarro among the forthcoming masters but he is Claude grandson to Camille and if the studentteacher relationship of the two was personal as the scanty biographical material suggests the younger man must now be in his 90s		[]	[]	[]
0	Adoption agencies often book large portions of a floor at the White Swan for a group of American families traveling together to adopt in China		[]	[]	[]
0	Advice for a Fraction of the Price of a Personalized Plan		[]	[]	[]
1	Africa is the Rodney Dangerfield of continents the world seems to pay it scant heed and shows it less respect	|Africa| is the *Rodney Dangerfield* of /continents/ the world seems to pay it scant heed and shows it less respect	['Rodney Dangerfield']	['continents']	['Africa']
0	African National Congress Reaches Out a Little for Negotiators		[]	[]	[]
0	After 19 Years Voting in Senate the Kerry of Today Is Far From the Kerry of 1985		[]	[]	[]
1	After 20 years in the desert he emerges vigorous and radiant an Arnold Schwarzenegger of the spiritual life	After 20 years in the desert |he| emerges vigorous and radiant an *Arnold Schwarzenegger* of /the spiritual life/	['Arnold Schwarzenegger']	['the spiritual life']	['he']
0	After 24 races beginning in February with the Daytona 500 a majority of the 10car field for the Chase for the Nextel Cup has been set		[]	[]	[]
0	After 26 races those drivers who are in the top 10 along with any other drivers within 400 points of the leader will have their point totals altered for what Nascar is calling the Chase for the Championship		[]	[]	[]
0	After Sunday only six more races will remain to determine the 10 drivers who will participate in the Chase for the Championship during the last 10 races of the season		[]	[]	[]
0	After a Fraction of the Ballots Are Tallied in a Brief Recount Both Sides Claim Gains		[]	[]	[]
0	After a treaty with whom will Israel be dealing to enforce safeguards against terrorism the Yasir Arafat of the White House lawn or the Arafat of last September who let his soldiers use automatic rifles against Israeli troops to make a psychological point		[]	[]	[]
0	After a week of colorful and sometimes divisive events an assembly of religious leaders from around the world closed this evening with an appeal from the Dalai Lama for religious peace		[]	[]	[]
1	After a while you begin to wonder Did I really get engaged in politics so I could spend months arguing about the confirmation of Harriet Miers the John Major of American jurisprudence	After a while you begin to wonder Did I really get engaged in politics so I could spend months arguing about the confirmation of |Harriet Miers| the *John Major* of /American jurisprudence/	['John Major']	['American jurisprudence']	['Harriet Miers']
0	After all if a good percentage of the 6000 fans who filled the Joyce for two weeks last year will buy higherpriced tickets and if the public that doesnt venture below midtown can be lured to the theater the company stands to break even		[]	[]	[]
1	After all is said after all is done Sam Brach Holocaust survivor butcher philanthropist political power broker supermarket pioneer may well be remembered as the Bill Gates of kosher in Kew Gardens Hills Queens	After all is said after all is done |Sam Brach| Holocaust survivor butcher philanthropist political power broker supermarket pioneer may well be remembered as the *Bill Gates* of /kosher in Kew Gardens Hills Queens/	['Bill Gates']	['kosher in Kew Gardens Hills Queens']	['Sam Brach']
1	After all who could ever again even challenge the 978 stitches his count earned by Eddie Shore the Babe Ruth of hockey during his 14year NHL	After all who could ever again even challenge the 978 stitches his count earned by |Eddie Shore| the *Babe Ruth* of /hockey/ during his 14year NHL	['Babe Ruth']	['hockey']	['Eddie Shore']
0	After all you dont have to read Milton to know that the mind is its own place and that the mind of the traveler can make say an Akron of Aqaba an Aqaba of Akron		[]	[]	[]
0	After an Avalanche of Scandal Accountings Numbers Rise		[]	[]	[]
1	After defragmenting my hard drive recently I felt I was well on the way to becoming the Martha Stewart of computer maintenance	After defragmenting my hard drive recently I felt |I| was well on the way to becoming the *Martha Stewart* of /computer maintenance/	['Martha Stewart']	['computer maintenance']	['I']
1	After explaining that all the material has been satirized for your protection Mr Maher introduces his guests the comics Larry Miller and Jerry Seinfeld the Frank Sinatra of nouveau comedians Robin Quivers the longtime partner of the shock radio and television personality Howard Stern and from out of left or perhaps right field the political consultant Ed Rollins	After explaining that all the material has been satirized for your protection Mr Maher introduces his guests the comics Larry Miller and |Jerry Seinfeld| the *Frank Sinatra* of /nouveau comedians/ Robin Quivers the longtime partner of the shock radio and television personality Howard Stern and from out of left or perhaps right field the political consultant Ed Rollins	['Frank Sinatra']	['nouveau comedians']	['Jerry Seinfeld']
0	After failing in the broader consumer market Apple offered the Newton for specialized business medical and educational applications with limited success		[]	[]	[]
1	After his death his work was brought to international attention by the American photographer Berenice Abbott who cited him as a Balzac of the camera	After his death his work was brought to international attention by the American photographer Berenice Abbott who cited |him| as a *Balzac* of /the camera/	['Balzac']	['the camera']	['him']
1	After his smoldering performance in The Mambo Kings in 1992 the Spanishborn actor was touted as a Rudolph Valentino for the 90s	After his smoldering performance in The Mambo Kings in 1992 |the Spanishborn actor| was touted as a *Rudolph Valentino* for /the 90s/	['Rudolph Valentino']	['the 90s']	['the Spanishborn actor']
0	After his success last season Lucas had expected to be a Jet for many years to come maybe even the heir apparent to Testaverde		[]	[]	[]
0	After months spent carefully repressing the Bret Schundler of 2001 the candidate widely perceived as a wildeyed ideologue who struck fear into the hearts of mainstream Republicans the civility and singleminded attention to the details of property tax policy have vanished		[]	[]	[]
0	After movies made the brothers nationally famous Marx masks turned up everywhere people gave parties at which guests were obliged to come as the Marx of their choice		[]	[]	[]
1	After only 15 career games Moss is developing into the Lawrence Taylor of offense	After only 15 career games |Moss| is developing into the *Lawrence Taylor* of /offense/	['Lawrence Taylor']	['offense']	['Moss']
0	After performances at the Teatro San Carlo many in the glittering audience adjourn to the upstairs dining room at Ciro a Santa Brigida for such oldfashioned Neapolitan specialties as rag a puntino a pungent green and sart di riso a rice timbale with meat peas and mozzarella		[]	[]	[]
0	After playing at the Blue Angel for two weeks he sent me a telegram asking me to put him back in the Vanguard which I did		[]	[]	[]
0	After rallying to squeeze past Tony Stewart to make the Chase for the Nextel Cup Kahne has had two lousy races		[]	[]	[]
0	After serving in the Navy in World War II and graduating from New York University Mr Kravetz joined NBC where the programs he directed or produced won numerous awards including an Emmy for a 1970 special report titled Solar Eclipse A Darkness at Noon		[]	[]	[]
0	After studying Clair Franklin Luthers authoritative 1935 book The Hadley Chest Mr Lane identified a similar looking Hadley dowry chest made in the early 1700s for a Sarah Moody of Ashfield Mass which is two towns west of Deerfield		[]	[]	[]
0	After stumbling back down in neardarkness we zipped back to the Grand for a swim and a predinner drink at the Elephant Bar		[]	[]	[]
0	After the Tony there was an Emmy for a miniseries The Moneychangers in 1975 and before that in Britain an Evening Standard award for Beckett in 1962		[]	[]	[]
0	After the Wearing of the Green a Duel of Pastries		[]	[]	[]
0	After the attractive presentation of the scallop dish I was puzzled by another starter a Napoleon of grilled and layered eggplant roasted peppers and yellow squash laced with ribbons of aged balsamic sauce		[]	[]	[]
1	After thieves stole flowers from him recently Mr Price who could become the Charles Bronson of guacamole planted his hillsides with longthorned finger cactus enough to completely engulf the valley he said	After thieves stole flowers from him recently |Mr Price| who could become the *Charles Bronson* of /guacamole/ planted his hillsides with longthorned finger cactus enough to completely engulf the valley he said	['Charles Bronson']	['guacamole']	['Mr Price']
0	After three days of qualifying 64 teams qualify in the Rosenblum and 32 in the McConnell for straight knockout matches		[]	[]	[]
1	After watching the 45minute hearing a bent knuckle pressed against his lips Mr Edwards who has not been charged in the case announced to reporters in a descending elevator that his longtime friend had become the Linda Tripp of Louisiana	After watching the 45minute hearing a bent knuckle pressed against his lips Mr Edwards who has not been charged in the case announced to reporters in a descending elevator that |his longtime friend| had become the *Linda Tripp* of /Louisiana/	['Linda Tripp']	['Louisiana']	['his longtime friend']
0	Afterward Mr Greenwald and other legislators opposed to Mr Corzines plan went to the Marriott for a drink and looked dejected according to two people who were there		[]	[]	[]
0	Afterward around 10 we head to the Palladium for hard rock from Pantera and Anthrax		[]	[]	[]
0	Against All Odds a Couple of Bulls		[]	[]	[]
1	Against the 12thseeded Seles a 15yearold Yugoslav tennis prodigy less than half Everts age but already anointed as the Evert for the 1990s and beyond Evert had performed with enough ebullience and tenacity to earn herself her 19th consecutive trip to the Open quarterfinals	Against |the 12thseeded Seles| a 15yearold Yugoslav tennis prodigy less than half Everts age but already anointed as the *Evert* for /the 1990s and beyond/ Evert had performed with enough ebullience and tenacity to earn herself her 19th consecutive trip to the Open quarterfinals	['Evert']	['the 1990s and beyond']	['the 12thseeded Seles']
1	Agamemnon was the Donald Rumsfeld of his day needlessly angering his key allies and outraging Achilles by swiping his concubine Briseis	|Agamemnon| was the *Donald Rumsfeld* of /his day/ needlessly angering his key allies and outraging Achilles by swiping his concubine Briseis	['Donald Rumsfeld']	['his day']	['Agamemnon']
1	Agassi who is the Madonna of his sport a sly marketer of his own flashy image was more than up to the verbal duel	|Agassi| who is the *Madonna* of /his sport/ a sly marketer of his own flashy image was more than up to the verbal duel	['Madonna']	['his sport']	['Agassi']
1	Age appears to be no barrier judging by Lauretta the Madonna of the Senior Citizen Set a 1988 video profile of latestarting Lauretta Caron	Age appears to be no barrier judging by |Lauretta| the *Madonna* of /the Senior Citizen Set/ a 1988 video profile of latestarting Lauretta Caron	['Madonna']	['the Senior Citizen Set']	['Lauretta']
0	Ages 3 and up More than two dozen little girls a full alphabet of them pick flowers for their friends Alison acquired an Amaryllis for Beryl and Nancy noticed a Narcissus for Olga and so on till Zena zeroed in on a Zinnia for Alison		[]	[]	[]
0	Ages 3 and up More than two dozen little girls a full alphabet of them pick flowers for their friends Alison acquried an Amaryllis for Beryl and Nancy noticed a Narcissus for Olga and so on till Zena zeroed in on a Zinnia for Alison		[]	[]	[]
1	Ah well but I might become the Ralph Lauren of the Camargue	Ah well but |I| might become the *Ralph Lauren* of /the Camargue/	['Ralph Lauren']	['the Camargue']	['I']
1	AhMei 27 is becoming the Madonna of China	|AhMei| 27 is becoming the *Madonna* of /China/	['Madonna']	['China']	['AhMei']
0	Air quality experts from the association gave Suffolk County an F for its ozone levels the worst in the state and Suffolk and Nassau County each received a D for sooty air pollution		[]	[]	[]
1	Al Del Greco the Tennessee Titans kicker whom Testaverde describes as the Tiger Woods of NFL	|Al Del Greco| the Tennessee Titans kicker whom Testaverde describes as the *Tiger Woods* of /NFL/	['Tiger Woods']	['NFL']	['Al Del Greco']
0	Al Leiter for Jesse Barfield will go down as a Nolan Ryan for Jim Fregosi trade		[]	[]	[]
1	Al who is 42 and has two children and can often be found listening to sports radio as his car idles in a parking lot fancies himself the Stravinsky of excuses	|Al| who is 42 and has two children and can often be found listening to sports radio as his car idles in a parking lot fancies himself the *Stravinsky* of /excuses/	['Stravinsky']	['excuses']	['Al']
1	Alan King the Spike Lee of tennis who attends nearly every day was in his usual box	|Alan King| the *Spike Lee* of /tennis/ who attends nearly every day was in his usual box	['Spike Lee']	['tennis']	['Alan King']
1	Albano called Margiotta the Don Rickles of the Republican Party DAmato recalls then his shoulders start rocking he whistles and throws his fist in the air exultantly makes a hockeygame Whoooh noise followed by other stadium shouts	Albano called |Margiotta| the *Don Rickles* of /the Republican Party/ DAmato recalls then his shoulders start rocking he whistles and throws his fist in the air exultantly makes a hockeygame Whoooh noise followed by other stadium shouts	['Don Rickles']	['the Republican Party']	['Margiotta']
1	Aldo called it the Arnold Schwarzenegger of zweigelts and not coincidentally it was the most expensive zweigelt in the tasting at 28	Aldo called |it| the *Arnold Schwarzenegger* of /zweigelts/ and not coincidentally it was the most expensive zweigelt in the tasting at 28	['Arnold Schwarzenegger']	['zweigelts']	['it']
1	Alejandro Armengol a critic for El Nuevo Herald a Miami newspaper dismissed Ms Valdes last year as the Madonna of Cuban literature with an equal capacity to transform selfassurance and the grotesque into spectacle to show vulgarity and eroticism stripped of any mystery	Alejandro Armengol a critic for El Nuevo Herald a Miami newspaper dismissed |Ms Valdes| last year as the *Madonna* of /Cuban literature/ with an equal capacity to transform selfassurance and the grotesque into spectacle to show vulgarity and eroticism stripped of any mystery	['Madonna']	['Cuban literature']	['Ms Valdes']
0	Aleksandr Karelin the superheavyweight Olympic and world champion wrestler who lost to the Rulon Gardner of the United States in Sydney in one of the sports greatest upsets said in an interview that the core of the old system remained in place despite all the changes Russia has gone through		[]	[]	[]
1	Alex Acuna the Tiger Woods of percussionists uses the synthetic alternative Mr DAddario said	|Alex Acuna| the *Tiger Woods* of /percussionists/ uses the synthetic alternative Mr DAddario said	['Tiger Woods']	['percussionists']	['Alex Acuna']
0	Alexa Ray Joel the Ray for Ray Charles will become a Long Islander her father proudly announced		[]	[]	[]
0	Alexander meanwhile has only been a Jet for five days and doesnt even recognize all of his offensive linemen		[]	[]	[]
1	Alexs literary agent Antonia Ellis described as the Mata Hari of the Hamptons is a seductress who bumps about in Fredericks of Hollywoodstyle lingerie to the accompaniment of jungle drums	Alexs literary agent |Antonia Ellis| described as the *Mata Hari* of /the Hamptons/ is a seductress who bumps about in Fredericks of Hollywoodstyle lingerie to the accompaniment of jungle drums	['Mata Hari']	['the Hamptons']	['Antonia Ellis']
1	Alfons Mucha was the Andy Warhol of his era a decorative artist who defined a style Art Nouveau and became a media star	|Alfons Mucha| was the *Andy Warhol* of /his era/ a decorative artist who defined a style Art Nouveau and became a media star	['Andy Warhol']	['his era']	['Alfons Mucha']
1	Alfred Portale the I M Pei of contemporary American cooking brings new meaning to the term haute cuisine with his skyscraper salads towers of twirled pasta highrises of french fries and soaring desserts	|Alfred Portale| the *I M Pei* of /contemporary American cooking/ brings new meaning to the term haute cuisine with his skyscraper salads towers of twirled pasta highrises of french fries and soaring desserts	['I M Pei']	['contemporary American cooking']	['Alfred Portale']
0	Ali Kent a Turk of Iranian origin was arrested at the same time as Mr Ameri		[]	[]	[]
1	Alicia McConnell used to dream of being the Billie Jean King of womens squash and turning her sport into a multimilliondollar enterprise	|Alicia McConnell| used to dream of being the *Billie Jean King* of /womens squash/ and turning her sport into a multimilliondollar enterprise	['Billie Jean King']	['womens squash']	['Alicia McConnell']
1	All coy grins and daffy mugging Mr Stiller plays the role as if aspiring to become the Elliott Gould of his generation	All coy grins and daffy mugging |Mr Stiller| plays the role as if aspiring to become the *Elliott Gould* of /his generation/	['Elliott Gould']	['his generation']	['Mr Stiller']
0	All of those artists OutKast Dave Matthews Limp Bizkit R Kelly Obie Trice and Nickelback include some type of bonus with their albums an EP of extra songs access to online content a chance to meet the musician or two CDs for the price of one		[]	[]	[]
1	All right kiddies Dr Huer was the scientific genius with the lightbulbshaped head without whom Buck Rogers would surely have lost outer space to darkeyed Killer Kane who was sort of the Willie Horton of the 25th century	All right kiddies Dr Huer was the scientific genius with the lightbulbshaped head without whom Buck Rogers would surely have lost outer space to |darkeyed Killer Kane| who was sort of the *Willie Horton* of /the 25th century/	['Willie Horton']	['the 25th century']	['darkeyed Killer Kane']
1	All that is really clear is that Gemma the silent one is married to Rob David Jacob Ryder who is having an affair with Lorna Sally Willig whose mother recalled as the Sylvia Plath of South Hempstead committed suicide	All that is really clear is that Gemma the silent one is married to Rob David Jacob Ryder who is having an affair with Lorna Sally Willig |whose mother| recalled as the *Sylvia Plath* of /South Hempstead/ committed suicide	['Sylvia Plath']	['South Hempstead']	['whose mother']
1	All the great Latin bands came through from Oscar DLeon the James Brown of Latin music to Eddie Palmieri the musics crazy brilliant uncle Mario Bauza Tito Puente Celia Cruz El Gran Combo and Mongo Santamaria all showed up	All the great Latin bands came through from |Oscar DLeon| the *James Brown* of /Latin music/ to Eddie Palmieri the musics crazy brilliant uncle Mario Bauza Tito Puente Celia Cruz El Gran Combo and Mongo Santamaria all showed up	['James Brown']	['Latin music']	['Oscar DLeon']
0	All the stories youve read about people who wouldnt throw away an old magazine or newspaper had nothing to do with compulsive hoarders they were just people who were planning a yard sale and were afraid of selling a Monet for 150		[]	[]	[]
1	All the talk is about Mr Ahmadinejad hes become the George Clooney of the political world	All the talk is about Mr Ahmadinejad |he|s become the *George Clooney* of /the political world/	['George Clooney']	['the political world']	['he']
1	All told the four years since he quit his corporate directorships on Bay Street to succeed Mr Trudeau as Liberal leader have been shocking ones for Mr Turner whose supporters once hailed him as the John F Kennedy of Canadian politics	All told the four years since he quit his corporate directorships on Bay Street to succeed Mr Trudeau as Liberal leader have been shocking ones for Mr Turner whose supporters once hailed |him| as the *John F Kennedy* of /Canadian politics/	['John F Kennedy']	['Canadian politics']	['him']
1	All we need is a bad tie and goggle eyes and we are the Rodney Dangerfield of states	All we need is a bad tie and goggle eyes and |we| are the *Rodney Dangerfield* of /states/	['Rodney Dangerfield']	['states']	['we']
1	Allan Blooms colleague Saul Bellow asks Who is the Tolstoy of the Zulus	Allan Blooms colleague Saul Bellow asks Who is the *Tolstoy* of /the Zulus/	['Tolstoy']	['the Zulus']	[]
0	Allegre who has been a Jet for only one week is 32 as is McNeil		[]	[]	[]
0	Allison Janney who plays the White House press secretary C J Cregg won the Emmy for outstanding actress in a drama series		[]	[]	[]
1	Almost from his birth in 1598 Gianlorenzo Bernini was groomed to be the Michelangelo of his age	Almost from his birth in 1598 |Gianlorenzo Bernini| was groomed to be the *Michelangelo* of /his age/	['Michelangelo']	['his age']	['Gianlorenzo Bernini']
0	Almost two megabytes of programs and sounds have been compressed onto the 14megabyte disk you will need a newer Mac equipped with a Superdrive for access to them and about three megabytes of space on a hard disk		[]	[]	[]
0	Almost wordlessly in a way that also suggests Clint Eastwood or even the John Wayne of The Searchers he conveys stubborn bitterness along with the inner strength of a man described by another of the films characters as an oldfashioned tiesthatbind kind of guy		[]	[]	[]
0	Along with Nicholas Wootton and David Milch Bill Clark received the Emmy for work on an episode of NYPD		[]	[]	[]
0	Along with major trophies like the Hart for the most valuable player and the Vezina for the best goalie there is the Lady Byng for gentlemanly play the Selke for best defensive forward and even the Budweiser Man of the Year award for many positive attributes none of which involve consumption of beer		[]	[]	[]
1	Along with the thousands of failures a few ritualistic pieces of musical consequence were produced several by the Mozart of the idiom George Crumb	Along with the thousands of failures a few ritualistic pieces of musical consequence were produced several by the *Mozart* of /the idiom/ |George Crumb|	['Mozart']	['the idiom']	['George Crumb']
0	Along with the tournament each day from 8 AM to 4 PM there are special events including a Just for Kids Golf Clinic on Saturday at 2 PM Saturday 8009328337		[]	[]	[]
0	Alphabet Soup With a Dash of Hype		[]	[]	[]
0	Already a bit of a recluse Mr Searle does not like to talk about the Mary Murray for fear of further antagonizing those who would like to see it shipped away		[]	[]	[]
1	Already one player has become the Donald Trump of the online Sims world acquiring enough money and property to open a string of coffee shops stores and clubs	Already |one player| has become the *Donald Trump* of /the online Sims world/ acquiring enough money and property to open a string of coffee shops stores and clubs	['Donald Trump']	['the online Sims world']	['one player']
1	Also Oscar DLeon the James Brown of salsa will bring in his highpowered group	Also |Oscar DLeon| the *James Brown* of /salsa/ will bring in his highpowered group	['James Brown']	['salsa']	['Oscar DLeon']
1	Also Philadelphia had two giants in the fields of architecture and city planning Kahn and the legendary Ed Bacon the Daniel Burnham of postwar American planning	Also Philadelphia had two giants in the fields of architecture and city planning Kahn and the legendary |Ed Bacon| the *Daniel Burnham* of /postwar American planning/	['Daniel Burnham']	['postwar American planning']	['Ed Bacon']
0	Also advancing were Jakob Hlasek of Switzerland and the Andrei Chesnokov of the Soviet Union		[]	[]	[]
0	Also given short shrift is Powells badboy image and the behavior that led to it the Adam Clayton Powell of this film is a victim of the Capitols racists and reactionaries		[]	[]	[]
1	Also on hand is Aerosmith the Dorian Gray of rock bands to serve the same purpose Alice Cooper did in the first film	Also on hand is |Aerosmith| the *Dorian Gray* of /rock bands/ to serve the same purpose Alice Cooper did in the first film	['Dorian Gray']	['rock bands']	['Aerosmith']
0	Also opening this weekend Bobby an ambitious reconstruction of the day that Bobby Kennedy was shot and Casino Royale a James Bond for the 21st century Its about time		[]	[]	[]
0	Although ER NBCs hit medical series won the Emmy for best drama that many people had expected it to receive in 1995 the awards ceremony was more notable for the success of cable films like HBOs Rasputin and TNTs Andersonville		[]	[]	[]
0	Although Eatman has been a Jet for only two seasons he knows about the history		[]	[]	[]
1	Although Gavin Newsom the mayor of San Francisco recently weighed in on the 2007 Farm Bill and many mayors have taken up the antiobesity cause no mayor of a large urban city has stood up and become in essence the Alice Waters of city food politics	Although Gavin Newsom the mayor of San Francisco recently weighed in on the 2007 Farm Bill and many mayors have taken up the antiobesity cause no mayor of a large urban city has stood up and become in essence the *Alice Waters* of /city food politics/	['Alice Waters']	['city food politics']	[]
0	Although Heather Ehlers tends to punctuate the ends of scenes with silent exclamations of selfsatisfaction she is a Rita of admirable diction variable dialect and good transitions and a solid grasp of things that matter		[]	[]	[]
1	Although James M Roux 42 stoutly described his partner as the Johnnie Cochran of Katmandu Mr Roux himself a spirited litigator outdoorsman and windmilltilter made impracticality an art form	Although James M Roux 42 stoutly described |his partner| as the *Johnnie Cochran* of /Katmandu/ Mr Roux himself a spirited litigator outdoorsman and windmilltilter made impracticality an art form	['Johnnie Cochran']	['Katmandu']	['his partner']
1	Although Mr Chaudhuri may not be what Saul Bellow would call the Tolstoy of the Bengalis he may remind many readers of Nabokovs Pnin	Although |Mr Chaudhuri| may not be what Saul Bellow would call the *Tolstoy* of /the Bengalis/ he may remind many readers of Nabokovs Pnin	['Tolstoy']	['the Bengalis']	['Mr Chaudhuri']
1	Although Mr Chaudhuri may not be what Saul Bellow would call the Tolstoy of the Bengalis he may remind many readers of Nabokovs Pnin our reviewer David Lelyveld said in 1988	Although |Mr Chaudhuri| may not be what Saul Bellow would call the *Tolstoy* of /the Bengalis/ he may remind many readers of Nabokovs Pnin our reviewer David Lelyveld said in 1988	['Tolstoy']	['the Bengalis']	['Mr Chaudhuri']
0	Although Mr Kraus has been an engaging Faust for decades and will sing that role in tonights anniversary concert I correctly recalled that he was not the Faust of the 1963 performance at which Mr Ghiaurov and Ms Freni made their American debuts		[]	[]	[]
0	Although Mr Scorseses Jesus is not the Jesus of scriptures the film makes us think about who God is that is to say what life means		[]	[]	[]
0	Although Peter Coyote who plays her widowed father bears a passing resemblance to the Harry Dean Stanton of the mid1980s the Reverend Sullivan hits the Bible rather than the bottle		[]	[]	[]
1	Although Phillips cuts a sufficiently glamorous figure to earn him the sobriquet the Martin Amis of British psychoanalysis he firmly states his preference for the common over the uncommon patient	Although |Phillips| cuts a sufficiently glamorous figure to earn him the sobriquet the *Martin Amis* of /British psychoanalysis/ he firmly states his preference for the common over the uncommon patient	['Martin Amis']	['British psychoanalysis']	['Phillips']
1	Although President Clinton has always invited us to think of him as the Jack Kennedy of the 1990s generation the more I watch him the more he reminds me of Lyndon Johnson	Although President Clinton has always invited us to think of |him| as the *Jack Kennedy* of /the 1990s generation/ the more I watch him the more he reminds me of Lyndon Johnson	['Jack Kennedy']	['the 1990s generation']	['him']
0	Although his systems earned an Emmy for technological achievement he lost control of Advent and then of a company he formed to sell the TVs the Kloss Video Corporation as consumers chose less expensive simpler Japanese models		[]	[]	[]
1	Although just six square miles it is grand and bold a Nebuchadnezzar of Champagne as opposed to the split that is Laguna Beach	Although just six square miles |it| is grand and bold a *Nebuchadnezzar* of /Champagne/ as opposed to the split that is Laguna Beach	['Nebuchadnezzar']	['Champagne']	['it']
1	Although some in New Yorks Russian community have dubbed Mr Solomin the Paul Newman of Russia the bearded 6foottall hazeleyed performer bears more of a resemblance in person to the actor Robert Shaw projecting the same onstage gravitas and rugged introspection	Although some in New Yorks Russian community have dubbed |Mr Solomin| the *Paul Newman* of /Russia/ the bearded 6foottall hazeleyed performer bears more of a resemblance in person to the actor Robert Shaw projecting the same onstage gravitas and rugged introspection	['Paul Newman']	['Russia']	['Mr Solomin']
1	Although the 50yearold Brazilian singer and songwriter has been called the Bob Dylan of Brazil he is more than that	Although |the 50yearold Brazilian singer and songwriter| has been called the *Bob Dylan* of /Brazil/ he is more than that	['Bob Dylan']	['Brazil']	['the 50yearold Brazilian singer and songwriter']
0	Although the Giants do not like to trade up for a higher draft choice they may be tempted if the right quarterback perhaps a David Klingler of the University of Houston is available		[]	[]	[]
1	Although the author has been called the P D James of Japan the characters in this psychological suspense tale indulge in irrational behavior that would get them committed if not arrested in a James novel	Although |the author| has been called the *P D James* of /Japan/ the characters in this psychological suspense tale indulge in irrational behavior that would get them committed if not arrested in a James novel	['P D James']	['Japan']	['the author']
1	Although the juiciest version of the story has Mr Viertel the Clark Kent of Broadway flattening Mr Freydberg that one is untrue	Although the juiciest version of the story has |Mr Viertel| the *Clark Kent* of /Broadway/ flattening Mr Freydberg that one is untrue	['Clark Kent']	['Broadway']	['Mr Viertel']
0	Always a quick study in no time she had mastered the etiquette attendant to visiting Queen Victoria at Windsor to entertaining the Kaiser for a weekend or the Prince of Wales for a 100guest shooting party events that involved at least four changes of costume a day		[]	[]	[]
1	Always the McCartney of the group Mr McLennan gracefully avoids that more famous tunesmiths weakness for banality by turning his sugar sharp without warning as when a darkening chord progression turned the phrase Im gonna make you happy into a threat	Always the *McCartney* of /the group/ |Mr McLennan| gracefully avoids that more famous tunesmiths weakness for banality by turning his sugar sharp without warning as when a darkening chord progression turned the phrase Im gonna make you happy into a threat	['McCartney']	['the group']	['Mr McLennan']
0	Am I not the Lynne Stewart of old		[]	[]	[]
1	America today is the Michael Jordan of geopolitics	|America| today is the *Michael Jordan* of /geopolitics/	['Michael Jordan']	['geopolitics']	['America']
1	America today is the Michael Jordan of geopolitics the overwhelmingly dominant system	|America today| is the *Michael Jordan* of /geopolitics/ the overwhelmingly dominant system	['Michael Jordan']	['geopolitics']	['America today']
0	American Pie With a Dash of the Eccentric		[]	[]	[]
0	Americas Funniest Home Video Paul Wellstone a college professor who was Minnesotas Democratic candidate for the Senate could have got an Emmy for his witty TV commercials		[]	[]	[]
1	Americas flashiest extrovert the Jim Carrey of capitalism has gone existential on us	|Americas flashiest extrovert| the *Jim Carrey* of /capitalism/ has gone existential on us	['Jim Carrey']	['capitalism']	['Americas flashiest extrovert']
1	Amitabh Bachchan the Paul Newman of Bollywood stars as one of six complete strangers who team up to commit the perfect crime	|Amitabh Bachchan| the *Paul Newman* of /Bollywood/ stars as one of six complete strangers who team up to commit the perfect crime	['Paul Newman']	['Bollywood']	['Amitabh Bachchan']
0	Among his novels were The Loser 1960 and Krumnagel 1971 his short stories included Add a Dash of Pity 1959 and The Frontiers of the Sea 1966		[]	[]	[]
0	Among some exiled Tibetans especially members of the Tibetan Youth Congress a radical group that has criticized the Dalai Lama for his insistence on nonviolence and for backing away from earlier demands for Tibets independence the Dalai Lama is viewed as an accommodationist whose legacy could be a Tibet frozen forever in an icy Chinese embrace		[]	[]	[]
1	Among the Asian cuisines that New Yorkers have embraced Chinese often seems to be the Rodney Dangerfield of the club getting less respect than others	Among the Asian cuisines that New Yorkers have embraced |Chinese| often seems to be the *Rodney Dangerfield* of /the club/ getting less respect than others	['Rodney Dangerfield']	['the club']	['Chinese']
0	Among the explanations the gunman gave prosecutors at a trial in 1985 was that his attempt was connected to the third secret of the Madonna of Fatima		[]	[]	[]
0	Among the hotels guests are Svengali and Trilby the legendary Hollywood stars Norma Desmond and Lupe Velez and a great Russian ballerina whose penchant for suicide is so obsessive that she makes the Greta Garbo of Grand Hotel seem like Rebecca of Sunnybrook Farm		[]	[]	[]
0	Among the many conflicting statements Mr Agca gave prosecutors in 1985 was a claim that the shooting is connected to the third secret of the Madonna of Fatima		[]	[]	[]
0	Among the ships that call regularly this year are the Queen of Bermuda of Bermuda Star Line the Cunard Princess of Cunard Line the Royal Viking Star the Nordic Prince and the Amerikanis and the Galileo of Chandris Fantasy Cruises		[]	[]	[]
1	Among the thousands of messages that poured into her email In box since Election Day was one that described her as the Queen Esther of Sunshine State politics	Among the thousands of messages that poured into her email In box since Election Day was one that described |her| as the *Queen Esther* of /Sunshine State politics/	['Queen Esther']	['Sunshine State politics']	['her']
1	Among them were Howard C Fox the Chicago clothier and sometime bigband trumpeter who claimed credit for creating and naming the zoot suit with the reet pleat the reave sleeve the ripe stripe the stuff cuff and the drape shape that was the stage rage during the boogiewoogie rhyme time of the early 1940s and Russell Colley a mechanical engineer who became the Calvin Klein of space and was known to …	Among them were Howard C Fox the Chicago clothier and sometime bigband trumpeter who claimed credit for creating and naming the zoot suit with the reet pleat the reave sleeve the ripe stripe the stuff cuff and the drape shape that was the stage rage during the boogiewoogie rhyme time of the early 1940s and |Russell Colley| a mechanical engineer who became the *Calvin Klein* of /space/ and was kno…	['Calvin Klein']	['space']	['Russell Colley']
0	Among those looking forward to the work is Leon Campbell the 52yearold manager of the Dunbar for the last five years who has 22 years of building management experience		[]	[]	[]
0	Among those names are Erasmus Montaigne My trade and my art is living the Descartes of the Meditations Kant The idea of wisdom must be the foundation of philosophy Emerson Marx Nietzsche William James Wittgenstein Jaspers		[]	[]	[]
0	Among those who have sent their children to the school in the past are the David Brinkley of ABC News Leslie Stahl of CBS News John Hechinger a Washington business leader and Marian Wright Edelman head of the Childrens Defense Fund		[]	[]	[]
0	Among those who misidentified him were Secret Service agents who had watched a Preston Brown for possible counterfeiting for months		[]	[]	[]
1	Among those who took notice of the fine location was Benjamin Lester a harddriving Englishman from Poole who by the 1780s had become the Bill Gates of Newfoundland	Among those who took notice of the fine location was |Benjamin Lester| a harddriving Englishman from Poole who by the 1780s had become the *Bill Gates* of /Newfoundland/	['Bill Gates']	['Newfoundland']	['Benjamin Lester']
0	An Act of Kindness a Ray of Sunshine		[]	[]	[]
1	An East Harlem doctor once described by a state investigator as the Dwight Gooden of Medicaid billers ordering far more prescriptions and services than any doctor in the programs 25year history was indicted today for Medicaid fraud	|An East Harlem doctor| once described by a state investigator as the *Dwight Gooden* of /Medicaid billers/ ordering far more prescriptions and services than any doctor in the programs 25year history was indicted today for Medicaid fraud	['Dwight Gooden']	['Medicaid billers']	['An East Harlem doctor']
0	An Education Student And a Student of Politics		[]	[]	[]
1	An Elmont Seamstress Is the Betsy Ross of Horse Racing	An |Elmont Seamstress| Is the *Betsy Ross* of /Horse Racing/	['Betsy Ross']	['Horse Racing']	['Elmont Seamstress']
0	An Eye in the Sky for Hire Space Imaging a private company that last month launched a powerful satellite camera left released the worlds first commercial image from space with a sharpness rivaling those of military spy satellites		[]	[]	[]
0	An Ice Cream Shop With More Than a Lick of Promise		[]	[]	[]
0	An Innovator Who Was the Eros of Her Own Art		[]	[]	[]
0	An Ounce of Prevention Is Worth a Pound of Surgery		[]	[]	[]
0	An Uncivil War Over the Keeping of Grants Tomb		[]	[]	[]
1	An amazing talent like being the Red Adair of ribbons	An amazing talent like being the *Red Adair* of /ribbons/	['Red Adair']	['ribbons']	[]
0	An elaborate complex will stand ready for the Dalai Lama of Tibet if he should choose to visit		[]	[]	[]
1	An elegant and hardy singer Mr Keenlyside again proved himself a risktaking actor the Ralph Fiennes of baritones	An elegant and hardy singer |Mr Keenlyside| again proved himself a risktaking actor the *Ralph Fiennes* of /baritones/	['Ralph Fiennes']	['baritones']	['Mr Keenlyside']
1	An elevator shaft can act as the Typhoid Mary of unpleasant aromas sucking them up and distributing them throughout the buildings byways for instance or a fishfrying neighbor may prop open a front door	|An elevator shaft| can act as the *Typhoid Mary* of /unpleasant aromas/ sucking them up and distributing them throughout the buildings byways for instance or a fishfrying neighbor may prop open a front door	['Typhoid Mary']	['unpleasant aromas']	['An elevator shaft']
1	An embodied opposite of clich he was the Charlie Parker of something maybe several somethings	An embodied opposite of clich |he| was the *Charlie Parker* of /something/ maybe several somethings	['Charlie Parker']	['something']	['he']
0	An enterprising California mailorder operative named Dan Philips has started a Bacon of the Month Club a pound or so of a different bacon each month for 140 a year through the Grateful Palate 8884725283 or on the Web at wwwgratefulpalatecom		[]	[]	[]
0	An excerpt from A Rag a Bone and a Hank of Hair resembled a wild romp		[]	[]	[]
0	An icon depicting a presentation to an Eskimo of St Innocents translation of the Gospel of St Matthew into the Aleut language injects a political and social note into a show that is dominated by otherworldly concerns		[]	[]	[]
0	An imperforate pair of the E for Earth stamp in 1988 is priced at 160		[]	[]	[]
1	An informal survey of Tony voters suggests that Ms DAbruzzo the perky quirky puppeteer from Avenue Q is the Dennis Kucinich of this campaign	An informal survey of Tony voters suggests that |Ms DAbruzzo| the perky quirky puppeteer from Avenue Q is the *Dennis Kucinich* of /this campaign/	['Dennis Kucinich']	['this campaign']	['Ms DAbruzzo']
0	An informal survey of weekenders turned up three favorite restaurants all in Lakeville the prepschool casual Boathouse with crew oars on the walls and canoes suspended from the ceiling Pastorale for French Mediterranean bistro fare and the Woodland for more expensive dining		[]	[]	[]
0	An original song Too Soon remembered the Bill Evans of Waltz for Debby		[]	[]	[]
1	An outspoken Florentine who started as a busboy 13 years ago and popularized his interpretation of the fresh simple cuisine of his native Tuscany he has been called the George Steinbrenner of the restaurant world a man with a short fuse and little patience when things are not done his way	An outspoken Florentine who started as a busboy 13 years ago and popularized his interpretation of the fresh simple cuisine of his native Tuscany |he| has been called the *George Steinbrenner* of /the restaurant world/ a man with a short fuse and little patience when things are not done his way	['George Steinbrenner']	['the restaurant world']	['he']
0	Anchor Choice Is a Gamble for NBC The selection of Brian Williams to succeed Tom Brokaw as anchor of the evening news represents a huge gamble for NBC		[]	[]	[]
0	And A Rag a Bone and a Hank of Hair a group work by Mr Beatty that is set to propulsive music by Prince and Earth Wind and Fire is no exception		[]	[]	[]
0	And Adam Ant an art dealer on screen but a former art student and presentday art collector in real life who has a small Picasso and a Stanley Spencer among his holdings adds that art has become interesting because paintings have become a currency		[]	[]	[]
0	And Doris Roberts won the Emmy for the third time as the mother in Everybody Loves Raymond		[]	[]	[]
1	And Elizabeth has apparently found a way while visiting an obscure museum on her freelance job doing research for a London travel guide she stumbles upon the skeleton of the notorious criminal Jonathan Wild the Al Capone of the 1720s whom she regards as something of a kindred spirit	And Elizabeth has apparently found a way while visiting an obscure museum on her freelance job doing research for a London travel guide she stumbles upon the skeleton of the notorious criminal |Jonathan Wild| the *Al Capone* of /the 1720s/ whom she regards as something of a kindred spirit	['Al Capone']	['the 1720s']	['Jonathan Wild']
1	And Holdsclaw is often referred to as the Michael Jordan of womens basketball	And |Holdsclaw| is often referred to as the *Michael Jordan* of /womens basketball/	['Michael Jordan']	['womens basketball']	['Holdsclaw']
1	And I guess Karl Rove is the Bill Buckley of today in the sense of nurturing the conservative movement	And I guess |Karl Rove| is the *Bill Buckley* of /today/ in the sense of nurturing the conservative movement	['Bill Buckley']	['today']	['Karl Rove']
1	And I guess you could say Frank Thomas is the Thomas Jefferson of baseball	And I guess you could say |Frank Thomas| is the *Thomas Jefferson* of /baseball/	['Thomas Jefferson']	['baseball']	['Frank Thomas']
1	And I know just the music for the cassette player during the hourlong drive to the orchard Stealin Apples a wonderful tune by Fats Waller a Bach of our time	And I know just the music for the cassette player during the hourlong drive to the orchard Stealin Apples a wonderful tune by |Fats Waller| a *Bach* of /our time/	['Bach']	['our time']	['Fats Waller']
1	And I was not the Mario Lanza of the school	And |I| was not the *Mario Lanza* of /the school/	['Mario Lanza']	['the school']	['I']
0	And I won an Emmy for that part		[]	[]	[]
1	And Janet Jones the beautiful bride in what was built up as a royal wedding here July 16 was seen as the Wallis Simpson of her time the wife who coerced her husband into leaving	And |Janet Jones| the beautiful bride in what was built up as a royal wedding here July 16 was seen as the *Wallis Simpson* of /her time/ the wife who coerced her husband into leaving	['Wallis Simpson']	['her time']	['Janet Jones']
0	And Joe Pantoliano who just won an Emmy for his role in The Sopranos is also childless in his new show The Handler in which he plays an FBI		[]	[]	[]
0	And Karen Goodman 78 thesis an ethnographic film called Living in Bali and Kirk Simon 76 thesis a 16millimeter film about drug rehabilitation won an Emmy for Chimps So Like Us about the work of Jane Goodall		[]	[]	[]
0	And Morton Pierce head of Dewey Ballantines mergersandacquisitions law practice said that as for any impatience on the part of Mr Welchs successor So hes the Prince of Wales for nine months longer		[]	[]	[]
1	And Mr Mooney hopes to turn Mickey and company into the Martha Stewart of bed books and apparel for children trading as much on Disneys reputation for quality a draw for parents as on its characters appeal	And Mr Mooney hopes to turn |Mickey and company| into the *Martha Stewart* of /bed books and apparel for children/ trading as much on Disneys reputation for quality a draw for parents as on its characters appeal	['Martha Stewart']	['bed books and apparel for children']	['Mickey and company']
1	And Mr Scruggs describes Mr Myers as the Anwar Sadat of the public health community	And Mr Scruggs describes |Mr Myers| as the *Anwar Sadat* of /the public health community/	['Anwar Sadat']	['the public health community']	['Mr Myers']
0	And Nancy played by Patricia Wettig who won an Emmy for the role had evoked particular sympathy after rising above crises including what turned out to be the temporary desertion of her husband Elliot Timothy Busfield		[]	[]	[]
1	And North Wilkesboro has always had a reputation as the Billy Carter of Nascar tracks not a place to go on a first date	And |North Wilkesboro| has always had a reputation as the *Billy Carter* of /Nascar tracks/ not a place to go on a first date	['Billy Carter']	['Nascar tracks']	['North Wilkesboro']
0	And Stockhausens intense extremism audibly echoes the Beethoven of the Hammerklavier especially in his Piano Piece No		[]	[]	[]
0	And a Bonus for DerringDo		[]	[]	[]
1	And a Michael Jordan of bull riding	And a *Michael Jordan* of /bull riding/	['Michael Jordan']	['bull riding']	[]
0	And a TBone for My Date		[]	[]	[]
0	And after being acclaimed as a daring new director he died last March at the age of 35 just five days before Savage Nights won the Cesar for the best film		[]	[]	[]
0	And an overview of his career is a reminder that Mr Nicholss life and work reflect so indelible a genetic fingerprint that the far bigger surprise would be if the Mike Nichols of 23 and the Mike Nichols of 67 didnt seem so much the same		[]	[]	[]
1	And anyway if you did it would make you the Elvis of fashion	And anyway if you did it would make |you| the *Elvis* of /fashion/	['Elvis']	['fashion']	['you']
1	And as Augusta Nationals first black Ron Townsend is a member under a microscope the Jackie Robinson of countryclub golf a 15handicap golfer with the corporatehoncho background that Augusta National prefers	And as Augusta Nationals first black |Ron Townsend| is a member under a microscope the *Jackie Robinson* of /countryclub golf/ a 15handicap golfer with the corporatehoncho background that Augusta National prefers	['Jackie Robinson']	['countryclub golf']	['Ron Townsend']
1	And as Election Day grew ever nearer Mr Kerry who is known as a good closer the Keith Foulke of political candidates seemed increasingly buoyed by the crowd	And as Election Day grew ever nearer |Mr Kerry| who is known as a good closer the *Keith Foulke* of /political candidates/ seemed increasingly buoyed by the crowd	['Keith Foulke']	['political candidates']	['Mr Kerry']
0	And as a bonus I can enjoy this with the Beethoven of Reiner Monteux the Leipzig Masur or Gnter Wand to name a few rather than finding myself dead center in Daniel Barenboims overanalytical and ultimately lackluster performances on DVDAudio		[]	[]	[]
0	And as was suggested at the symposium the connection depends not on Bach as played in 1997 but on Bach as heard in the 1950s and 60s when the minimalist generation was growing up the Bach of Glenn Gould and Wendy Carlos		[]	[]	[]
1	And even his wife becomes the Charles Bronson of organic gardening	And even |his wife| becomes the *Charles Bronson* of /organic gardening/	['Charles Bronson']	['organic gardening']	['his wife']
0	And finally a few words from Elaine Stritch whose producers confirmed her Broadway plans for her hit show At Liberty which will follow The Music Man into the Neil Simon for 16 weeks five performances weekly beginning on Feb 6		[]	[]	[]
0	And for all we know of him Ichiro like the Yogi Berra of the 50s could be either a wise man or an idiot savant		[]	[]	[]
1	And given the presence of the 1971 baby blue Volkswagen bus across the road the wise bet would be Mr Staab something of the Johnny Appleseed of environmental art who for two decades has been traversing the world constructing loops rings stars and Mobius strips out of reeds willows knotweed and maple saplings	And given the presence of the 1971 baby blue Volkswagen bus across the road the wise bet would be |Mr Staab| something of the *Johnny Appleseed* of /environmental art/ who for two decades has been traversing the world constructing loops rings stars and Mobius strips out of reeds willows knotweed and maple saplings	['Johnny Appleseed']	['environmental art']	['Mr Staab']
0	And he doesnt look at all like the Brad Pitt of teenage girls dreams		[]	[]	[]
1	And he redesigned the pedal car so that it could be stamped out cheaply inspiring some to call him the Henry Ford of childrens toys	And he redesigned the pedal car so that it could be stamped out cheaply inspiring some to call |him| the *Henry Ford* of /childrens toys/	['Henry Ford']	['childrens toys']	['him']
1	And here in Arkansas you might say he grew to become the Sam Walton of national retail politics	And here in Arkansas you might say |he| grew to become the *Sam Walton* of /national retail politics/	['Sam Walton']	['national retail politics']	['he']
1	And how does the enigmatic Riverbank which was dubbed by its former owner Mr Wang as the Mona Lisa of Chinese painting fit into all of this	And how does |the enigmatic Riverbank| which was dubbed by its former owner Mr. Wang as the *Mona Lisa* of /Chinese painting/ fit into all of this?	['Mona Lisa']	['Chinese painting']	['the enigmatic Riverbank']
0	And if that is not complexity enough try the video Histoire dun Blanc which comes with the show and which features the artist doing a Gauguin of his own in a tropical mirage		[]	[]	[]
0	And if the show tapers off just at the time when American art was achieving international status barring its 1949 Jackson Pollock Number 9 and ends rather lamely with an Ida Applebroog of 1985 the cause is more likely to have been lack of money than of curatorial inspiration		[]	[]	[]
1	And in a movement where blue jeans are favored she wears pumps and gold bracelets although her Ann Taylor look has not stopped her from earning the nickname the Mother Jones of Silicon Valley	And in a movement where blue jeans are favored she wears pumps and gold bracelets although her Ann Taylor look has not stopped |her| from earning the nickname the *Mother Jones* of /Silicon Valley/	['Mother Jones']	['Silicon Valley']	['her']
1	And in his ascent from obscurity he has become the Urban Meyer of 2006 as the object of pursuit	And in his ascent from obscurity |he| has become the *Urban Meyer* of /2006/ as the object of pursuit	['Urban Meyer']	['2006']	['he']
0	And in one blackandwhite closeup of her asleep the Marilyn of legend comes close to looking ordinary		[]	[]	[]
0	And in terms of antipathy toward men Thelma and Louise cant hold a candle to the Madonna of Truth or Dare		[]	[]	[]
0	And in the last act of The Music Box Nellie as usual goes one step too far forcing the angelic stutterer to recite Peter Piper Picked a Peck of Pickled Peppers an act of such overt cruelty it causes Laura to crack and confess to the theft		[]	[]	[]
0	And is the Annie Ross of today any different from the young woman who won Down Beats New Star Award of 1952		[]	[]	[]
0	And it never turns to the Inquisitor or the Censor for the answer		[]	[]	[]
1	And it was a fivegone conclusion that Mr Borge who is becoming the George Burns of the keyboard would win a career achievement award at the convention	And it was a fivegone conclusion that |Mr Borge| who is becoming the *George Burns* of /the keyboard/ would win a career achievement award at the convention	['George Burns']	['the keyboard']	['Mr Borge']
0	And last week they resoundingly defeated Mr Downey in favor of someone who was remarkably reminiscent of the Tom Downey of old a young Turk from the Suffolk County Legislature who said the incumbent had become too high and mighty and distant		[]	[]	[]
1	And like a Martha Stewart of the classroom she had tips for any occasion dividing up the teachers for an exercise she noted that a quick way to place children in groups is to deal out a deck of cards and then call out a grouping based on cards drawn	And like a *Martha Stewart* of /the classroom/ |she| had tips for any occasion dividing up the teachers for an exercise she noted that a quick way to place children in groups is to deal out a deck of cards and then call out a grouping based on cards drawn	['Martha Stewart']	['the classroom']	['she']
1	And like raptors swooping for a kill antiques dealers are descending on the town desperately seeking the Frank Lloyd Wright of the West	And like raptors swooping for a kill antiques dealers are descending on the town desperately seeking the *Frank Lloyd Wright* of /the West/	['Frank Lloyd Wright']	['the West']	[]
1	And much of it may not even be who the players are as much as how Pat Riley the Dale Carnegie of coaches can motivate them	And much of it may not even be who the players are as much as how |Pat Riley| the *Dale Carnegie* of /coaches/ can motivate them	['Dale Carnegie']	['coaches']	['Pat Riley']
0	And not just the Handel of Messiah and the Water Music both of which were composed in this house but the Handel of the operas too		[]	[]	[]
0	And now he is back at the Big Show for another go		[]	[]	[]
1	And of course the Michael Jordan of Brazilian basketball for the past 20 years has simply been known as Oscar	And of course the *Michael Jordan* of /Brazilian basketball for the past 20 years/ has simply been known as |Oscar|	['Michael Jordan']	['Brazilian basketball for the past 20 years']	['Oscar']
0	And one night after winning an Emmy for comedy writing Arrested Development drew 458 million viewers		[]	[]	[]
0	And one of the shows most entrancing images on loan from the Louvre was found at Antinoopolos a settlement on the Nile some distance from the Fayum and named by the Emperor Hadrian for his lover who had drowned in the river		[]	[]	[]
1	And over the last 12 months with the Indian Ocean tsunami the hurricanes on the Gulf Coast and the Pakistan earthquake fundraising records have been broken by the King Kong of relief agencies the American Red Cross and by many smaller organizations as well	And over the last 12 months with the Indian Ocean tsunami the hurricanes on the Gulf Coast and the Pakistan earthquake fundraising records have been broken by the *King Kong* of /relief agencies/ |the American Red Cross| and by many smaller organizations as well	['King Kong']	['relief agencies']	['the American Red Cross']
0	And rather than stripmining the Beethoven for pathos the quartet observed an overlying sense of Classicism		[]	[]	[]
1	And so Mr Burress became a Paul Revere for the movement against samesex marriage not only sounding warnings across the land but also laying the groundwork for a churchbased conservative movement that he hopes will transform Ohio politics for years to come	And so |Mr Burress| became a *Paul Revere* for /the movement against samesex marriage/ not only sounding warnings across the land but also laying the groundwork for a churchbased conservative movement that he hopes will transform Ohio politics for years to come	['Paul Revere']	['the movement against samesex marriage']	['Mr Burress']
1	And so by the time Jeff met Mara in 1997 he was a wizened rock star the Mick Jagger of digital media	And so by the time Jeff met Mara in 1997 |he| was a wizened rock star the *Mick Jagger* of /digital media/	['Mick Jagger']	['digital media']	['he']
0	And so there had been in an April of derailed momentum the seasons toughest setback		[]	[]	[]
1	And so we see his son Reginald Jones once again in pursuit of an absolute this time justice enlist in the Civil War in Spain and then again in the Second World War where his experiences repeat with little profit those of his father when demobilized he is caught up in the Welsh nationalist cause the Groucho Marx of wars and while he is at it he discovers and rescues Excalibur from the Hermitage in…	And so we see his son |Reginald Jones| once again in pursuit of an absolute this time justice enlist in the Civil War in Spain and then again in the Second World War where his experiences repeat with little profit those of his father when demobilized he is caught up in the Welsh nationalist cause the *Groucho Marx* of /wars/ and while he is at it he discovers and rescues Excalibur from the Hermit…	['Groucho Marx']	['wars']	['Reginald Jones']
0	And some scalpers are trying to cash in on shoppers anxieties a sign on a bulletin board in a Morrisville Pa grocery store offers an Ernie for 150		[]	[]	[]
0	And soon the best black players like Sweetwater Clifton who began with the Trotters Bill Russell Wilt Chamberlain who played one year with them Elgin Baylor and Oscar Robertson were forsaking the Trotters for the prestigious and sometimes betterpaying NBA		[]	[]	[]
1	And soon to become in marketing terms the Michael Jordan of college coaches according to his agent David Falk who is yes Jordans agent	And soon to become in marketing terms the *Michael Jordan* of /college coaches/ according to his agent David Falk who is yes Jordans agent	['Michael Jordan']	['college coaches']	[]
1	And that Ms Dolensek said with a slight roll of the eyes would mean more irritation for City Islands 4500 residents who in a sense are the Greta Garbo of New York	And that Ms Dolensek said with a slight roll of the eyes would mean more irritation for |City Islands 4500 residents| who in a sense are the *Greta Garbo* of /New York/	['Greta Garbo']	['New York']	['City Islands 4500 residents']
1	And that was fine with the Mets trustees who looked upon photography more or less as the Elvis of the visual arts fast slick and indecently young with a history going back only as far as 1839	And that was fine with the Mets trustees who looked upon |photography| more or less as the *Elvis* of /the visual arts/ fast slick and indecently young with a history going back only as far as 1839	['Elvis']	['the visual arts']	['photography']
1	And that was when Charles Oakley the Charles Atlas of forwards was about to attempt a jump shot	And that was when |Charles Oakley| the *Charles Atlas* of /forwards/ was about to attempt a jump shot	['Charles Atlas']	['forwards']	['Charles Oakley']
0	And thats what differentiates most of us from the John Lennon of the late 60s and early 70s he tried to do something about it and he challenged you to as well even if on the smallest level possible because he knew that the worst sin is believing that you can do nothing and then acting on that belief		[]	[]	[]
1	And the Bronx no longer even entitled to a capital T in The Bronx with its salutary high coastal elevation is still regarded as a borough of cinders except when the Yankees triumph and it becomes for the moment the Cinderella of boroughs	And the Bronx no longer even entitled to a capital T in The Bronx with its salutary high coastal elevation is still regarded as a borough of cinders except when the Yankees triumph and |it| becomes for the moment the *Cinderella* of /boroughs/	['Cinderella']	['boroughs']	['it']
0	And the Dalai Lama of Tibet rated no more than a Presidential drop by		[]	[]	[]
0	And the Dan Majerle of last season was a shadow of the Dan Majerle from the one before		[]	[]	[]
0	And the Emmy for Best Actor on iPods Goes to		[]	[]	[]
0	And the Philadelphia 76ers traded forward Alan Henderson to the Utah Jazz for draft considerations		[]	[]	[]
0	And the Robert Redford of Quiz Show is the Robert Redford she first spotted in Ordinary People with its respectable pictorial dated look that movies get when the director has a proficient team of craftsmen but doesnt really think in visual terms		[]	[]	[]
1	And the answer is pretty much Linda Perry the former 4 Non Blondes singer whose work on Pinks Missundaztood has turned Ms Perry into the Diane Warren of the edgy set	And the answer is pretty much Linda Perry the former 4 Non Blondes singer whose work on Pinks Missundaztood has turned |Ms Perry| into the *Diane Warren* of /the edgy set/	['Diane Warren']	['the edgy set']	['Ms Perry']
1	And the strong sense of history prompts obvious parallels Karen Cord Taylor editor and publisher of The Beacon Hill Times pointed out that Charles Bulfinch the famed architect and developer whose gems like the State House crown Beacon Hill was something like the Donald J Trump of his day	And the strong sense of history prompts obvious parallels Karen Cord Taylor editor and publisher of The Beacon Hill Times pointed out that |Charles Bulfinch| the famed architect and developer whose gems like the State House crown Beacon Hill was something like the *Donald J Trump* of /his day/	['Donald J Trump']	['his day']	['Charles Bulfinch']
1	And the works of Gonzalez and Picasso in turn inspired David Smith an American who might be called the Picasso of welding so inventive and prolific was his output from the 1930s into the 1960s	And the works of Gonzalez and Picasso in turn inspired |David Smith| an American who might be called the *Picasso* of /welding/ so inventive and prolific was his output from the 1930s into the 1960s	['Picasso']	['welding']	['David Smith']
1	And their leader Big Daddy Mars Richard Cetrone with his leather body armor and lank dirty hair seems to be the Rob Zombie of 2176 when Ghosts is set	And their leader |Big Daddy Mars| Richard Cetrone with his leather body armor and lank dirty hair seems to be the *Rob Zombie* of /2176/ when Ghosts is set	['Rob Zombie']	['2176']	['Big Daddy Mars']
1	And then he found a Jetsons lunch box in a thrift shop in Cambridge Mass and soon he was crisscrossing the country becoming the Nelson Bunker Hunt of lunch box collectors	And then he found a Jetsons lunch box in a thrift shop in Cambridge Mass and soon |he| was crisscrossing the country becoming the *Nelson Bunker Hunt* of /lunch box collectors/	['Nelson Bunker Hunt']	['lunch box collectors']	['he']
0	And then there is the Ellen Burstyn of 2000 starring in a different kind of horror movie Requiem for a Dream a toughminded independent film about a Brighton Beach boy Jared Leto and his housebound mother Ms Burstyn who become involved with drugs in different but equally dangerous ways review Page 27		[]	[]	[]
1	And theres the Harold Stassen of New York Herman Badillo and the Paul Tsongas of New York Richard Ravitch	And theres the *Harold Stassen* of /New York/ |Herman Badillo| and the *Paul Tsongas* of /New York/ |Richard Ravitch|	['Harold Stassen', 'Paul Tsongas']	['New York', 'New York']	['Herman Badillo', 'Richard Ravitch']
1	And this was before of course I knew that Jane Austen was going to turn out to be the John Grisham of the Romantic novel set	And this was before of course I knew that |Jane Austen| was going to turn out to be the *John Grisham* of /the Romantic novel set/	['John Grisham']	['the Romantic novel set']	['Jane Austen']
1	And though his performance may not have been textbookperfect It wasnt the Mike Tyson of vintage the champion said afterward Tyson didnt feel any lack of conviction about his potency	And though his performance may not have been textbookperfect |It| wasnt the *Mike Tyson* of /vintage/ the champion said afterward Tyson didnt feel any lack of conviction about his potency	['Mike Tyson']	['vintage']	['It']
0	And to dance lovers south of the 49th parallel Ms Madores transitional ensembles may bring to mind the Paul Taylor of Aureole or Arden Court		[]	[]	[]
1	And unlike Riley he isnt trying to divert us with Hamptons hair and Soho suits while he babbles pop sports psych ironically Riley may have been the Typhoid Mary of the Knicks Disease of Me that distances all messages	And unlike Riley he isnt trying to divert us with Hamptons hair and Soho suits while he babbles pop sports psych ironically |Riley| may have been the *Typhoid Mary* of /the Knicks Disease of Me/ that distances all messages	['Typhoid Mary']	['the Knicks Disease of Me']	['Riley']
1	And what are the odds that Mr Netanyahu will be the Menachem Begin of his generation presiding over a historic IsraeliPalestinian territorial compromise that he long opposed	And what are the odds that |Mr Netanyahu| will be the *Menachem Begin* of /his generation/ presiding over a historic IsraeliPalestinian territorial compromise that he long opposed	['Menachem Begin']	['his generation']	['Mr Netanyahu']
0	And what the Dior ad suggested was that Kate Moss the 31yearold supermodel the fashion symbol as proclaimed by the glossies and by the Council of Fashion Designers of America the creative inspiration for countless designers the businesswoman for whose services modeling agencies collected an estimated 15 million in fees in the last year has been disappeared		[]	[]	[]
1	And when hes referred to as the Michelangelo of coaching I really think thats a very appropriate term	And when |he|s referred to as the *Michelangelo* of /coaching/ I really think thats a very appropriate term	['Michelangelo']	['coaching']	['he']
1	And when the press writes the Maria Callas of Cardiff Im like thats a slightly dramatic comparison since she was a great opera singer and Im this little girl from Wales	And when the press writes the *Maria Callas* of /Cardiff/ Im like thats a slightly dramatic comparison since she was a great opera singer and Im this little girl from Wales	['Maria Callas']	['Cardiff']	[]
0	And while he is not quite the Bo Jackson of legend and lore on a consistent basis on the field he does have his moments		[]	[]	[]
1	And while he modestly demurs Mr Barker is widely regarded as the Bob Fosse of the carefully choreographed event that consumes Midtown Manhattan with tin whistles step dancers and some two million spectators on that invariably brisk March 17 morning	And while he modestly demurs |Mr Barker| is widely regarded as the *Bob Fosse* of /the carefully choreographed event that consumes Midtown Manhattan with tin whistles step dancers and some two million spectators on that invariably brisk March 17 morning/	['Bob Fosse']	['the carefully choreographed event that consumes Midtown Manhattan with tin whistles step dancers and some two million spectators on that invariably brisk March 17 morning']	['Mr Barker']
0	And with the exception of a sometimes plodding middle section A Rag a Bone and a Hank of Hair is one of Mr Beattys sleekest and most joyful and inventive celebrations of jazzdancing in all its speed and vitality		[]	[]	[]
0	And with the points leader Jeff Burton losing ground with a flat tire late in the race a victory would have propelled Earnhardt into terrific position in the points standings with six races to go in the Chase for the Nextel Cup		[]	[]	[]
0	And with those earnings it has paid for a glistening new headquarters shaped like an H for Hunan filled with the latest digital equipment new apartments for employees a luxury resort hotel an aquarium and a Disneylandlike amusement park		[]	[]	[]
0	And yet there does not appear in the networks current roster to be a host of likely successors to Mr Seinfeld who left his NBC comedy last season and Mr Allen who wrapped up his hit comedy Home Improvement last month for the ABC unit of Walt Disney and no one in the same universe of appeal as icons like Lucille Ball Jackie Gleason Mary Tyler Moore and the Bill Cosby of the 1980s though the Bill C…		[]	[]	[]
1	Anderson an Ichabod Crane of a man bent his long slender frame over the eyepiece to examine the tiny samples snipped from the patients lung	|Anderson| an *Ichabod Crane* of /a man/ bent his long slender frame over the eyepiece to examine the tiny samples snipped from the patients lung	['Ichabod Crane']	['a man']	['Anderson']
0	Andre Malraux George Orwell and particularly the Arthur Koestler of Darkness at Noon		[]	[]	[]
1	Andris Liepa the son of Maris Liepa is an exciting classical dancer with a very contemporary veneer the Patrick Dupond of Moscow but with a poetic edge	|Andris Liepa| the son of Maris Liepa is an exciting classical dancer with a very contemporary veneer the *Patrick Dupond* of /Moscow/ but with a poetic edge	['Patrick Dupond']	['Moscow']	['Andris Liepa']
1	Andys very wise hes the Solomon the Abe Lincoln of Mayberry	Andys very wise |he|s the Solomon the *Abe Lincoln* of /Mayberry/	['Abe Lincoln']	['Mayberry']	['he']
0	Angry articles calling for Mr Kaczynskis execution are just a screen away from essays hailing him as a hero like several on a site run by people who ran a writein campaign for the Unabomber for President in 1996 wwwparanoiacomunapack		[]	[]	[]
0	AnheuserBusch was awarded a Lemon for a Bud Gear promotional campaign encouraging consumers to collect bottle caps that could be exchanged for merchandise for a limited time		[]	[]	[]
1	Anna Netrebko the Julia Roberts of opera was singing her one and only Mim of the season and tickets had been sold out for months	|Anna Netrebko| the *Julia Roberts* of /opera/ was singing her one and only Mim of the season and tickets had been sold out for months	['Julia Roberts']	['opera']	['Anna Netrebko']
1	Annika Sorenstam is the Bill Tilden of her sport	|Annika Sorenstam| is the *Bill Tilden* of /her sport/	['Bill Tilden']	['her sport']	['Annika Sorenstam']
1	Anointed the Elvis of cultural theory by The Chronicle of Higher Education and described on his book jackets as the giant of Ljubljana the 58yearold Mr Zizek is a jocular motormouthed theorist whose critical musings on postmodernism and popular culture rich in deeply spun allusions to the likes of Alfred Hitchcock and David Lynch are inspired by the French psychoanalyst Jacques Lacan	Anointed the *Elvis* of /cultural theory/ by The Chronicle of Higher Education and described on his book jackets as the giant of Ljubljana the 58yearold |Mr Zizek| is a jocular motormouthed theorist whose critical musings on postmodernism and popular culture rich in deeply spun allusions to the likes of Alfred Hitchcock and David Lynch are inspired by the French psychoanalyst Jacques Lacan	['Elvis']	['cultural theory']	['Mr Zizek']
1	Another Diana Lemieux described her as the Mother Teresa of quadrupeds adding She makes feral cats sweet	Another Diana Lemieux described |her| as the *Mother Teresa* of /quadrupeds/ adding She makes feral cats sweet	['Mother Teresa']	['quadrupeds']	['her']
0	Another Kenyan employee of the embassy was carried attached to intravenous tubes on a stretcher by 10 Air Force crew members to an Army helicopter for transfer to a German university neurosurgery clinic in Homburg in the Saar for intensive care of his head wounds		[]	[]	[]
1	Another Web site wwwnyhistorycom harriettubmanlifehtm has a biography and links to other sites on Harriet Tubman the Moses of the railroad an escaped slave who is credited with making 19 return trips to save more than 300 others	Another Web site wwwnyhistorycom /harriettubman/lifehtm has a biography and links to other sites on |Harriet Tubman| the *Moses* of /the railroad/ an escaped slave who is credited with making 19 return trips to save more than 300 others	['Moses']	['harriettubman', 'the railroad']	['Harriet Tubman']
0	Another fine young violinist Jay Zhong is preparing to enter the Queen Elizabeth of Belgium International Competition		[]	[]	[]
0	Another hit a Napoleon of sliced beef tenderloin greens and crunchy wonton skins all drizzled with a sesame sauce combined flavors from both regions		[]	[]	[]
0	Another is Zenobia McNally 45 a businesswoman of Panamanian descent who ran against Ms Clarke for the Council in 2005		[]	[]	[]
0	Another is their starting pitching particularly the John Maine of April and Oliver Prez which has prevented the bullpen from being overused		[]	[]	[]
0	Another marks the grave of the Lizzie Borden of Newark who was convicted of killing her brother with an ax in the late 1940s		[]	[]	[]
1	Another question is Who will be the Walt Disney of this era	Another question is Who will be the *Walt Disney* of /this era/	['Walt Disney']	['this era']	[]
0	Another typical example of infatuation is the Unabomber Political Action Committee a Bostonbased group that is pushing the Unabomber for President		[]	[]	[]
1	Anthony Joseph Foyt Jr is more than the Gordie Howe of auto racing	|Anthony Joseph Foyt Jr| is more than the *Gordie Howe* of /auto racing/	['Gordie Howe']	['auto racing']	['Anthony Joseph Foyt Jr']
0	Antiques shops from New York to California sell Jacobsen chairs like the Egg the Swan and the Ant for a few hundred to several thousand dollars apiece		[]	[]	[]
1	Any pretentions aside Mr LeFrak who was born on Lincolns Birthday characterizes himself as a man of the people kind of a Donald Trump for the middle class	Any pretentions aside |Mr LeFrak| who was born on Lincolns Birthday characterizes himself as a man of the people kind of a *Donald Trump* for /the middle class/	['Donald Trump']	['the middle class']	['Mr LeFrak']
0	Any time you can get a Curtis Martin for a first and thirdround draft pick you have to do that he said		[]	[]	[]
0	Anyone who remembers the rock musician of the 1970s and early 80s would be astonished by the Brian Wilson of today		[]	[]	[]
0	Apart from breaking all the theaters attendance records District Six also drew truly multiracial crowds to the Baxter for the first time		[]	[]	[]
0	Apartments Going Up to an Average of 1 Million		[]	[]	[]
1	Approached by the Whirlpool Corporation two years ago to be a consumer pilot for a next generation of fabriccare appliances Mrs Bova quickly proved to be the Wernher von Braun of dudsinsuds pushing the 10 billion company toward imagining a braver future brighter cleaner fresher	Approached by the Whirlpool Corporation two years ago to be a consumer pilot for a next generation of fabriccare appliances |Mrs Bova| quickly proved to be the *Wernher von Braun* of /dudsinsuds/ pushing the 10 billion company toward imagining a braver future brighter cleaner fresher	['Wernher von Braun']	['dudsinsuds']	['Mrs Bova']
0	Approves a Pill for Lung Cancer to Be Sold by Genentech and OSI		[]	[]	[]
1	Arbus was a wonderful formalist and just as wonderful a storyteller the Flannery OConnor of photography	|Arbus| was a wonderful formalist and just as wonderful a storyteller the *Flannery OConnor* of /photography/	['Flannery OConnor']	['photography']	['Arbus']
0	Archbishop Asks His Clergy To Test a Vaccine for AIDS		[]	[]	[]
0	Archie Blood 65 a general contractor from Manahawkin has been a Moose for 24 years		[]	[]	[]
1	Armstead and Barrow have been extremely respectful of McNabb this week with Barrow calling him the Michael Jordan of the Eagles	Armstead and Barrow have been extremely respectful of McNabb this week with Barrow calling |him| the *Michael Jordan* of /the Eagles/	['Michael Jordan']	['the Eagles']	['him']
1	Armstrong for example is featuring pictures of fashionable late19thcentury beauties by Albert Belleroche a virtuoso technician who was known as the John Singer Sargent of lithography	Armstrong for example is featuring pictures of fashionable late19thcentury beauties by |Albert Belleroche| a virtuoso technician who was known as the *John Singer Sargent* of /lithography/	['John Singer Sargent']	['lithography']	['Albert Belleroche']
1	Armstrongs song has the glow of a cocktail and the What a Wonderful World with cream vanilla vodka is a Louis Armstrong of a drink round and happy and beaming with hope	Armstrongs song has the glow of a cocktail and |the What a Wonderful World with cream vanilla vodka| is a *Louis Armstrong* of /a drink/ round and happy and beaming with hope	['Louis Armstrong']	['a drink']	['the What a Wonderful World with cream vanilla vodka']
1	Arne Jacobsen is the Frank Lloyd Wright of Denmark a prolific versatile and talented architect and designer who has been revered more after his death than he ever was in life	|Arne Jacobsen| is the *Frank Lloyd Wright* of /Denmark/ a prolific versatile and talented architect and designer who has been revered more after his death than he ever was in life	['Frank Lloyd Wright']	['Denmark']	['Arne Jacobsen']
1	Arnold Schwarzenegger is the John Wayne of the current generation said the Rev	|Arnold Schwarzenegger| is the *John Wayne* of /the current generation/ said the Rev	['John Wayne']	['the current generation']	['Arnold Schwarzenegger']
1	Arquitectonica is the Ricky Martin of contemporary architecture	|Arquitectonica| is the *Ricky Martin* of /contemporary architecture/	['Ricky Martin']	['contemporary architecture']	['Arquitectonica']
0	Arranged in a small jewelbox gallery these include a 13thcentury bronze aquamanile a ceremonial usually figurative pitcher in the form of a horseman and the chalice of the Abbot Suger of SaintDenis a fluted sardonyx cup from from Ptolemaic Egypt that the abbot had mounted in jewelstudded gold		[]	[]	[]
0	Arrests Add to Idahos Reputation as a Magnet for Supremacists		[]	[]	[]
0	Arson Adds a Dash of Intrigue To Indian SmokeShop Trade		[]	[]	[]
0	As Arty Pomerantz a photographer at the Post for 38 years watched the picket line the younger faces as well as the old he said he felt a dreadful sense that the end had come if not for The Post for many of those who had made it what it was		[]	[]	[]
1	As Doby tells it Veeck was more than just the P T Barnum of baseball more than just exploding scoreboards and novelty acts despite the indelible image of the midget Eddie Gaedel at bat	As Doby tells it |Veeck| was more than just the *P T Barnum* of /baseball/ more than just exploding scoreboards and novelty acts despite the indelible image of the midget Eddie Gaedel at bat	['P T Barnum']	['baseball']	['Veeck']
0	As Elizabeth Hardwick puts it in her useful foreword these were people who supported Leon Trotsky in opposition to the Stalin of the Moscow trials beginning in 1936 which ended in the execution of most of the original Bolsheviks and the terror that followed		[]	[]	[]
1	As Franks life devolves into various slapstick and unconvincing scenes that would fit comfortably into the screenplay of a B movie his daughter Holly tries to reunite her parents by shacking up with Lane Lawlor a rightwing fanatic whom Frank calls the Lord HawHaw of the northern Rockies	As Franks life devolves into various slapstick and unconvincing scenes that would fit comfortably into the screenplay of a B movie his daughter Holly tries to reunite her parents by shacking up with |Lane Lawlor| a rightwing fanatic whom Frank calls the *Lord HawHaw* of /the northern Rockies/	['Lord HawHaw']	['the northern Rockies']	['Lane Lawlor']
0	As Im sitting here saying I dont care what kind of grades she gets Im thinking she comes home with a B and I say Whatd you get a B for		[]	[]	[]
1	As Krzyzewski signed what most observers rated the countrys best recruiting class the only irreversable damage from the defections would seem to be the coachs reputation as the Special K of the college game	As Krzyzewski signed what most observers rated the countrys best recruiting class the only irreversable damage from the defections would seem to be |the coachs reputation| as the *Special K* of /the college game/	['Special K']	[the college game]	[the coachs reputation]
1	As Mr Alson the coauthor of Ungars biography said He was the Jim Morrison of poker	As Mr Alson the coauthor of Ungars biography said |He| was the *Jim Morrison* of /poker/	['Jim Morrison']	['poker']	['He']
1	As Mr Dowlin arrived in San Francisco nine years ago a local newspaper columnist suggested that the city would need the Clint Eastwood of librarians to deal with its lawless athenaeum	As |Mr Dowlin| arrived in San Francisco nine years ago a local newspaper columnist suggested that the city would need the *Clint Eastwood* of /librarians/ to deal with its lawless athenaeum	['Clint Eastwood']	['librarians']	['Mr Dowlin']
0	As Oil Hits New High Markets Sink to a Low for the Year		[]	[]	[]
0	As Religion Takes the National Stage a Boon for the Local Faithless		[]	[]	[]
0	As Rossinis last opera in Italian it holds a pivotal place in his works list yet it was also the very definition of an occasional work meant to celebrate a specific public event the coronation of the Charles X of France in 1825		[]	[]	[]
0	As Sun Sets on a Career Malone Brings a Ray of Light		[]	[]	[]
1	As The Final Problem narrated it Holmes had been pursued to the Bernese Oberland by the Napoleon of Crime the fiendish Professor Moriarty and both died when locked in ferocious struggle they fell into the churning abyss of the Reichenbach Falls	As The Final Problem narrated it Holmes had been pursued to the Bernese Oberland by the *Napoleon* of /Crime/ the fiendish |Professor Moriarty| and both died when locked in ferocious struggle they fell into the churning abyss of the Reichenbach Falls	['Napoleon']	['Crime']	['Professor Moriarty']
0	As You Live and Breathe With Um a Couple of Adjustments		[]	[]	[]
0	As Youths Battle Israeli Soldiers an Ally of Arafat Calls for Armed Struggle		[]	[]	[]
0	As a Booster of the Arts Charlotte Proves a Model		[]	[]	[]
0	As a Booster of the Arts One City Proves a Model		[]	[]	[]
1	As a Caucasian who has seen just about every Charlie Chan movie there is I must respond to the article by Gish Jen about stereotypes that perpetuate Charlie Chan as the Stepin Fetchit of Orientals Challenging the Asian Illusion Aug 11	As a Caucasian who has seen just about every Charlie Chan movie there is I must respond to the article by Gish Jen about stereotypes that perpetuate |Charlie Chan| as the *Stepin Fetchit* of /Orientals/ Challenging the Asian Illusion Aug 11	['Stepin Fetchit']	['Orientals']	['Charlie Chan']
1	As a Soviet spy he was the Napoleon of deception the greatest mole of them all who betrayed British secrets to the KGB	As a Soviet spy |he| was the *Napoleon* of /deception/ the greatest mole of them all who betrayed British secrets to the KGB	['Napoleon']	['deception']	['he']
0	As a Student of Hitting Will Clark Is Phi Betamax Kappa		[]	[]	[]
0	As a Substitute for Hormones Soy Is Ever More Popular but Is It Safe		[]	[]	[]
0	As a cultural and political contender he has much in common with the Norman Mailer of Advertisements for Myself		[]	[]	[]
1	As a curtain raiser for his stewardship in Washington he could scarcely have come up with a more exotic production than the 1860s adventureromance in the rain forest by Antonio Carlos Gomes who was known as the Verdi of Brazil	As a curtain raiser for his stewardship in Washington he could scarcely have come up with a more exotic production than the 1860s adventureromance in the rain forest by |Antonio Carlos Gomes| who was known as the *Verdi* of /Brazil/	['Verdi']	['Brazil']	['Antonio Carlos Gomes']
0	As a group the panel gave the Bush team a Bplus for shortterm fiscal policy a Cminus for longterm fiscal policy a B for regulatory policy and a Bminus for trade and international economics		[]	[]	[]
0	As a historical novelist Mr Pressfield whose previous novel is The Legend of Bagger Vance is not at the level of the very best ones say the Robert Graves of I Claudius and Claudius the God		[]	[]	[]
0	As a man locked in a war against terror Peter Parker could not be further removed from the hubristic bravura of Mr Bush and his own cinematic model the Tom Cruise of Top GunThere s nothing triumphalist about SpiderMan he would never declare Mission Accomplished after a passing victory and his very creed is antithetical to the Bush doctrine of preemptive war		[]	[]	[]
0	As a monologuist Wallace Shawn recalls both J D Salinger and Thomas Bernhard but the greater influence appears to be the Dostoyevsky of Notes From the Underground		[]	[]	[]
0	As a needler of celebrities and a supercilious social parodist Mr Murphy is not all that different from the Bob Hope of 30 years ago who tweaked celebrity egos and lisped with a limp wrist		[]	[]	[]
1	As a prelude to his encounter with Old Possum the Dirty Harry of contemporary critical theory as The Village Voice has memorably called him offers us an autobiographical confession	As a prelude to his encounter with Old Possum the *Dirty Harry* of /contemporary critical theory/ as The Village Voice has memorably called |him| offers us an autobiographical confession	['Dirty Harry']	['contemporary critical theory']	['him']
1	As a result he is regarded as the Stalin of Patchogue the Idi Amin of Long Island which along with many other aspects of the play is a considerable overstatement	As a result |he| is regarded as the *Stalin* of /Patchogue/ the *Idi Amin* of /Long Island/ which along with many other aspects of the play is a considerable overstatement	['Stalin', 'Idi Amin']	['Patchogue', 'Long Island']	['he']
0	As a result the panel said an Army ban on using the Bradley for waterborne operations will be lifted soon		[]	[]	[]
1	As a result too many people still think of him if they think of him at all as a cautionary tale an epic of career wreckage the Cecil B DeMille of Hollywood zombies a damaged survivor of some terrible accident at the intersection of selfloathing and selfregard	As a result too many people still think of |him| if they think of him at all as a cautionary tale an epic of career wreckage the *Cecil B DeMille* of /Hollywood zombies/ a damaged survivor of some terrible accident at the intersection of selfloathing and selfregard	['Cecil B DeMille']	['Hollywood zombies']	['him']
1	As a society we simply cannot afford to wait until a Ron Rosenbaum of the 21st century unearths the racist and misogynistic horror of the paradigm of behavioral genetics	As a society we simply cannot afford to wait until a *Ron Rosenbaum* of /the 21st century/ unearths the racist and misogynistic horror of the paradigm of behavioral genetics	['Ron Rosenbaum']	['the 21st century']	[]
1	As a teenager he became known as the Rembrandt of Third Avenue	As a teenager |he| became known as the *Rembrandt* of /Third Avenue/	['Rembrandt']	['Third Avenue']	['he']
1	As a veteran of the Congress Party governments led by Mr Nehrus daughter Indira Gandhi and grandson Rajiv Gandhi the 72yearold Mr Rao has become in effect the Deng Xiaoping of India an aging party leader who in his sunset years has abandoned many if not all of the economic precepts that had guided earlier governments challenging not only the old orthodoxies but an entrenched network of vested int…	As a veteran of the Congress Party governments led by Mr Nehrus daughter Indira Gandhi and grandson Rajiv Gandhi |the 72yearold Mr Rao| has become in effect the *Deng Xiaoping* of /India/ an aging party leader who in his sunset years has abandoned many if not all of the economic precepts that had guided earlier governments challenging not only the old orthodoxies but an entrenched network of vest…	['Deng Xiaoping']	['India']	['the 72yearold Mr Rao']
0	As a warmup the Nederlander organization is bringing Robert Goulet and the road company of Camelot to the Gershwin for a limited run beginning in June		[]	[]	[]
0	As a white enclave in an increasingly multiethnic borough the Howard Beach of 1986 was an island in a sea of demographic change		[]	[]	[]
1	As a youthful entrepreneur challenging global business giants Mr Shuttleworth was lauded as the Bill Gates of South Africa	As a youthful entrepreneur challenging global business giants |Mr Shuttleworth| was lauded as the *Bill Gates* of /South Africa/	['Bill Gates']	['South Africa']	['Mr Shuttleworth']
0	As chairman of ABCs entertainment group Mr Braun had a penchant for big offbeat concepts like Lost which won the Emmy for best drama		[]	[]	[]
1	As early as 1981 critics were debating the value of his elegant style and shocking subjects and referring in one instance to an earlier photographer as the Robert Mapplethorpe of his generation	As early as 1981 critics were debating the value of his elegant style and shocking subjects and referring in one instance to |an earlier photographer| as the *Robert Mapplethorpe* of /his generation/	['Robert Mapplethorpe']	['his generation']	['an earlier photographer']
1	As ever he is the classroom knowitall the professional scold the John Calvin of city government so much so that caricaturists routinely portray him in an apoplectic state	As ever |he| is the classroom knowitall the professional scold the *John Calvin* of /city government/ so much so that caricaturists routinely portray him in an apoplectic state	['John Calvin']	['city government']	['he']
0	As for Andersen if it survives the firm that would emerge after the layoffs and the splitoff of several businesses proposed by Mr Volcker would be much smaller and less diversified than the Andersen of just a few months ago		[]	[]	[]
1	As for Jem he jumps ship early to enter the service of the war hero Gen George Monk the Colin Powell of his day in that he might have assumed power but didnt	As for Jem he jumps ship early to enter the service of the war hero |Gen George Monk| the *Colin Powell* of /his day/ in that he might have assumed power but didnt	['Colin Powell']	['his day']	['Gen George Monk']
1	As for Mr Crumb hes still the Picasso of comics the unavoidable influence on all younger artists	As for Mr Crumb |he|s still the *Picasso* of /comics/ the unavoidable influence on all younger artists	['Picasso']	['comics']	['he']
0	As for Pettitte he still talks with Derek Jeter and Jorge Posada and he said he could not believe he had been an Astro for more than two years		[]	[]	[]
0	As for other safety features the ZX2 offers optional antilock brakes for 570 as does the Neon for 565 the Cavalier has them as standard equipment		[]	[]	[]
0	As he enters the pool he sprays water from his mouth and makes a coocooing noise that he says makes the reptiles unaware of his presence said Constable Jabulane Zengwa who translated from the Shona for him		[]	[]	[]
1	As he says I am the Imelda Marcos of trainers	As he says |I| am the *Imelda Marcos* of /trainers/	['Imelda Marcos']	['trainers']	['I']
0	As head writer for That Was the Week That Was Mr Emmett was nominated for an Emmy for outstanding writing in 1964 and 1965		[]	[]	[]
1	As if that werent enough he practically invented ambient music hes the Bill Monroe of the genre	As if that werent enough he practically invented ambient music |he|s the *Bill Monroe* of /the genre/	['Bill Monroe']	['the genre']	['he']
0	As if the race for the Chase for the Nextel Cup was not compelling enough the stretch run has taken on a life of its own		[]	[]	[]
0	As if to underscore his judgment she recently won an Emmy for her performance as a murderess in the television movie Killing in a Small Town		[]	[]	[]
1	As in the past the preponderance are Venetian pictures Tiepolos Guardis Canalettos and a Jacopo Bellini that is surgically precise and movingly so a small depiction of the sallow toothless and holloweyed St Bernardino of Siena who as a popular preacher was something like the Billy Graham of Bellinis day	As in the past the preponderance are Venetian pictures Tiepolos Guardis Canalettos and a Jacopo Bellini that is surgically precise and movingly so a small depiction of the sallow toothless and holloweyed |St Bernardino of Siena| who as a popular preacher was something like the *Billy Graham* of /Bellinis day/	['Billy Graham']	['Bellinis day']	['St Bernardino of Siena']
0	As long as he goes back to being the Dwight Gooden of the past the one who was a winner hell be OK		[]	[]	[]
1	As necromancer and hairdresser Marius is the Jos Eber of the netherworld though he doesnt take the same care with his own locks	As necromancer and hairdresser |Marius| is the *Jos Eber* of /the netherworld/ though he doesnt take the same care with his own locks	['Jos Eber']	['the netherworld']	['Marius']
1	As one person was overheard saying at a performance Hes like a Buster Keaton of linguistics	As one person was overheard saying at a performance |He|s like a *Buster Keaton* of /linguistics/	['Buster Keaton']	['linguistics']	['He']
0	As one top television executive pointed out the academy gave an Emmy for best variety show to of all things the 1998 Tony Awards show on CBS a thoroughly conventional and often tedious production		[]	[]	[]
1	As portrayed by Sean Tierney a copywriter at Deutsch Buzz serves as a Johnny Appleseed for flora pitching the benefits of buying flowers to men and women in everyday places like an airport a dentists office a golf course and a park	As portrayed by Sean Tierney a copywriter at Deutsch |Buzz| serves as a *Johnny Appleseed* for /flora/ pitching the benefits of buying flowers to men and women in everyday places like an airport a dentists office a golf course and a park	['Johnny Appleseed']	['flora']	['Buzz']
0	As such it benefits enormously from the presence of Ms Testud who won a Csar for the role and whose defining trait is a barely controlled wildness		[]	[]	[]
1	As the Fairground Boy Jon Marshall Sharp late of The Red Shoes sports a bare torso under a black leather vest and has the right cheekbones to be the Patrick Swayze of this Carousel	As the Fairground Boy |Jon Marshall Sharp| late of The Red Shoes sports a bare torso under a black leather vest and has the right cheekbones to be the *Patrick Swayze* of /this Carousel/	['Patrick Swayze']	['this Carousel']	['Jon Marshall Sharp']
1	As the Gianni Versace of the Shore Association of Nassau Girl Scouts Mrs Geller was responsible for sending out on a runway five times four junior girl scouts and one brownie each holding a doll dressed exactly the same as they were	As the *Gianni Versace* of /the Shore Association of Nassau Girl Scouts/ |Mrs Geller| was responsible for sending out on a runway five times four junior girl scouts and one brownie each holding a doll dressed exactly the same as they were	['Gianni Versace']	['the Shore Association of Nassau Girl Scouts']	['Mrs Geller']
1	As the Martha Stewart of the hippie age Alicia Bay Laurel wrote the book on living in doityourself harmony with Mother Nature	As the *Martha Stewart* of /the hippie age/ |Alicia Bay Laurel| wrote the book on living in doityourself harmony with Mother Nature	['Martha Stewart']	['the hippie age']	['Alicia Bay Laurel']
1	As the Mikhail Gorbachev of American Airlines after the long sometimes bareknuckled rule of Robert L Crandall as chief executive Donald J Carty is finding that glasnost can lead to chaos labor unrest late flights service with a snarl	As the *Mikhail Gorbachev* of /American Airlines/ after the long sometimes bareknuckled rule of Robert L Crandall as chief executive |Donald J Carty| is finding that glasnost can lead to chaos labor unrest late flights service with a snarl	['Mikhail Gorbachev']	['American Airlines']	['Donald J Carty']
1	As the NBC correspondent John Larson tells the story that officer Bob Perez is the Johnny Appleseed of the accusations	As the NBC correspondent John Larson tells the story that officer |Bob Perez| is the *Johnny Appleseed* of /the accusations/	['Johnny Appleseed']	['the accusations']	['Bob Perez']
0	As the Paramount and the Pelham Picture House project look to the Burns for inspiration in their quest to cultivate the cultivated so the Burns looks to Manhattan		[]	[]	[]
1	As the Steven Spielberg of knottying adventure Mr Phillips spends most of his nonteaching hours armed with a video camera seeking out knottying people	As the *Steven Spielberg* of /knottying adventure/ |Mr Phillips| spends most of his nonteaching hours armed with a video camera seeking out knottying people	['Steven Spielberg']	['knottying adventure']	['Mr Phillips']
0	As the Suns look ahead to this final round the franchises first since its epic loss to John Havliceks Boston Celtics in 1976 they need the Barkley of Saturday the Richard Dumas of February and the Tom Chambers of 1985		[]	[]	[]
1	As the architect of the European Union constitution Valry Giscard dEstaing seemed at the top of his game praised as the Mozart of politics and poised to go down in history as the founding father of a new Europe	As the architect of the European Union constitution |Valry Giscard dEstaing| seemed at the top of his game praised as the *Mozart* of /politics/ and poised to go down in history as the founding father of a new Europe	['Mozart']	['politics']	['Valry Giscard dEstaing']
1	As the critic Molly Haskell puts it He was the Leonardo of cinema and she was his Mona Lisa	As the critic Molly Haskell puts it |He| was the *Leonardo* of /cinema/ and she was his Mona Lisa	['Leonardo']	['cinema']	['He']
1	As they sat together at a cafe here Mrs McCool said Rona is like the Jackie O of Israel although her friend said Well no and Mrs McCool said But they recognize her everywhere	As they sat together at a cafe here Mrs McCool said |Rona| is like the *Jackie O* of /Israel/ although her friend said Well no and Mrs McCool said But they recognize her everywhere	['Jackie O']	['Israel']	['Rona']
0	As usual Bill Clintons past raises questions about his credibility even on an issue as nonpartisan as food safety said a news release from the Bob Dole for President committee		[]	[]	[]
0	As vice president for programming at PBS Mr Freedman was the executive producer of The Andersonville Trial in 1970 winner of an Emmy for the best program of 1970 and a Peabody for the best entertainment show		[]	[]	[]
1	As we have learned through his appearances at the New York City Opera Mr Siciliani is something like the Lorin Maazel of Italian opera conductors	As we have learned through his appearances at the New York City Opera |Mr Siciliani| is something like the *Lorin Maazel* of /Italian opera conductors/	['Lorin Maazel']	['Italian opera conductors']	['Mr Siciliani']
1	Aside from a fondness for golf Mr Watkins will be remembered at 1600 Pennsylvania as a Typhoid Mary of travel arrangements	Aside from a fondness for golf |Mr Watkins| will be remembered at 1600 Pennsylvania as a *Typhoid Mary* of /travel arrangements/	['Typhoid Mary']	['travel arrangements']	['Mr Watkins']
1	Aside from his news job Mr Hoff is the Bob Barker of a new reality game show Spend It Fast produced by Atlas Media for the Jerichobased Womens Entertainment Network	Aside from his news job |Mr Hoff| is the *Bob Barker* of /a new reality game show/ Spend It Fast produced by Atlas Media for the Jerichobased Womens Entertainment Network	['Bob Barker']	['a new reality game show']	['Mr Hoff']
1	Aside from hotel renovations Mr Van Meter said other signs of growth were making the area more appealing to the kind of New Yorkers who pick and choose where to make cameo appearances as if they were Bill Clinton new restaurants with real chefs When I read that chef Susanna Foo considered the David Bouley of Philadelphia is launching a restaurant in Atlantic City I was floored in a good way he sa…	Aside from hotel renovations Mr Van Meter said other signs of growth were making the area more appealing to the kind of New Yorkers who pick and choose where to make cameo appearances as if they were Bill Clinton new restaurants with real chefs When I read that chef |Susanna Foo| considered the *David Bouley* of /Philadelphia/ is launching a restaurant in Atlantic City I was floored in a good way…	['David Bouley']	['Philadelphia']	['Susanna Foo']
1	Ask Liu Chang Le whether he aspires to be the Ted Turner of China and he laughs	Ask Liu Chang Le whether |he| aspires to be the *Ted Turner* of /China/ and he laughs	['Ted Turner']	['China']	['he']
0	Ask Vincent ask Frank Robinson ask Bill White for lists of candidates who might have had the training and the experience to compete with an Al Harazin for the Mets general managers job and not many names tumble from their lips		[]	[]	[]
0	Ask a Florentine for the Mercato Centrale and you may draw a blank look		[]	[]	[]
1	Ask for advice from an Ann Landers for hapless lawyers	Ask for advice from an *Ann Landers* for /hapless lawyers/	['Ann Landers']	['hapless lawyers']	[]
0	Ask for the Pound for a Dollar rate 800 3353300 or wwwathenaeumhotelcom		[]	[]	[]
0	Ask him how the Peter Max of today is different from the Peter Max of the 60s and the response is all about the swami		[]	[]	[]
1	Asked if he might be considered the Donald Trump of China Mr Tang smiled	Asked if |he| might be considered the *Donald Trump* of /China/ Mr Tang smiled	['Donald Trump']	['China']	['he']
0	Asked if the meeting with Nelson made him feel better about his role Starks said I just came out of it feeling I need to get back to being the John Starks of old playing with a lot of energy		[]	[]	[]
0	Asked what other modern works might be sold in the near future he said several School of Paris paintings may go on sale this spring a Picasso and a Chaim Soutine among them and sculptures by Reuben Nakian and Gerhard Marcks		[]	[]	[]
1	Assemblyman Daniel Frisa of Westbury called Mr Cuomo the Carl Sagan of New York with his billions and billions in taxes and spending	Assemblyman Daniel Frisa of Westbury called |Mr Cuomo| the *Carl Sagan* of /New York/ with his billions and billions in taxes and spending	['Carl Sagan']	['New York']	['Mr Cuomo']
0	Assuming that the voters of the Professional Hockey Writers Association choose a Red Wing for the award it comes down to four Steve Yzerman Sergei Fedorov Nicklas Lidstrom and Dominik Hasek		[]	[]	[]
1	Aster Aweke once known as the Donna Summer of Ethiopia has recently released a new record Kabu Columbia and it features her sinuous singing backed by a full funky band along with a horn section	|Aster Aweke| once known as the *Donna Summer* of /Ethiopia/ has recently released a new record Kabu Columbia and it features her sinuous singing backed by a full funky band along with a horn section	['Donna Summer']	['Ethiopia']	['Aster Aweke']
0	At 2 a Dance a Remedy for Loneliness		[]	[]	[]
1	At 46 Ms Gillis is a bit like the Stevie Nicks of the dance world her name evokes cultlike enthusiasm or groans but not much in between	At 46 |Ms Gillis| is a bit like the *Stevie Nicks* of /the dance world/ her name evokes cultlike enthusiasm or groans but not much in between	['Stevie Nicks']	['the dance world']	['Ms Gillis']
0	At 6 AM George Stephanopoulos arrives at work in his red Honda sliding into a prime parking space behind the former Arkansas Gazette newspaper building that now houses the Clinton for President campaign		[]	[]	[]
1	At 66 the man who once qualified as the Busby Berkeley of the acid set is right back where he started directing what he calls these nutty pieces in outoftheway places for audiences that tend to number in the dozens not the thousands	At 66 |the man| who once qualified as the *Busby Berkeley* of /the acid set/ is right back where he started directing what he calls these nutty pieces in outoftheway places for audiences that tend to number in the dozens not the thousands	['Busby Berkeley']	['the acid set']	['the man']
1	At 68 years of age Mr Hummer is the Fred Astaire of solo freestyle clogging with an elegantly sweeping sliding style as he demonstrates his morning wakeup dance Rise and Shine	At 68 years of age |Mr Hummer| is the *Fred Astaire* of /solo freestyle clogging/ with an elegantly sweeping sliding style as he demonstrates his morning wakeup dance Rise and Shine	['Fred Astaire']	['solo freestyle clogging']	['Mr Hummer']
1	At 72 the silkyvoiced Mr Ferrer dubbed the Nat King Cole of Cuba looked boyish in his trademark tancolored Kangol cap and canvas KSwiss sneakers	At 72 the silkyvoiced |Mr Ferrer| dubbed the *Nat King Cole* of /Cuba/ looked boyish in his trademark tancolored Kangol cap and canvas KSwiss sneakers	['Nat King Cole']	['Cuba']	['Mr Ferrer']
1	At 730 Diane Sawyer did a teaser for the segment using a handle made up by one of my editors We are going to meet a woman who has been called the Martha Stewart of Money and shes going to tell us secrets about your bank	At 730 Diane Sawyer did a teaser for the segment using a handle made up by one of my editors We are going to meet |a woman| who has been called the *Martha Stewart* of /Money/ and shes going to tell us secrets about your bank	['Martha Stewart']	['Money']	['a woman']
1	At 75 the Count Basie of cocktail jazz piano still commands the keyboard with the authority of a sharpshooter who never misses	At 75 the *Count Basie* of /cocktail jazz piano/ still commands the keyboard with the authority of a sharpshooter who never misses	['Count Basie']	['cocktail jazz piano']	[]
1	At 80 years of age Peter Drucker remains the Babe Ruth of management writers still hitting home runs	At 80 years of age |Peter Drucker| remains the *Babe Ruth* of /management writers/ still hitting home runs	['Babe Ruth']	['management writers']	['Peter Drucker']
0	At 92 a Mentor for Entrepreneurs		[]	[]	[]
0	At Auction Trial a Cameo for a Johns Painting		[]	[]	[]
1	At Davos the Johnny Appleseed of the digital era shares his ambition to propagate a 100 laptop in developing countries	At Davos the *Johnny Appleseed* of /the digital era/ shares his ambition to propagate a 100 laptop in developing countries	['Johnny Appleseed']	['the digital era']	[]
0	At ESPNcom 384 percent of more than 158000 online voters gave Miller a B for his performance while 256 percent graded him a C Eleven percent flunked him		[]	[]	[]
0	At Lunch Belfast Women Talk of a Hunger for Peace		[]	[]	[]
0	At Morton Much More Than a Dash of Cash		[]	[]	[]
0	At SherryLehmann a Jeroboam of PerrierJouet Fleur de Champagne which has Art Nouveau decoration by Emil Galle traced with enamel flowers and gold sells for 175		[]	[]	[]
0	At Sothebys a Monet of a single haystack from 1891 was included in an exhibition of 15 haystack paintings at the DurandRuel Gallery in Paris the year it was painted		[]	[]	[]
0	At Sothebys in New York over the last two weeks Mr Meyer appeared formidably suave poised and confident as he auctioned off a Jackson Pollock for 79 million at a packed sale of contemporary art on Tuesday night and a Francis Bacon triptych for a record 858 million the week before		[]	[]	[]
0	At Taillevent JeanClaude Vrinat offers a delightful Chinon a cabernet franc wine from the Loire for under 100 francs while at Trou Gascon Alain Dutournier and his sommelier Claude Teissier offer a variety of sturdy and modestly priced bottles from southwest France		[]	[]	[]
0	At a Fraction of the Cost		[]	[]	[]
0	At a Mozart for Children class on the Upper East Side youngsters 24 to 29 months old were pretending to catch birds while a birdcatching scene from Mozarts Magic Flute played in the background		[]	[]	[]
1	At a time when the young American writers were selfconsciously trying to recreate the fabled Paris of F Scott Fitzgerald Ernest Hemingway and other 1920s expatriates Miss Southgate though sane was the Zelda Fitzgerald of the 1950s	At a time when the young American writers were selfconsciously trying to recreate the fabled Paris of F Scott Fitzgerald Ernest Hemingway and other 1920s expatriates |Miss Southgate| though sane was the *Zelda Fitzgerald* of /the 1950s/	['Zelda Fitzgerald']	['the 1950s']	['Miss Southgate']
1	At age 59 Mrs Fue looks and acts like the Joan Rivers of Woodstown	At age 59 |Mrs Fue| looks and acts like the *Joan Rivers* of /Woodstown/	['Joan Rivers']	['Woodstown']	['Mrs Fue']
0	At film school she met her husband Paul J Hogan also a writerdirector and no relation to the Paul Hogan of Crocodile Dundee fame		[]	[]	[]
0	At first her jerky closeups frequent jump cuts and sudden reversals of perspective are jarring as if someone had turned the JeanLuc Godard of the mid1960s loose on the stage of the Comdie Franaise		[]	[]	[]
0	At first the director rejected the idea of even testing Miss Beart although she had been twice nominated for a Cesar for other film roles and had a growing reputation in the theater		[]	[]	[]
0	At first we got Aplus for the math and an F for the writing said Mr Dietrich crediting a council member James Bristol of Shaker Heights Ohio with helping them to get the words on paper		[]	[]	[]
0	At his general audience today John Paul thanked the Madonna of Jasna Gora Polands patron for having brought about the agreement that restored Solidaritys legal status		[]	[]	[]
0	At his news conference Colonel North standing next to an American flag his voice seeming to choke with emotion said that since graduating from the United States Naval Academy my goal has simply been to serve our country as a Marine for as long as possible		[]	[]	[]
1	At home Khan is a prominent figure hailed as the Einstein of Pakistan	At home |Khan| is a prominent figure hailed as the *Einstein* of /Pakistan/	['Einstein']	['Pakistan']	['Khan']
1	At long last the Johnny Appleseed of massive pennystock fraud has been brought to justice he said	At long last the *Johnny Appleseed* of /massive pennystock fraud/ has been brought to justice he said	['Johnny Appleseed']	['massive pennystock fraud']	[]
1	At no point does he upstage the other actors in the film he may be the Ernie Isley of movie actors	At no point does he upstage the other actors in the film |he| may be the *Ernie Isley* of /movie actors/	['Ernie Isley']	['movie actors']	['he']
1	At one point Dr Joyce Brothers the Dr Ruth of yesteryear shows up as a coroner	At one point |Dr Joyce Brothers| the *Dr Ruth* of /yesteryear/ shows up as a coroner	['Dr Ruth']	['yesteryear']	['Dr Joyce Brothers']
1	At one point Eriks lawyer Leslie Abramson the Bette Midler of the criminal courtroom stuck tacks into the photograph of a naked childs torso for shamelessly vivid illustration	At one point Eriks lawyer |Leslie Abramson| the *Bette Midler* of /the criminal courtroom/ stuck tacks into the photograph of a naked childs torso for shamelessly vivid illustration	['Bette Midler']	['the criminal courtroom']	['Leslie Abramson']
1	At one point Shustek described Mercado to me as the Morris Levy of the Latin world	At one point Shustek described |Mercado| to me as the *Morris Levy* of /the Latin world/	['Morris Levy']	['the Latin world']	['Mercado']
0	At that auction Chauncey Stillman bought the Pontormo for 37000		[]	[]	[]
1	At that point with her raftershaking alto and steamroller presence she seemed destined to become the Ethel Merman of her generation and it was fitting when she took the Merman part in a 1987 revival of Anything Goes	At that point with her raftershaking alto and steamroller presence |she| seemed destined to become the *Ethel Merman* of /her generation/ and it was fitting when she took the Merman part in a 1987 revival of Anything Goes	['Ethel Merman']	['her generation']	['she']
0	At the Dress for Success job fair she was chosen for a group interview with Dress Barn the womens clothing chain		[]	[]	[]
1	At the Flushing library a quick glance inside the back cover of The Young Flying Fox one in a 36volume series by Jin Yung the John Grisham of Chinese kung fu books suggests how heavily used the library is	At the Flushing library a quick glance inside the back cover of The Young Flying Fox one in a 36volume series by |Jin Yung| the *John Grisham* of /Chinese kung fu books/ suggests how heavily used the library is	['John Grisham']	['Chinese kung fu books']	['Jin Yung']
0	At the Geneva Auto Show last year Ford showed a prototype of a small city car called the Ka for an Egyptian deity a fourseater that measured only 10 feet 9 inches in length		[]	[]	[]
0	At the Salzburg Festival the Sting of a Gadfly May Endure		[]	[]	[]
0	At the end of a story whose characters include Pluto Goofy Donald and Daisy Duck Minnie Mouse Chip n Dale and Roger Rabbit the grand finale brings onto the ice Snow White Prince Charming and Dopey 1938 Pinocchio Gepetto and the evil puppet master Stromboli 1940 Alice and the Mad Hatter of Wonderland fame 1951 Peter Pan and entourage 1953 and many more		[]	[]	[]
1	At the fireside Mr Dlamini told the story of Shaka the Genghis Khan of the Zulus from his illegitimate birth in a minor clan to his leadership of armies that swept southern Africa in the early 19th century	At the fireside Mr Dlamini told the story of |Shaka| the *Genghis Khan* of /the Zulus/ from his illegitimate birth in a minor clan to his leadership of armies that swept southern Africa in the early 19th century	['Genghis Khan']	['the Zulus']	['Shaka']
1	At the front of the room Chitresh Das the wildeyed man who styles himself the George Balanchine of Kathak slapped the tabla	At the front of the room Chitresh Das the |wildeyed man| who styles himself the *George Balanchine* of /Kathak/ slapped the tabla	['George Balanchine']	['Kathak']	['wildeyed man']
0	At the lower end of the scale collectors could get a Tommy Kirk for 6 with the ink still wet		[]	[]	[]
0	At the same time Cirque du Soleils Dralion on the Bravo network was given an Emmy for best variety music or comedy special		[]	[]	[]
0	At the same time Jamestown collects 5000 a month for consulting from the Zimmer for Senate campaign		[]	[]	[]
0	At the same time the quirky 10race championship series the Chase for the Nextel Cup which allows alsorans to clutter up the track for the 10 or so finalists has not exactly caught up with the Super Bowl or the World Cup as the big payoff		[]	[]	[]
0	At the same time the reader cant help admiring the Reimers for deciding to reveal themselves so starkly and so thoughtfully in their interviews with Colapinto		[]	[]	[]
0	At the time of his death he was an Overseer of the Bushnell Memorial Hall		[]	[]	[]
0	At the time she was an anchor at KDFW the Fox station in Dallas where she had won an Emmy for a report on a murder case		[]	[]	[]
1	At the tip of the iceberg were several hundred Russian ultranationalists and Communist diehards who gathered tonight around the television transmitting tower at Ostankino a frequent site for protests near Moscow denouncing Mr Yeltsin as a Judas for selling out Russia	At the tip of the iceberg were several hundred Russian ultranationalists and Communist diehards who gathered tonight around the television transmitting tower at Ostankino a frequent site for protests near Moscow denouncing |Mr Yeltsin| as a *Judas* for selling out Russia //	['Judas']	['']	['Mr Yeltsin']
0	At this point I had been following Toyota and the Tundra for months I visited the companys new Tundra plant in San Antonio its sales headquarters near Los Angeles its executive offices in Manhattan and its Camry plant near Lexington Ky Apart from some recalls of faulty parts an unusual and humiliating occurrence for the carmaker Toyota had seemed as close to a juggernaut as any corporation in exi…		[]	[]	[]
0	At this seasons Emmy Awards Mr Kelley won the Emmy for best comedy for Foxs Ally McBeal and best drama for ABCs The Practice		[]	[]	[]
1	At times she looks like an older version of the Holly Woodlawn of Trash	At times |she| looks like an older version of the *Holly Woodlawn* of /Trash/	['Holly Woodlawn']	['Trash']	['she']
1	Aubrey Mr Crowe is an ideal personification of modern executive authority the Harry Potter of the managerial class	|Aubrey| Mr Crowe is an ideal personification of modern executive authority the *Harry Potter* of /the managerial class/	['Harry Potter']	['the managerial class']	['Aubrey']
0	August 2026 Religious Rights Bavarians Balk at the Banning of the Cross		[]	[]	[]
1	Austins new love interest is Foxxy Cleopatra Beyonc Knowles the Diana Ross of Destinys Child with a 70s Afro the size of a beach ball and hes sure to have his mind on romance	Austins new love interest is Foxxy Cleopatra |Beyonc Knowles| the *Diana Ross* of /Destinys Child/ with a 70s Afro the size of a beach ball and hes sure to have his mind on romance	['Diana Ross']	['Destinys Child']	['Beyonc Knowles']
1	Ayh lived only a few more years and seems to have been the Millard Fillmore of Pharoahs	|Ayh| lived only a few more years and seems to have been the *Millard Fillmore* of /Pharoahs/	['Millard Fillmore']	['Pharoahs']	['Ayh']
1	BARGEMUSIC Tonight through Sunday Robert White the Irish tenor is the George Hamilton of the vocal world an unbowed ageless veteran	BARGEMUSIC Tonight through Sunday |Robert White| the Irish tenor is the *George Hamilton* of /the vocal world/ an unbowed ageless veteran	['George Hamilton']	['the vocal world']	['Robert White']
0	BAROQUE ENSEMBLE Rebel a Baroque ensemble will present instrumental works including trios sinfonias sonatas and dances by Salamon Rossie an Italian composer of the 17th century and two contemporaries Biagio Marini and Giovanni Battista Buonamente tomorrow 8 pm the Orensanz Foundation for the Arts 172 Norfolk Street between East Houston and Stanton Streets 20 students and people over 65 15 212 864…		[]	[]	[]
1	BECAUSE he has visited just about every unusual landmark and landscape Long Island has to offer Bob Cammann has been dubbed the Arthur Frommer of the Island	BECAUSE he has visited just about every unusual landmark and landscape Long Island has to offer |Bob Cammann| has been dubbed the *Arthur Frommer* of /the Island/	['Arthur Frommer']	['the Island']	['Bob Cammann']
0	BEOWULF PROJECT wwwbeowulforg A complete overview and history of the origins of the Beowulf distributed computing movement can be found here along with links to mailing lists technical papers Beowulf clusters around the world and even a howto section for building a Beowulf of ones own		[]	[]	[]
1	BUDDY GRECO who rose from being a singing pianist with Benny Goodmans orchestra to a solo career on the club cruise ship and casino circuit has become the Cal Ripken of cabaret	|BUDDY GRECO| who rose from being a singing pianist with Benny Goodmans orchestra to a solo career on the club cruise ship and casino circuit has become the *Cal Ripken* of /cabaret/	['Cal Ripken']	['cabaret']	['BUDDY GRECO']
1	BUKOWSKI BORN INTO THIS The author poet and cult figure Charles Bukowski 192094 was a little like the Edward Hopper of his genres	BUKOWSKI BORN INTO THIS The author poet and cult figure |Charles Bukowski| 192094 was a little like the *Edward Hopper* of /his genres/	['Edward Hopper']	['his genres']	['Charles Bukowski']
1	Babe Ruth who was at the arena posed with her and squeezed her biceps she was called the Babe Ruth of womens softball	Babe Ruth who was at the arena posed with her and squeezed her biceps |she| was called the *Babe Ruth* of /womens softball/	['Babe Ruth']	['womens softball']	['she']
0	Back at the Strouds as the game came to what for Washingtonians was a glorious end an exhausted but jubilant group trailed next door to the Hermans for supper		[]	[]	[]
0	Back in 1955 an unknown avantgarde dramatist the Samuel Beckett of Waiting for Godot was greeted with yells of Were being conned		[]	[]	[]
1	Back in 1997 Congressman Schumer was the Eliot Spitzer of his day	Back in 1997 |Congressman Schumer| was the *Eliot Spitzer* of /his day/	['Eliot Spitzer']	['his day']	['Congressman Schumer']
0	Back in high school when I looked to pass said Hatchette a receiver now and a Jet for two months I knew I had one senior at wideout and another senior at the other wideout and my third receiver was a freshman		[]	[]	[]
0	Back then todays genially maturing Matlock played a rat for all seasons		[]	[]	[]
0	Back to Jeanne Smith at the L of C I recently misattributed National Information Infrastructure to the library but that title is a Clinton Administration infobahn pomposity		[]	[]	[]
0	Ballet Tech returns to the Joyce for a spring season March 11April 13		[]	[]	[]
0	Balloons Toy Pistols and a Fish for Fidgety People		[]	[]	[]
1	Barbara Gulotta the Martha Stewart of school lunches presided over the test kitchen in Long Island City Queens dressed in a chic black shift with red lipstick setting off her sweeping auburn hair	|Barbara Gulotta| the *Martha Stewart* of /school lunches/ presided over the test kitchen in Long Island City Queens dressed in a chic black shift with red lipstick setting off her sweeping auburn hair	['Martha Stewart']	['school lunches']	['Barbara Gulotta']
0	Barbara Hershey who played the lead in CBSs A Killing in a Small Town won the Emmy for best actress in a miniseries or special		[]	[]	[]
1	Barker an unheralded threeyear starter at left end from the Minnesota Vikings by way of Long Island played like a Neil Smith of the NFC	|Barker| an unheralded threeyear starter at left end from the Minnesota Vikings by way of Long Island played like a *Neil Smith* of /the NFC/	['Neil Smith']	['the NFC']	['Barker']
1	Barnum as Mr Culhane puts it was the Walt Disney of his day	|Barnum| as Mr Culhane puts it was the *Walt Disney* of /his day/	['Walt Disney']	['his day']	['Barnum']
1	Barnum was basically a great showman Mr Pelton said a master of advertising a Yale professor once called him the Shakespeare of advertising and of crowd psychology	Barnum was basically a great showman Mr Pelton said a master of advertising a Yale professor once called |him| the *Shakespeare* of /advertising/ and of crowd psychology	['Shakespeare']	['advertising']	['him']
0	Barrow compared the defense with the Mike Tyson of old		[]	[]	[]
0	Barry White the Basso of Love Signs as Fans Sigh		[]	[]	[]
1	Based on the true story of Michael Alig the Peter Pan of the New York club kids of the 1980s this familiar tale of bigcity glamour and ruin is a stylish muddle	Based on the true story of |Michael Alig| the *Peter Pan* of /the New York club kids of the 1980s/ this familiar tale of bigcity glamour and ruin is a stylish muddle	['Peter Pan']	['the New York club kids of the 1980s']	['Michael Alig']
0	Battling the Dalai Lama for the soul of Tibet the Chinese authorities orchestrated an elaborate ceremony there today to choose a 6yearold boy as the officially approved reincarnation of the Panchen Lama Tibets second most important religious figure		[]	[]	[]
1	Be grateful that the cast includes Christopher Plummer in savory form as a Will Rogers of jurisprudence	Be grateful that the cast includes |Christopher Plummer| in savory form as a *Will Rogers* of /jurisprudence/	['Will Rogers']	['jurisprudence']	['Christopher Plummer']
0	Beatrice Arthur joined her two Golden Girls costars Rue McClanahan and Betty White both previous winners in picking up the Emmy for best actress in a comedy series		[]	[]	[]
1	Because Courrges who is called the Le Corbusier of Paris couture made French precision hip	|Because Courrges| who is called the *Le Corbusier* of /Paris couture/ made French precision hip	['Le Corbusier']	['Paris couture']	['Because Courrges']
0	Because of both the friable stones that were used and the frequent sandstorms that let grit get into everything every loaf of bread eaten by an Egyptian of any class from peasant to pharaoh incorporated sand and stone fragments Dr Ritner said and similar damage was probably a problem in other societies that ground bread in a similar way and lived in a similar climate		[]	[]	[]
1	Because of his accomplishments as a test and stunt pilot and as a aviation engineer he was referred to by one admirer as the Leonardo da Vinci of flight	Because of his accomplishments as a test and stunt pilot and as a aviation engineer |he| was referred to by one admirer as the *Leonardo da Vinci* of /flight/	['Leonardo da Vinci']	['flight']	['he']
1	Because of his accomplishments as a test and stunt pilot and as an aviation engineer he was referred to by one admirer as the Leonardo da Vinci of flight	Because of his accomplishments as a test and stunt pilot and as an aviation engineer |he| was referred to by one admirer as the *Leonardo da Vinci* of /flight/	['Leonardo da Vinci']	['flight']	['he']
1	Because of his bold projects in highprofile spots Mr Cappelli has been called the Donald Trump of Westchester	Because of his bold projects in highprofile spots |Mr Cappelli| has been called the *Donald Trump* of /Westchester/	['Donald Trump']	['Westchester']	['Mr Cappelli']
1	Because of that lyricism coupled with his good looks he was also once labeled the Rupert Brooke of the Depression in a barbed reference to the British war poet who died during World War I	Because of that lyricism coupled with his good looks |he| was also once labeled the *Rupert Brooke* of /the Depression/ in a barbed reference to the British war poet who died during World War I	['Rupert Brooke']	['the Depression']	['he']
1	Because of that lyricism coupled with his good looks he was also once labeled the Rupert Brooke of the Depression in a barbed reference to the handsome British war poet who died during World War I	Because of that lyricism coupled with his good looks |he| was also once labeled the *Rupert Brooke* of /the Depression/ in a barbed reference to the handsome British war poet who died during World War I	['Rupert Brooke']	['the Depression']	['he']
0	Because of the nervous energy of Mr Andersons writing and directorial style he is being likened to the Martin Scorsese of the Mean Streets era		[]	[]	[]
1	Because the man standing at the pivoting front door turning off the waterfall to be heard above his howling dachshunds is not the Mad Hatter of Architecture	Because |the man| standing at the pivoting front door turning off the waterfall to be heard above his howling dachshunds is not the *Mad Hatter* of /Architecture/	['Mad Hatter']	['Architecture']	['the man']
0	Bedford has been compared to Henry James even to Trollope but shes much more like the Thomas Mann of Buddenbrooks a closet subversive		[]	[]	[]
1	Before Mr Dinkins selected him Mr Schafffer said he dreamed that if he did not get the post I was on my way to becoming the Harold Stassen of New York City a reference to the perpetual but always unsuccessful candidate for the Republican nomination for President	Before Mr Dinkins selected him Mr Schafffer said he dreamed that if he did not get the post |I| was on my way to becoming the *Harold Stassen* of /New York City/ a reference to the perpetual but always unsuccessful candidate for the Republican nomination for President	['Harold Stassen']	['New York City']	['I']
0	Before Sunday Ms Roberts of Everybody Loves Raymond had won the Emmy for supporting actress in a comedy series three years in a row a judgment that was questioned by television critics in the face of competition from actresses in shows like Sex and the City		[]	[]	[]
0	Before going to the monastery which houses the Madonna of Czestochwa Polands patroness John Paul had delivered a series of speeches about Solidarity in the Baltic shipyard cities where the nowoutlawed labor movement was born		[]	[]	[]
1	Before he became a Svengali to Boris Becker a multimillionaire tennis manager a touted prospect for high office in Romania and the Donald Trump of fledgling Romanian capitalism Ion pronounced Yon Tiriac played here two decades ago against such stars as Rod Laver Clark Graebner and Stan Smith	Before he became a Svengali to Boris Becker a multimillionaire tennis manager a touted prospect for high office in Romania and the *Donald Trump* of /fledgling Romanian capitalism/ |Ion pronounced Yon Tiriac| played here two decades ago against such stars as Rod Laver Clark Graebner and Stan Smith	['Donald Trump']	['fledgling Romanian capitalism']	['Ion pronounced Yon Tiriac']
1	Before he became the Jerry Springer of hiphop Kay Slay was Kenneth Gleason	Before |he| became the *Jerry Springer* of /hiphop/ Kay Slay was Kenneth Gleason	['Jerry Springer']	['hiphop']	['he']
1	Before then Einstein was already esteemed by many physicists as the Newton of the 20th century	Before then |Einstein| was already esteemed by many physicists as the *Newton* of /the 20th century/	['Newton']	['the 20th century']	['Einstein']
0	Beijing has accused the Dalai Lama of stirring up antiChinese sentiment in Tibet		[]	[]	[]
0	Being able to secure a PC for every employee in state securities offices is still the exception Mr Newtson said		[]	[]	[]
1	Being the Charlie Brown of umpires I felt that I owed everybody involved written apologies as well as a signed contract to never call another game	Being the *Charlie Brown* of /umpires/ |I| felt that I owed everybody involved written apologies as well as a signed contract to never call another game	['Charlie Brown']	['umpires']	['I']
0	Believing that its broadening audience cannot tolerate a little harmless verbal spice Nascar fined Earnhardt 10000 and deducted 25 points from his total in the Chase for the Nextel Cup standings dropping the Intimidators son into second place		[]	[]	[]
1	Ben Hogan played to win in cuffed trousers argyle cashmere and bespoke spats Arnold Palmer was the Marlon Brando of golf in tight biceprevealing shirts and Payne Stewarts plus fours and tamoshanter not to mention his habit of wearing the NFL	Ben Hogan played to win in cuffed trousers argyle cashmere and bespoke spats |Arnold Palmer| was the *Marlon Brando* of /golf/ in tight biceprevealing shirts and Payne Stewarts plus fours and tamoshanter not to mention his habit of wearing the NFL	['Marlon Brando']	['golf']	['Arnold Palmer']
0	Bender completed a 9yard pass and then hit the Charles Davenport for the game winner		[]	[]	[]
1	Benjamin Netanyahu is the Ronald Reagan of Israel Mr Falwell said to loud applause from several hundred people who gathered to greet Mr Netanyahu at the request of Voices United for Israel a coalition of conservative Jewish and Christian organizations	|Benjamin Netanyahu| is the *Ronald Reagan* of /Israel/ Mr Falwell said to loud applause from several hundred people who gathered to greet Mr Netanyahu at the request of Voices United for Israel a coalition of conservative Jewish and Christian organizations	['Ronald Reagan']	['Israel']	['Benjamin Netanyahu']
1	Bent will turn out to be the next Republican upandcomer or the Ross Perot of local politics	|Bent| will turn out to be the next Republican upandcomer or the *Ross Perot* of /local politics/	['Ross Perot']	['local politics']	['Bent']
1	Bernie Ebbers is the Bill McGowan of today said Howard Anderson managing director of the Yankee Group a research firm in Boston	|Bernie Ebbers| is the *Bill McGowan* of /today/ said Howard Anderson managing director of the Yankee Group a research firm in Boston	['Bill McGowan']	['today']	['Bernie Ebbers']
1	Bertarelli takes traditional Swiss discretion to new levels as the only syndicate head who refuses to give interviews he is the J D Salinger of the docks	Bertarelli takes traditional Swiss discretion to new levels as the only syndicate head who refuses to give interviews |he| is the *J D Salinger* of /the docks/	['J D Salinger']	['the docks']	['he']
0	Beside inducing an immediate desire to skip lunch such details serve as a handy reminder of the Ian McEwan of old the McEwan who was dubbed Ian Macabre by the British press		[]	[]	[]
1	Besides his theater Dr Schoen has his own company of actors making him the Shakespeare of suburbia	Besides his theater Dr Schoen has his own company of actors making |him| the *Shakespeare* of /suburbia/	['Shakespeare']	['suburbia']	['him']
0	Bessie Schonberg 90 a Mentor for Dancers		[]	[]	[]
0	Best Available Player Should Fill a Hole for the Giants		[]	[]	[]
0	Better starters were a Napoleon of portobello mushrooms and goat cheese an openfaced wild mushroom ravioli sprinkled with crisp onions and an evening special of softshell crab in a butter sauce set over asparagus and mushrooms		[]	[]	[]
0	Bettys apparent plight arouses the concern of Laure Stephane Audran a kindly wellheeled widow who has fallen into the Hole for her own reasons		[]	[]	[]
1	Between phone calls to Warren Buffett and Michael Eisner Mr MacAdams said Mr Wenner had agreed with an epithet fit for a magazine editor pronouncing Mr Loder the Walter Cronkite of MTV	Between phone calls to Warren Buffett and Michael Eisner Mr MacAdams said Mr Wenner had agreed with an epithet fit for a magazine editor pronouncing |Mr Loder| the *Walter Cronkite* of /MTV/	['Walter Cronkite']	['MTV']	['Mr Loder']
1	Between the adored exotic birds the boxlike space and the prevailing aura of innocence and obsession you may leave this show feeling that you have met the Joseph Cornell of the 19th century	Between the adored exotic birds the boxlike space and the prevailing aura of innocence and obsession you may leave this show feeling that you have met the *Joseph Cornell* of /the 19th century/	['Joseph Cornell']	['the 19th century']	[]
0	Between the sushi chef down below and this deity on high the Madonna of Happy Valley		[]	[]	[]
0	Between those moments if the performance wasnt the Beethoven of your dreams it was never less than respectable		[]	[]	[]
0	Beverly the foxy new girl in the neighborhood so fly shes almost airborne seems to want a Mouse for her very own		[]	[]	[]
0	Beyond the Stacks of Pride and Money A 3Way Library Race		[]	[]	[]
1	Bibi is the Mark Spitz of Israeli politics no Israeli leader has ever crisscrossed the Rubicon faster or more often	|Bibi| is the *Mark Spitz* of /Israeli politics/ no Israeli leader has ever crisscrossed the Rubicon faster or more often	['Mark Spitz']	['Israeli politics']	['Bibi']
1	Bihzad was one the Raphael the Rembrandt the Picasso of Persia in his day the artist whose name was synonymous with art itself	|Bihzad| was one the Raphael the Rembrandt the *Picasso* of /Persia in his day/ the artist whose name was synonymous with art itself	['Picasso']	['Persia in his day']	['Bihzad']
1	Bijan wants Jordan to be the Elizabeth Taylor of mens fragrances not the nowretired Gabriela Sabatini whose Gabriela perfume is no Chanel No	Bijan wants |Jordan| to be the *Elizabeth Taylor* of /mens fragrances/ not the nowretired Gabriela Sabatini whose Gabriela perfume is no Chanel No	['Elizabeth Taylor']	['mens fragrances']	['Jordan']
1	Bill Belichick is the Bobby Fischer of football Curtis Martin the Jets leagueleading rusher said at his locker referring to the onetime boy wonder of chess	|Bill Belichick| is the *Bobby Fischer* of /football/ Curtis Martin the Jets leagueleading rusher said at his locker referring to the onetime boy wonder of chess	['Bobby Fischer']	['football']	['Bill Belichick']
0	Bill Clinton a onenote candidate tonight at Tatou in New York he will play the saxophone at a fundraising party put on by the Clinton for President Committee		[]	[]	[]
1	Bill Gates has established himself as the Lorenzo de Medici of digitized art through his privately held company the Corbis Corporation which has amassed the rights to 23 million images and photographs	|Bill Gates| has established himself as the *Lorenzo de Medici* of /digitized art/ through his privately held company the Corbis Corporation which has amassed the rights to 23 million images and photographs	['Lorenzo de Medici']	['digitized art']	['Bill Gates']
1	Bill Joy the former Sun Microsystems scientist whos been called the Edison of the Internet is one of the prophets of doom calling for restraints on researchers	|Bill Joy| the former Sun Microsystems scientist whos been called the *Edison* of /the Internet/ is one of the prophets of doom calling for restraints on researchers	['Edison']	['the Internet']	['Bill Joy']
0	Bill Lee didnt get his nickname of the Spaceman for nothing		[]	[]	[]
1	Bill Seidman is the Jane Pauley for American Government said Representative Jim Leach Republican of Iowa referring to the former host of NBCs Today whose popularity soared after she was pushed off the program	|Bill Seidman| is the *Jane Pauley* for /American Government/ said Representative Jim Leach Republican of Iowa referring to the former host of NBCs Today whose popularity soared after she was pushed off the program	['Jane Pauley']	['American Government']	['Bill Seidman']
0	Bill Snibson a k a William of Hareford is taken under the tutelage of his aunt Maria Duchess of Dene		[]	[]	[]
1	Bill is the Michael Jordan of language	|B|ill is the *Michael Jordan* of /language/	['Michael Jordan']	['language']	['B']
1	Billed as the Michael Jordan of hockey by a former Lightning owner Lecavalier appeared to be on a career path more like Sam Bowies his 37 points in 76 games in his fourth season seeming to cement his underachieving status	Billed as the *Michael Jordan* of /hockey/ by a former Lightning owner |Lecavalier| appeared to be on a career path more like Sam Bowies his 37 points in 76 games in his fourth season seeming to cement his underachieving status	['Michael Jordan']	['hockey']	['Lecavalier']
1	Bills offensive coordinator Ted Marchibroda calls quarterback Jim Kelly the Michael Jordan of the Buffalo team	Bills offensive coordinator Ted Marchibroda calls quarterback |Jim Kelly| the *Michael Jordan* of /the Buffalo team/	['Michael Jordan']	['the Buffalo team']	['Jim Kelly']
1	Billy Ray Cyrus could be the Vanilla Ice of country	|Billy Ray Cyrus| could be the *Vanilla Ice* of /country/	['Vanilla Ice']	['country']	['Billy Ray Cyrus']
1	Bin Laden has become the Willie Horton of the midterms	|Bin Laden| has become the *Willie Horton* of /the midterms/	['Willie Horton']	['the midterms']	['Bin Laden']
1	Birds Animals Unlimited the William Morris of animal talent agencies supplied the collies which among them provided the personality closeups athleticism stunts high energy reaction shots and spontaneity and people skills appearances to portray the character	Birds Animals Unlimited the *William Morris* of /animal talent agencies/ supplied the collies which among them provided the personality closeups athleticism stunts high energy reaction shots and spontaneity and people skills appearances to portray the character	['William Morris']	['animal talent agencies']	[]
0	Black Lawyers Joining the Chase for Big Money		[]	[]	[]
1	Blacks jumped on Johnson for this and their very virulence Uncle Tom Johnson the Benedict Arnold of his race and a jimson weed in the nostrils of those who once cheered him are only some of the epithets thrown his way suggests that their anger toward him was older and deeper than Ward represents	Blacks jumped on Johnson for this and their very virulence |Uncle Tom Johnson| the *Benedict Arnold* of /his race/ and a jimson weed in the nostrils of those who once cheered him are only some of the epithets thrown his way suggests that their anger toward him was older and deeper than Ward represents	['Benedict Arnold']	['his race']	['Uncle Tom Johnson']
1	Blair Sabol from Villanova Pa future fashion guerrilla a girl who would one day be known as the Abbie Hoffman of Seventh Avenue who would pen a fashion column rife with deliciously bitchy observations no longer possible in these stifling politically correct times	Blair Sabol from Villanova Pa future fashion guerrilla |a girl| who would one day be known as the *Abbie Hoffman* of /Seventh Avenue/ who would pen a fashion column rife with deliciously bitchy observations no longer possible in these stifling politically correct times	['Abbie Hoffman']	['Seventh Avenue']	['a girl']
0	Bluffing and the Royal Flush of Cold Warfare		[]	[]	[]
0	Blurred Outlook for a Seller of Contacts		[]	[]	[]
0	Board Lacks a Hewlett or a Packard Shareholders of HewlettPackard elected eight members to its board yesterday and for the first time in the companys 63year history there was neither a Hewlett nor a Packard among them		[]	[]	[]
1	Bob Merton is the Isaac Newton of his field Mr Samuelson said	|Bob Merton| is the *Isaac Newton* of /his field/ Mr Samuelson said	['Isaac Newton']	['his field']	['Bob Merton']
0	Bobby Thomson the Bobby Thomson of the old New York Giants baseball team has been into Dreiers Sporting Goods to say goodbye		[]	[]	[]
0	Bobbys isolation accounts for the overwhelming impact of the last scene when Ral Esparza a Bobby for the ages sits down at the piano for the first time and accompanies himself in Being Alive		[]	[]	[]
1	Bode is definitely the Phil Mahre of our time Cochran said	|Bode| is definitely the *Phil Mahre* of /our time/ Cochran said	['Phil Mahre']	['our time']	['Bode']
1	Bogdan Chirieac chief editorial writer for the newspaper Adevarul called the 70yearold Mr Iliescu the Gorbachev of Romania and said Its ridiculous that hes going to be president again but we are in the childhood of democracy	Bogdan Chirieac chief editorial writer for the newspaper Adevarul called the 70yearold |Mr Iliescu| the *Gorbachev* of /Romania/ and said Its ridiculous that hes going to be president again but we are in the childhood of democracy	['Gorbachev']	['Romania']	['Mr Iliescu']
1	Bonington whom Delacroix called the Raphael of landscape painting is represented by a luminous work called A Fishmarket Near Boulogne which made a splash in the 1824 Salon	|Bonington| whom Delacroix called the *Raphael* of /landscape painting/ is represented by a luminous work called A Fishmarket Near Boulogne which made a splash in the 1824 Salon	['Raphael']	['landscape painting']	['Bonington']
1	Bonnie Reiss whom friends describe as an environmental evangelist the Aimee Semple McPherson of the movement took the midlevel industry types	|Bonnie Reiss| whom friends describe as an environmental evangelist the *Aimee Semple McPherson* of /the movement/ took the midlevel industry types	['Aimee Semple McPherson']	['the movement']	['Bonnie Reiss']
0	Books of The Times Biography of a Prodigy of Industry and Frivolity		[]	[]	[]
0	Boomer received the annual Marty Lyons Award given to a Jet for outstanding charitable work		[]	[]	[]
1	Boomeranging pardon the expression is taking off said Darnell who has been the Johnny Appleseed of the sport in this country	Boomeranging pardon the expression is taking off said |Darnell| who has been the *Johnny Appleseed* of /the sport in this country/	['Johnny Appleseed']	['the sport in this country']	['Darnell']
0	Booming Orlando Becomes a Magnet for Prosperity and the Ills It Conceals		[]	[]	[]
1	Boris Eifman may be the Maurice Bjart of our time	|Boris Eifman| may be the *Maurice Bjart* of /our time/	['Maurice Bjart']	['our time']	['Boris Eifman']
1	Born in 1772 Coleridge was in many ways the Shelley of the earlier generation of Romantic poets brilliant young flamboyant with a philosophical bent and radical ideals	Born in 1772 |Coleridge| was in many ways the *Shelley* of /the earlier generation of Romantic poets/ brilliant young flamboyant with a philosophical bent and radical ideals	['Shelley']	['the earlier generation of Romantic poets']	['Coleridge']
0	Born to Be Happy Through a Twist of Human Hard Wire		[]	[]	[]
0	Born to Be Happy Through a Twist of Human Hard Wire Dec 31 seems to suggest that genetics is the key factor in determining who is born with an optimistic temperament and who is doomed to gloom		[]	[]	[]
0	Bosie Lord Alfred Douglas is a Dorian Gray for whom Oscar is an amusement a weapon to use against his hated father a shield a source of income and much else yet even at the end when he is being rejected for the Victorian equivalent of 30 pieces of silver Oscars devotion endures		[]	[]	[]
0	Bosnia 1992 New Puzzles In the Jigsaw of Violence		[]	[]	[]
1	Bosnia is the Marcel Proust of news stories	|Bosnia| is the *Marcel Proust* of /news stories/	['Marcel Proust']	['news stories']	['Bosnia']
0	Boston Hopes It Has a Straw for Its Drink		[]	[]	[]
0	Both authors say scholarly inquiry into the historical Jesus can never replace the Jesus of the churchs belief		[]	[]	[]
1	Both elements enter a vastly broader and more complex world in the music of Astor Piazzolla certainly the Michelangelo of tango music	Both elements enter a vastly broader and more complex world in the music of |Astor Piazzolla| certainly the *Michelangelo* of /tango music/	['Michelangelo']	['tango music']	['Astor Piazzolla']
0	Both teams passers Steve Grogan replacing Tony Eason and Ken OBrien replacing the Ken OBrien of 1986 will pass and pass		[]	[]	[]
0	Both will be entered in two races here this weekend the BlackEyed Susan for fillies on Friday and the Preakness the second race in the Triple Crown series on Saturday		[]	[]	[]
0	Bouncy Male Gutsiness And a Dash of Mystery		[]	[]	[]
1	Bound for Albuquerque with the loquacious Richard Feynman the Neal Cassady of physics at the wheel the two scientists talked nonstop about the morality of nuclear weapons and when they had exhausted that subject how photons dance with electrons to produce the physical world	Bound for Albuquerque with the loquacious |Richard Feynman| the *Neal Cassady* of /physics/ at the wheel the two scientists talked nonstop about the morality of nuclear weapons and when they had exhausted that subject how photons dance with electrons to produce the physical world	['Neal Cassady']	['physics']	['Richard Feynman']
0	Bowlen has made sure that Elway Denvers quarterback since 1983 will be a Bronco for his career		[]	[]	[]
1	Bowman was the Bill Parcells of hockey he had a knack for terrifying grown very highly paid men and making them worry about what the coach would think of next	|Bowman| was the *Bill Parcells* of /hockey/ he had a knack for terrifying grown very highly paid men and making them worry about what the coach would think of next	['Bill Parcells']	['hockey']	['Bowman']
0	Brad Leithauser answers that question in Curves and Angles or at least he lets Jorge Luis Borges answer it for him the second of this new books three sections consists of translations Leithauser cautiously calls them adaptations of some of the Argentinian writers work one of which Poem Written in a Copy of Beowulf begins by wondering why you would struggle to learn a difficult new language Englis…		[]	[]	[]
0	Braves Trash Talk Provided a Spark for Yanks		[]	[]	[]
1	Brennan like Diaz knew he would never be accepted by the crusty racing establishment so he played on twisted populist urges like a Trump of the mainland	Brennan like Diaz knew he would never be accepted by the crusty racing establishment so |he| played on twisted populist urges like a *Trump* of /the mainland/	['Trump']	['the mainland']	['he']
0	Brett Conway took to the practice field as a Jet for the first time today exuding confidence		[]	[]	[]
0	Brian Washington was a Jet for a day then suddenly quit		[]	[]	[]
0	Brightening a Winter Dish With a Dash of Color		[]	[]	[]
0	Brimming From a Ray of Light the Glare of Elusiveness		[]	[]	[]
0	Bringing Heat in a Box of Spicy Sweets		[]	[]	[]
0	British Detention Law Is Ruled a Breach of Rights		[]	[]	[]
0	British Succession Offers a Ray of Hope		[]	[]	[]
1	British critics called him dark and bold and the Oscar Wilde of standup	British critics called |him| dark and bold and the *Oscar Wilde* of /standup/	['Oscar Wilde']	['standup']	['him']
0	British televisions sumptuous production of Evelyn Waughs Brideshead Revisited captured 11 Emmy nominations when it came to American public television and won an Emmy for Laurence Olivier		[]	[]	[]
1	Brooding over Osbornes adventure like an implacable Greek god the antiDionysus perhaps is the allpowerful American wine critic Robert Parker who sees himself as the Ralph Nader of wine the incorruptible gatekeeper of the American palate	Brooding over Osbornes adventure like an implacable Greek god the antiDionysus perhaps is the allpowerful American wine critic |Robert Parker| who sees himself as the *Ralph Nader* of /wine/ the incorruptible gatekeeper of the American palate	['Ralph Nader']	['wine']	['Robert Parker']
0	Bruchs Grand Emotions the Elliott Carter of 50 Years Ago and Hungarian Tunefulness		[]	[]	[]
0	Bucharest Journal In a Dispirited Land a Dash of Initiative and Verve		[]	[]	[]
0	Budweiser came out on top despite Earnhardts struggles last season he won one race and did not make the 10car field for the Chase for the Nextel Cup		[]	[]	[]
1	Buena Vista Home Entertainment acquires library of Japanimation type of highquality scifi Japanese cartoon film loved by American college students films were created by Hiyao Miyazaki called the Walt Disney of Japan they will be available on homevideo market photos special section Education Life part 2 of 2part section M	Buena Vista Home Entertainment acquires library of Japanimation type of highquality scifi Japanese cartoon film loved by American college students films were created by |Hiyao Miyazaki| called the *Walt Disney* of /Japan/ they will be available on homevideo market photos special section Education Life part 2 of 2part section M	['Walt Disney']	['Japan']	['Hiyao Miyazaki']
1	Buena Vista Home Entertainment the distribution arm of Disney recently acquired a library of Japanimation created by a man often hailed as the Walt Disney of Japan Hiyao Miyazaki	Buena Vista Home Entertainment the distribution arm of Disney recently acquired a library of Japanimation created by |a man| often hailed as the *Walt Disney* of /Japan/ |Hiyao Miyazaki|	['Walt Disney']	['Japan']	['a man', 'Hiyao Miyazaki']
0	Built as a Refuge With a Dash of Utopia It Faces Change and Resists It		[]	[]	[]
1	Built in 1927 the SherryNetherland is an Errol Flynn of a building leaping and lunging in the air as if in a pirate duel	Built in 1927 |the SherryNetherland| is an *Errol Flynn* of /a building/ leaping and lunging in the air as if in a pirate duel	['Errol Flynn']	['a building']	['the SherryNetherland']
0	Bujumbura Journal In the Chimps Sad Fate Is an Omen for Burundi		[]	[]	[]
1	Bukowski is the Tupac Shakur of American literature dead he seems to be as prolific as when he was alive	|Bukowski| is the *Tupac Shakur* of /American literature/ dead he seems to be as prolific as when he was alive	['Tupac Shakur']	['American literature']	['Bukowski']
1	Buoyed by the books success he is exploring possible Gift of Fear workshops for the public and he is talking about a Gift of Fear sequel for parents a book that if written threatens to make him the T Berry Brazelton of the anxious set	Buoyed by the books success he is exploring possible Gift of Fear workshops for the public and he is talking about a Gift of Fear sequel for parents a book that if written threatens to make |him| the *T Berry Brazelton* of /the anxious set/	['T Berry Brazelton']	['the anxious set']	['him']
1	Buried in Blue which ends the second act is one of several numbers in the show in which the band is joined by strings arranged and conducted by Marc Shaiman the gifted young arranger and composer who is becoming the Nelson Riddle of his generation	Buried in Blue which ends the second act is one of several numbers in the show in which the band is joined by strings arranged and conducted by |Marc Shaiman| the gifted young arranger and composer who is becoming the *Nelson Riddle* of /his generation/	['Nelson Riddle']	['his generation']	['Marc Shaiman']
1	Burnett was the J K Rowling of her time and grew wealthy creating loving portraits of children in books like A Little Princess and Little Lord Fauntleroy	|Burnett| was the *J K Rowling* of /her time/ and grew wealthy creating loving portraits of children in books like A Little Princess and Little Lord Fauntleroy	['J K Rowling']	['her time']	['Burnett']
0	Burton was in third place and Harvick in eighth entering the Pennsylvania 500 on Sunday the 20th of 26 races in determining the drivers who will participate in the Chase for the Nextel Cup beginning Sept 17		[]	[]	[]
0	Busch who qualified 17th for Sundays race won the Subway Fresh 500 at Phoenix on April 23 and was eighth in points in the Chase for the Nextel Cup though he had little chance of winning the title		[]	[]	[]
0	Bush Gives Czechs a Copy of Liberty Bell		[]	[]	[]
1	BusinessWeek declared Professor Boskin clearly back on top of his game in its June 30 issue calling him the Alan Greenspan of his generation	BusinessWeek declared Professor Boskin clearly back on top of his game in its June 30 issue calling |him| the *Alan Greenspan* of /his generation/	['Alan Greenspan']	['his generation']	['him']
1	But Arturo Gatti is the Oscar De La Hoya of New Jersey Mr DiBella continued referring to the Los Angelesbased world superwelterweight champ whose inspired crowds cheer starttofinish at all his fights	But |Arturo Gatti| is the *Oscar De La Hoya* of /New Jersey/ Mr DiBella continued referring to the Los Angelesbased world superwelterweight champ whose inspired crowds cheer starttofinish at all his fights	['Oscar De La Hoya']	['New Jersey']	['Arturo Gatti']
0	But Bates was a Raider for the 93 and 94 seasons and after the preseason in 95 he split		[]	[]	[]
1	But Bonilla thought it was going to be a home run and stood at second admiring it like it was the Mona Lisa of long balls	But Bonilla thought it was going to be a home run and stood at second admiring it like |it| was the *Mona Lisa* of /long balls/	['Mona Lisa']	['long balls']	['it']
1	But Christopher Beach director of the Performing Arts Center described Dr Lenz as no more than a Dale Carnegie of the 90s	But Christopher Beach director of the Performing Arts Center described |Dr Lenz| as no more than a *Dale Carnegie* of /the 90s/	['Dale Carnegie']	['the 90s']	['Dr Lenz']
1	But City Councilman Michael McMahon has become the Flash Gordon of Staten Island determined to vanquish the planet of pleasure	But City Councilman |Michael McMahon| has become the *Flash Gordon* of /Staten Island/ determined to vanquish the planet of pleasure	['Flash Gordon']	['Staten Island']	['Michael McMahon']
1	But Claesen was definitely a Horatio Alger of the Colonial era having made it from indentured servant to wealthy town magistrate	But |Claesen| was definitely a *Horatio Alger* of /the Colonial era/ having made it from indentured servant to wealthy town magistrate	['Horatio Alger']	['the Colonial era']	['Claesen']
1	But David Greenspan apparently aspires to be the Richard Wagner of the genre	But |David Greenspan| apparently aspires to be the *Richard Wagner* of /the genre/	['Richard Wagner']	['the genre']	['David Greenspan']
1	But Excess and Punishment which opens today at the Film Forum makes no attempt to lionize Schiele as the Jim Morrison of Austrian Expressionists	But Excess and Punishment which opens today at the Film Forum makes no attempt to lionize |Schiele| as the *Jim Morrison* of /Austrian Expressionists/	['Jim Morrison']	['Austrian Expressionists']	['Schiele']
0	But Ford revamped the Lincoln for 1990 and the real news in automotive cabincruisers this year comes from Cadillac which has stretched and redesigned its 1993 Fleetwood fourdoor making it the longest and generally the biggest production car sold anywhere in the world		[]	[]	[]
1	But Freakonomics is so sly finicky and microobservant that the Indiana Jones comparison feels a little off Levitt is more like the Nicholson Baker of economists	But Freakonomics is so sly finicky and microobservant that the Indiana Jones comparison feels a little off |Levitt| is more like the *Nicholson Baker* of /economists/	['Nicholson Baker']	['economists']	['Levitt']
1	But Fumio Matsuda who is head of the Japan Automobile Consumers Union and is often described as the Ralph Nader of Japan said officials there simply did not care as much about safety as did officials in the United States	But |Fumio Matsuda| who is head of the Japan Automobile Consumers Union and is often described as the *Ralph Nader* of /Japan/ said officials there simply did not care as much about safety as did officials in the United States	['Ralph Nader']	['Japan']	['Fumio Matsuda']
0	But Gerald Menditto 59 and Anthony Marinaccio 62 who grew up together in Coney Island and have worked in tandem at the Cyclone for more than 25 years have nonetheless developed a zygotic intimacy		[]	[]	[]
1	But Grisham is the Garth Brooks of popular literature	But |Grisham| is the *Garth Brooks* of /popular literature/	['Garth Brooks']	['popular literature']	['Grisham']
1	But I guarantee you he will become the Van Gogh of the 60s	But I guarantee you |he| will become the *Van Gogh* of /the 60s/	['Van Gogh']	['the 60s']	['he']
1	But I have seen even greater perversities if only on the movies or on TV I saw Hitler waving in a friendly manner to fanaticized little girls of the Hitlerjugend I saw mass murderer Stalin kissing a child with the red Communist youth organization scarf a child whose parents ended up like so many in Gulag camps I saw Gottwald the Stalin of Czechoslovakia smilingly joking with young miners the buil…	But I have seen even greater perversities if only on the movies or on TV I saw Hitler waving in a friendly manner to fanaticized little girls of the Hitlerjugend I saw mass murderer Stalin kissing a child with the red Communist youth organization scarf a child whose parents ended up like so many in Gulag camps I saw |Gottwald| the *Stalin* of /Czechoslovakia/ smilingly joking with young miners th…	['Stalin']	['Czechoslovakia']	['Gottwald']
1	But I think its clearly a warning to us as Democrats that we cannot let them make quotas the Willie Horton of 1992	But I think its clearly a warning to us as Democrats that we cannot let them make quotas the *Willie Horton* of /1992/	['Willie Horton']	['1992']	[]
1	But I think shes getting stronger as the Olympics get closer because its sort of like shes the Muhammad Ali of her era	But I think shes getting stronger as the Olympics get closer because its sort of like |she|s the *Muhammad Ali* of /her era/	['Muhammad Ali']	['her era']	['she']
0	But I would argue that the tradition he belongs to is the great Irish shortstory tradition of Frank OConnor the Joyce of Dubliners Mary Lavin and more recently the great William Trevor		[]	[]	[]
0	But Im afraid hes got an F for the course		[]	[]	[]
1	But Jack Newfield who has written several New York Post columns lamenting the industrys neglect of Mr Price called him the Curt Flood of rockandroll the rebel who showed a generation of musicians how to stand up for themselves	But Jack Newfield who has written several New York Post columns lamenting the industrys neglect of Mr Price called |him| the *Curt Flood* of /rockandroll/ the rebel who showed a generation of musicians how to stand up for themselves	['Curt Flood']	['rockandroll']	['him']
0	But James M Lindsay a director of the Robert S Strauss for International Security and Law at the University of Texas in Austin and a former national security official in the Clinton administration said big wins in 2006 may well embolden antiwar Democrats in 2008 while pulling centrists like Mrs Clinton closer to withdrawal		[]	[]	[]
1	But Kevin J Kinsella known as the P T Barnum of biotech has come very close to living the myth	But |Kevin J Kinsella| known as the *P T Barnum* of /biotech/ has come very close to living the myth	['P T Barnum']	['biotech']	['Kevin J Kinsella']
1	But Lady Caroline Wrey otherwise known as Lady Velcro the Barbara Woodhouse of windows has a foolproof barometer	But Lady |Caroline Wrey| otherwise known as Lady Velcro the *Barbara Woodhouse* of /windows/ has a foolproof barometer	['Barbara Woodhouse']	['windows']	['Caroline Wrey']
1	But Lawson presumably viewing Oldham as the Ken Jennings of criminalia falls prey to the common trap of letting only the caged canary sing	But Lawson presumably viewing |Oldham| as the *Ken Jennings* of /criminalia/ falls prey to the common trap of letting only the caged canary sing	['Ken Jennings']	['criminalia']	['Oldham']
1	But Miguel was being heralded as the Yves Saint Laurent of American fashion	But |Miguel| was being heralded as the *Yves Saint Laurent* of /American fashion/	['Yves Saint Laurent']	['American fashion']	['Miguel']
0	But Mozart the metaphysical modernist was not the Mozart of late 19thcentury musical taste especially Viennese musical taste which had transformed him into the wigged and powdered puppet of a bygone age of security and grace		[]	[]	[]
0	But Mr Adams not quite out of his postMinimalist phase is not the Handel of Aureole		[]	[]	[]
1	But Mr Feld figures their businesses have enough in common that he can market himself as the Red Adair of information technology	But Mr Feld figures their businesses have enough in common that |he| can market himself as the *Red Adair* of /information technology/	['Red Adair']	['information technology']	['he']
1	But Mr Schmidt too wonders about Mr Adamss future role I see him more as the facilitator the introducer kind of the Ed Sullivan of the program	But Mr Schmidt too wonders about Mr Adamss future role I see |him| more as the facilitator the introducer kind of the *Ed Sullivan* of /the program/	['Ed Sullivan']	['the program']	['him']
1	But Mr Shih a man sometimes described as the Nelson Mandela of Taiwan is now leading a movement that as he acknowledged in an interview is heavily composed of Nationalists his longtime enemies who once ran the country under martial law	But |Mr Shih| a man sometimes described as the *Nelson Mandela* of /Taiwan/ is now leading a movement that as he acknowledged in an interview is heavily composed of Nationalists his longtime enemies who once ran the country under martial law	['Nelson Mandela']	['Taiwan']	['Mr Shih']
1	But Mr Trudeau who has not given a sitdown television interview in 31 years is the J D Salinger of comic strip artists	But |Mr Trudeau| who has not given a sitdown television interview in 31 years is the *J D Salinger* of /comic strip artists/	['J D Salinger']	['comic strip artists']	['Mr Trudeau']
0	But Ms Kitt certainly did all furcoated and heavily made up like the Eartha Kitt of our imagination		[]	[]	[]
1	But Ms Love wont be the Yoko Ono of alternative rock mourning with the fans	But |Ms Love| wont be the *Yoko Ono* of /alternative rock/ mourning with the fans	['Yoko Ono']	['alternative rock']	['Ms Love']
0	But Ms Sedgwick who was nominated last week for an Emmy for her portrayal has brought nuance cunning and idiosyncrasy to Brendas divided competencies		[]	[]	[]
0	But Muscle Beach is an odd place to encounter the Schubert of the late C minor Sonata and the Chopin of the four ballades		[]	[]	[]
0	But President Bush who so warmly applauded President Ferdinand E Marcos of the Philippines has deferred to China by accusing the Dalai Lama of a callous attitude toward the people he has served		[]	[]	[]
0	But Representative David R Obey Democrat of Wisconsin said the situation was inexcusable and accused the President Bush of cheating tourists		[]	[]	[]
0	But The XFiles has grown into something much bigger than a cult hit it is routinely nominated for the Emmy for best drama		[]	[]	[]
1	But Tony Schwartz is also the Homer of the Information Age a collector and communicator of the aural tradition and a celebrant of the received word in an era that deifies the video image	But |Tony Schwartz| is also the *Homer* of /the Information Age/ a collector and communicator of the aural tradition and a celebrant of the received word in an era that deifies the video image	['Homer']	['the Information Age']	['Tony Schwartz']
0	But Vann McElroy a twotime Pro Bowl performer who was a Raider for nine years did not		[]	[]	[]
0	But a cover story hyping it in the March issue of Vanity Fair with its exclusive pictures of her daughter Lourdes and its revelation that Madonnas fathers favorite female singer is not his daughter but Celine Dion leaves readers cold compared with the Madonna of old		[]	[]	[]
0	But a group of protesters from an advocacy group for the disabled the Taxis for All Campaign held up signs and testified that even 27 new medallions would be far too few		[]	[]	[]
1	But a new study from Hotwired the Internet media service of Wired Ventures Inc concludes that banner advertising perhaps ought not to be considered the Rodney Dangerfield of interactive advertising	But a new study from Hotwired the Internet media service of Wired Ventures Inc concludes that |banner advertising| perhaps ought not to be considered the *Rodney Dangerfield* of /interactive advertising/	['Rodney Dangerfield']	['interactive advertising']	['banner advertising']
0	But after about a halfdozen questions he seemed to hit his stride answering at some length and with considerably more composure even though he never oozed selfconfidence like the Ronald Reagan of old		[]	[]	[]
1	But after that last class bell rings the 41yearold father of two turns into the Wyatt Earp of the wasp world	But after that last class bell rings |the 41yearold father of two| turns into the *Wyatt Earp* of /the wasp world/	['Wyatt Earp']	['the wasp world']	['the 41yearold father of two']
1	But alas the Rodney Dangerfield of Saddle River got no enduring respect from the Clintons	But alas the *Rodney Dangerfield* of /Saddle River/ got no enduring respect from the Clintons	['Rodney Dangerfield']	['Saddle River']	[]
1	But although Jordan retired from the Chicago Bulls and the game of basketball last week theres still a Michael Jordan of snowboarding	But although Jordan retired from the Chicago Bulls and the game of basketball last week theres still a *Michael Jordan* of /snowboarding/	['Michael Jordan']	['snowboarding']	[]
1	But an American way of the warrior provides the deeper story in this novel that combines a bit of Thus Spake Zarathustra with elements of Rambo a Rambo for people who prefer the stiletto to the assault rifle	But an American way of the warrior provides the deeper story in this novel that combines a bit of Thus Spake Zarathustra with elements of Rambo a *Rambo* for /people who prefer the stiletto to the assault rifle/	['Rambo']	['people who prefer the stiletto to the assault rifle']	[]
0	But as Schilling was setting Clemens up for a strikeout did anyone care that Peter MacNicol had won an Emmy for best supporting actor in a comedy		[]	[]	[]
1	But as portrayed by Ms Hoffmann who may be the Madeline Kahn of the Clearasil set shes also the source of some of the films best scenes and the mouthpiece for its funniest lines	But as portrayed by |Ms Hoffmann| who may be the *Madeline Kahn* of /the Clearasil set/ shes also the source of some of the films best scenes and the mouthpiece for its funniest lines	['Madeline Kahn']	['the Clearasil set']	['Ms Hoffmann']
1	But at other times the conversation was reminiscent of dinner parties with the high and mighty during which the hostess asks the powerful man to her left a fawning question Who is the Barry Diller of the Democratic Party	But at other times the conversation was reminiscent of dinner parties with the high and mighty during which the hostess asks the powerful man to her left a fawning question Who is the *Barry Diller* of /the Democratic Party/	['Barry Diller']	['the Democratic Party']	[]
1	But because we cannot merely appreciate his supernatural skill there has been a movement to make Ichiro the Yogi Berra of these times	But because we cannot merely appreciate his supernatural skill there has been a movement to make |Ichiro| the *Yogi Berra* of /these times/	['Yogi Berra']	['these times']	['Ichiro']
0	But before anybody pronounces him the Tyson of old Tyson himself knows the difference		[]	[]	[]
0	But black men on the DL typically say theyre on the DL for life		[]	[]	[]
1	But by 1991 Ed Thompson had tired of all the bad decisions he had made and of hearing the governor joke that Ed was the Billy Carter of Wisconsin	But by 1991 Ed Thompson had tired of all the bad decisions he had made and of hearing the governor joke that |Ed| was the *Billy Carter* of /Wisconsin/	['Billy Carter']	['Wisconsin']	['Ed']
0	But by then by many accounts the Picasso of her shrine seemed more real than the living artist		[]	[]	[]
1	But comments occasionally seem deliberately nave like a reference by Michael Farquhar author of A Treasury of Royal Scandals to Marie with her fashion excesses as the Imelda Marcos of her day	But comments occasionally seem deliberately nave like a reference by Michael Farquhar author of A Treasury of Royal Scandals to |Marie| with her fashion excesses as the *Imelda Marcos* of /her day/	['Imelda Marcos']	['her day']	['Marie']
0	But either way she seems at peace with herself away from the shadow of the Julie Christie of yore		[]	[]	[]
1	But even as Clemens the John Wayne of pitchers gave a toughguy answer about ignoring the aches that he had accumulated in 22 seasons he probably never imagined he would be in the clubhouse getting his hamstring treated after collecting six outs	But even as |Clemens| the *John Wayne* of /pitchers/ gave a toughguy answer about ignoring the aches that he had accumulated in 22 seasons he probably never imagined he would be in the clubhouse getting his hamstring treated after collecting six outs	['John Wayne']	['pitchers']	['Clemens']
1	But even if she did not she has at least established herself as the Carl Lewis of her sport its dominant sprinter	But even if she did not |she| has at least established herself as the *Carl Lewis* of /her sport/ its dominant sprinter	['Carl Lewis']	['her sport']	['she']
1	But even if she turns out to be the Liz Taylor of her day going through men like diamond necklaces her audience is already lined up at theaters and newsstands and video stores	But even if |she| turns out to be the *Liz Taylor* of /her day/ going through men like diamond necklaces her audience is already lined up at theaters and newsstands and video stores	['Liz Taylor']	['her day']	['she']
1	But even if the second phase of Yozi proceeded to a third and the drink became a raging success the Harry Potter of the yogurt drink market Cristman would never pack a Yozi or any of his other designs in his own daughters lunch bag	But even if the second phase of Yozi proceeded to a third and the drink became a raging success the *Harry Potter* of /the yogurt drink market/ |Cristman| would never pack a Yozi or any of his other designs in his own daughters lunch bag	['Harry Potter']	['the yogurt drink market']	['Cristman']
0	But even more important Gergen says the Bill Clinton of today has developed and Ive talked about this with him a fair amount a different view of the Presidency and what leadership is about and how to lead		[]	[]	[]
0	But even she found some exhibits interesting and said that she would also give the museum a B for children younger than she		[]	[]	[]
1	But even though Pedro Martinez is slight enough to be a tattoo on the biceps of Mark McGwire he is the Mark McGwire of pitchers in 1999	But even though Pedro Martinez is slight enough to be a tattoo on the biceps of Mark McGwire |he| is the *Mark McGwire* of /pitchers in 1999/	['Mark McGwire']	['pitchers in 1999']	['he']
1	But every male politicians fantasy is being called the Gary Cooper of the Senate	But |every male politician|s fantasy is being called the *Gary Cooper* of /the Senate/	['Gary Cooper']	['the Senate']	['every male politician']
0	But every so often a woman who is trolled into the Winnebago by peanutbutterandjelly and nonjudgmental chatter will keep coming back every week because it feels so cozy until that magic moment when she asks a Fran for referral to a treatment program		[]	[]	[]
1	But for all its admiration Basquiat winds up no closer to that assessment than to the critic Robert Hughess more jaundiced one Far from being the Charlie Parker of SoHo as his promoters claimed he became its Jessica Savitch	But for all its admiration Basquiat winds up no closer to that assessment than to the critic Robert Hughess more jaundiced one Far from being the *Charlie Parker* of /SoHo/ as his promoters claimed |he| became its Jessica Savitch	['Charlie Parker']	['SoHo']	['he']
0	But for all of his resolve the Bob Dole of this speech is also fair imbued with a sense of justice social responsibility and compassion by his life experience and his fathers love for a son who was thought to be dying in an Army hospital		[]	[]	[]
0	But for this hardened older listener at least the Bernstein of this vintage comes off as the ideal dinner guest brilliant almost frighteningly articulate warm funny and wise		[]	[]	[]
0	But give him an F for writing a garish comic book without pictures		[]	[]	[]
1	But he doesnt coast on the plainspoken wisdom of a character presented as the Will Rogers of jurisprudence	But he doesnt coast on the plainspoken wisdom of |a character| presented as the *Will Rogers* of /jurisprudence/	['Will Rogers']	['jurisprudence']	['a character']
0	But he has not gone to the net like the Anderson of		[]	[]	[]
1	But he has received a barrage of angry electronicmail messages from cyberspace regulars accusing him Mr Stoll says of being the Benedict Arnold of the computer world	But he has received a barrage of angry electronicmail messages from cyberspace regulars accusing |him| Mr Stoll says of being the *Benedict Arnold* of /the computer world/	['Benedict Arnold']	['the computer world']	['him']
1	But he is not remembered as the Betsy Ross of Arabia	But |he| is not remembered as the *Betsy Ross* of /Arabia/	['Betsy Ross']	['Arabia']	['he']
0	But he is not the Rodney Hampton of previous seasons that everyone came to know and respect		[]	[]	[]
0	But he said that he did regret some of what he has said and done although he would not say what and he wondered aloud what yesterdays Randall Terry would say about the Randall Terry of today		[]	[]	[]
1	But he showed little regard for the army whose spokesman he likened several times to Hitlers propaganda chief calling him the Goebbels of Aguinaldo	But he showed little regard for the army whose spokesman he likened several times to Hitlers propaganda chief calling |him| the *Goebbels* of /Aguinaldo/	['Goebbels']	['Aguinaldo']	['him']
1	But he was a genius the Einstein of the law	But |he| was a genius the *Einstein* of /the law/	['Einstein']	['the law']	['he']
1	But he will have found the best of whatever it is the Michelangelo of seashell art	But |he| will have found the best of whatever it is the *Michelangelo* of /seashell art/	['Michelangelo']	['seashell art']	['he']
1	But here is where conservatives and liberals may part company about John Roberts Conservatives hope he will be a William Brennan of the right using his intelligence and charm on behalf of his deeply conservative views to move the court far to the right of where it was under the moderate influence of Justice Sandra Day OConnor liberals fear that conservatives are correct	But here is where conservatives and liberals may part company about John Roberts Conservatives hope |he| will be a *William Brennan* of /the right/ using his intelligence and charm on behalf of his deeply conservative views to move the court far to the right of where it was under the moderate influence of Justice Sandra Day OConnor liberals fear that conservatives are correct	['William Brennan']	['the right']	['he']
1	But here she is anyway the Dennis Rodman of the running set with her spiked haircut an earring in her eyebrow a tattoo of a rat on one leg and Edvard Munchs The Scream on the other	But here |she| is anyway the *Dennis Rodman* of /the running set/ with her spiked haircut an earring in her eyebrow a tattoo of a rat on one leg and Edvard Munchs The Scream on the other	['Dennis Rodman']	['the running set']	['she']
0	But his career revived in 1994 when he won an Emmy for HBOs searing prison drama Against the Wall about the bloody 1971 riot at the Attica Correctional Facility in upstate New York		[]	[]	[]
1	But his insistence on replacing strikers with nonunion drivers and retaining them after the strike has made him the Frank Lorenzo of the highways in the eyes of Greyhound drivers and raised the prospect of a long and bitter strike Professor Shaiken said	But his insistence on replacing strikers with nonunion drivers and retaining them after the strike has made |him| the *Frank Lorenzo* of /the highways/ in the eyes of Greyhound drivers and raised the prospect of a long and bitter strike Professor Shaiken said	['Frank Lorenzo']	['the highways']	['him']
1	But his sudden sweep to national prominence culminating with his decisive election Saturday night as leader of the new Canadian Alliance Party seems vaguely familiar leading some commentators to call him the Pierre Trudeau of the right	But his sudden sweep to national prominence culminating with his decisive election Saturday night as leader of the new Canadian Alliance Party seems vaguely familiar leading some commentators to call |him| the *Pierre Trudeau* of /the right/	['Pierre Trudeau']	['the right']	['him']
1	But how do you bump off the Wilford Brimley of coaches	But how do you bump off the *Wilford Brimley* of /coaches/	['Wilford Brimley']	['coaches']	[]
1	But how to reconcile those rumors with others that have him down as a worldclass womanizer the Jack Kennedy of the Sahara or with the official line that lists him as a doting husband and father to his seven children	But how to reconcile those rumors with others that have |him| down as a worldclass womanizer the *Jack Kennedy* of /the Sahara/ or with the official line that lists him as a doting husband and father to his seven children	['Jack Kennedy']	['the Sahara']	['him']
0	But human rights groups say China has sought to destroy Tibetan culture and the Chinese have been largely unable to melt the adulation for the Dalai Lama among many ordinary Tibetans who revere him as a god and a king		[]	[]	[]
1	But if Jordan is the Chuck Yeager of basketball Julius Erving was its Charles Lindbergh and Connie Hawkins was its Wright Brothers	But if |Jordan| is the *Chuck Yeager* of /basketball/ Julius Erving was its Charles Lindbergh and Connie Hawkins was its Wright Brothers	['Chuck Yeager']	['basketball']	['Jordan']
1	But if Mr Dunifers advocates see him as a freespeech crusader and the Johnny Appleseed of lowpower radio the FCC the legal guardian of the common property of the airwaves sees him as a radio pirate who is breaking the law disrupting licensed broadcasters and posing a threat to public safety	But if Mr Dunifers advocates see |him| as a freespeech crusader and the *Johnny Appleseed* of /lowpower radio/ the FCC the legal guardian of the common property of the airwaves sees him as a radio pirate who is breaking the law disrupting licensed broadcasters and posing a threat to public safety	['Johnny Appleseed']	['lowpower radio']	['him']
1	But if Mr Hevesi or for that matter Mr Green stayed on the ballot and allowed Mr Bloomberg to win the election as Ms Hope suggested was possible he could become known as the Ralph Nader of New York something that could effectively end his career in his own party	But if Mr Hevesi or for that matter Mr Green stayed on the ballot and allowed Mr Bloomberg to win the election as Ms Hope suggested was possible |he| could become known as the *Ralph Nader* of /New York/ something that could effectively end his career in his own party	['Ralph Nader']	['New York']	['he']
0	But if an iPod isnt for you you could do worse than buying the Dell for its simplicity and economy the iRiver for its supergeeky feature list or the Rio Karma for its excellent design and compact dimensions		[]	[]	[]
1	But if there was honor in being the Mozart of The Mole People 1956 there was little glory	But if there was honor in being the *Mozart* of /The Mole People/ 1956 there was little glory	['Mozart']	['The Mole People']	[]
1	But in 1974 Brent Musburger started broadcasting the college tournament for CBS and became the Johnny Appleseed of alliteration using the phrase he had known as a high school reporter for the old Chicago American	But in 1974 |Brent Musburger| started broadcasting the college tournament for CBS and became the *Johnny Appleseed* of /alliteration/ using the phrase he had known as a high school reporter for the old Chicago American	['Johnny Appleseed']	['alliteration']	['Brent Musburger']
0	But in Die Walkure the emphasis shifts to the Brecht of Mother Courage stark studies of tough painfully real people on a largely bare stage		[]	[]	[]
1	But in Glen Cove a city where the name Suozzi has a Kennedyesque aura Mrs Suozzi is the quiet matriarch the Rose Kennedy of a political dynasty with a smalltown cachet	But in Glen Cove a city where the name Suozzi has a Kennedyesque aura |Mrs Suozzi| is the quiet matriarch the *Rose Kennedy* of /a political dynasty with a smalltown cachet/	['Rose Kennedy']	['a political dynasty with a smalltown cachet']	['Mrs Suozzi']
1	But in a social season that crams 300 benefits into three months turning City Operas gala a lavish dinner following a new production of Macbeth into a Cinderella of fundraisers took more than the wave of a wand	But in a social season that crams 300 benefits into three months turning |City Operas gala| a lavish dinner following a new production of Macbeth into a *Cinderella* of /fundraisers/ took more than the wave of a wand	['Cinderella']	['fundraisers']	['City Operas gala']
1	But in front of this crowd he wisely hammered out the standards that made him the Bruce Springsteen of Long Island	But in front of this crowd he wisely hammered out the standards that made |him| the *Bruce Springsteen* of /Long Island/	['Bruce Springsteen']	['Long Island']	['him']
1	But in interviews a rough outline emerges that casts Mr Colen as the Richard Hatch albeit clothed or at least the Rudy Boesch of the shows contemporaryart island and that tends to make Ms Stupak because of her alreadyestablished art connections something of a diva	But in interviews a rough outline emerges that casts |Mr Colen| as the Richard Hatch albeit clothed or at least the *Rudy Boesch* of /the shows contemporaryart island/ and that tends to make Ms Stupak because of her alreadyestablished art connections something of a diva	['Rudy Boesch']	['the shows contemporaryart island']	['Mr Colen']
1	But in reality I think I could be the Michael Jordan of 12th men	But in reality I think |I| could be the *Michael Jordan* of /12th men/	['Michael Jordan']	['12th men']	['I']
1	But in the last five years it has become something of a Cinderella of the siding industry swept from its humble beginnings by consumer demand for maintenancefree living	But in the last five years |it| has become something of a *Cinderella* of /the siding industry/ swept from its humble beginnings by consumer demand for maintenancefree living	['Cinderella']	['the siding industry']	['it']
1	But in their locker room they still view their team as the Rodney Dangerfield of the NFL a squad craving respect	But in their locker room they still view |their team| as the *Rodney Dangerfield* of /the NFL/ a squad craving respect	['Rodney Dangerfield']	['the NFL']	['their team']
0	But in these last two decades the Joan Crawford of Mommie Dearest the movie has lived another quite different life		[]	[]	[]
1	But instead of the puttering Duchess it is owned by the Tussauds Group the P T Barnum of British history	But instead of the puttering Duchess it is owned by the |Tussauds Group| the *P T Barnum* of /British history/	['P T Barnum']	['British history']	['Tussauds Group']
1	But it also certifies Mr Snyders reputation as the Socrates of the latenight airwaves capable of disarming some carefully constructed personas with a few innocent questions	But it also certifies |Mr Snyder|s reputation as the *Socrates* of /the latenight airwaves/ capable of disarming some carefully constructed personas with a few innocent questions	['Socrates']	['the latenight airwaves']	['Mr Snyder']
0	But it doesnt sufficiently allow for the Napoleonic element in Capone the Capone of cinematic myth that is not the real man and it doesnt permit him to dominate the action as ferociously as he does in most movie versions of the legend		[]	[]	[]
1	But it is Ms Vega 43 who has become the Vanna White of the lottery drawings invited to more charity events and panel discussions and onto the Oprah Winfrey show for a makeover	But it is |Ms Vega| 43 who has become the *Vanna White* of /the lottery drawings/ invited to more charity events and panel discussions and onto the Oprah Winfrey show for a makeover	['Vanna White']	['the lottery drawings']	['Ms Vega']
0	But it received an F for both its laws to protect people from secondhand smoke and its measures to stop children from smoking		[]	[]	[]
0	But it was a strong performance for a team that is still finding its way after struggling a year ago and finishing out of the Chase for the Nextel Cup		[]	[]	[]
1	But it wasnt until Mr Cooper the man the English press has called the Brad Pitt and the David Beckham of dance began to strip to his 18thcentury knickers as the irresistibly frozenhearted womandevouring Vicomte de Valmont that the first real frisson shot through the audience	But it wasnt until |Mr Cooper| the man the English press has called the Brad Pitt and the *David Beckham* of /dance/ began to strip to his 18thcentury knickers as the irresistibly frozenhearted womandevouring Vicomte de Valmont that the first real frisson shot through the audience	['David Beckham']	['dance']	['Mr Cooper']
1	But its doubtful that the Lightning could justify trading the Michael Jordan of hockey for Gomez and White	But its doubtful that the Lightning could justify trading the *Michael Jordan* of /hockey/ for Gomez and White	['Michael Jordan']	['hockey']	[]
0	But just as the James Bond of the Bond books gets lost in the Bond movies the gaunt teethbaring squarejawed Tracy of the comic strips is somehow sweetened and civilized in the Tracy movie		[]	[]	[]
0	But last month Mr Stapleton gave him a Mosquito for a free trial		[]	[]	[]
0	But last week he was defeated by someone reminiscent of the Tom Downey of old a young Turk who said the incumbent had become too distant		[]	[]	[]
0	But last year Mr Molinari began nastily attacking Governor Pataki for not immediately embracing Mayor Giulianis bid for the Senate and ironically for not joining the George W Bush for president chorus early enough		[]	[]	[]
0	But lest his listeners think of him as sentimental the Bob Dole of this speech is also a man of resolve		[]	[]	[]
0	But many experts including the Federal Bureau of Investigation serial crime unit that tracked the Unabomber for years consider him a member of the fold		[]	[]	[]
0	But many members like his father have belonged to the Grange for a long time		[]	[]	[]
1	But more stems from Mr Jobss reputation as the Andrew Lloyd Webber of product introductions a master of stage flair and special effects	But more stems from |Mr Jobs|s reputation as the *Andrew Lloyd Webber* of /product introductions/ a master of stage flair and special effects	['Andrew Lloyd Webber']	['product introductions']	['Mr Jobs']
0	But most people seemed to take away something of what they had come searching for and they praised the Dalai Lama for not elevating himself above those he addressed		[]	[]	[]
1	But now Clinton is portrayed as the Winston Churchill of the antiterror brigades and Bush is Neville Chamberlain	But now |Clinton| is portrayed as the *Winston Churchill* of /the antiterror brigades/ and Bush is Neville Chamberlain	['Winston Churchill']	['the antiterror brigades']	['Clinton']
1	But now that he is a finalist for the Hart trophy as most valuable player for the second time and participating in the championship round for the first time Iginla responded enthusiastically when asked questions about how he would feel to be known as the Tiger Woods of hockey	But now that he is a finalist for the Hart trophy as most valuable player for the second time and participating in the championship round for the first time Iginla responded enthusiastically when asked questions about how |he| would feel to be known as the *Tiger Woods* of /hockey/	['Tiger Woods']	['hockey']	['he']
1	But now the 36yearold entrepreneur often called the Steve Jobs of Japan in reference to the Apple Computer cofounder is in the midst of a fight to save his company from bankruptcy	But now |the 36yearold entrepreneur| often called the *Steve Jobs* of /Japan/ in reference to the Apple Computer cofounder is in the midst of a fight to save his company from bankruptcy	['Steve Jobs']	['Japan']	['the 36yearold entrepreneur']
0	But of course it is only the Beethoven of the dynamic middle period the most influential of the Beethovens that Mr Ades is against		[]	[]	[]
1	But on the 19thcentury list would be Charles Dickens and Herman Melville Jane Austen and Mark Twain the Lincoln of our literature said William Dean Howells	But on the 19thcentury list would be Charles Dickens and Herman Melville Jane Austen and |Mark Twain| the *Lincoln* of /our literature/ said William Dean Howells	['Lincoln']	['our literature']	['Mark Twain']
1	But on the other hand he was the George Hamilton of the Senate spending so much time bronzing on his Capitol balcony that it was dubbed Doles Beach	But on the other hand |he| was the *George Hamilton* of /the Senate/ spending so much time bronzing on his Capitol balcony that it was dubbed Doles Beach	['George Hamilton']	['the Senate']	['he']
0	But only a hint of all that is reflected in a conversation with the John Nash of today		[]	[]	[]
0	But over the six weeks of shooting they had a 109 record to drop into a duel with the Utah Jazz for the divisional lead		[]	[]	[]
0	But people can change Senator Feingold a Wisconsin Democrat observed adding So I will be looking for a somewhat different John Roberts than the John Roberts of 1985		[]	[]	[]
1	But say the Anne Frank of Sarajevo and most of us know who you mean	But say the *Anne Frank* of /Sarajevo/ and most of us know who you mean	['Anne Frank']	['Sarajevo']	[]
1	But she is breaking some of the nations most delicate political china so much so that one recent Vancouver newspaper article described her as the the Mick Jagger of the accounting profession	But she is breaking some of the nations most delicate political china so much so that one recent Vancouver newspaper article described |her| as the the *Mick Jagger* of /the accounting profession/	['Mick Jagger']	['the accounting profession']	['her']
0	But should I be the Pierre Cardin of today or full of hope like I was at 17 years of age		[]	[]	[]
0	But skip the small nothingspecial oysters in Creole butter and the Napoleon of portobello mushrooms grilled vegetables and goat cheese made too sour by an overdose of balsamic vinegar		[]	[]	[]
1	But such conspicuous spending only enhances Turners image here as the Armand Hammer of postCommunist Russia the most ubiquitous bestconnected American businessman	But such conspicuous spending only enhances |Turner|s image here as the *Armand Hammer* of /postCommunist Russia/ the most ubiquitous bestconnected American businessman	['Armand Hammer']	['postCommunist Russia']	['Turner']
1	But take a healthy dose of the man once characterized as the Bart Simpson of the Senate who has elevated the sustained whine to a rhetorical form	But take a healthy dose of |the man| once characterized as the *Bart Simpson* of /the Senate/ who has elevated the sustained whine to a rhetorical form	['Bart Simpson']	['the Senate']	['the man']
1	But teammates they are Dooley a fifthyear receiver too slow and too small to be recruited and Kirby a sophomore running back who would only attend a school that would allow him to be the Bo Jackson of autumn and winter	But teammates they are Dooley a fifthyear receiver too slow and too small to be recruited and Kirby a sophomore running back who would only attend a school that would allow |him| to be the *Bo Jackson* of /autumn and winter/	['Bo Jackson']	['autumn and winter']	['him']
1	But the 21yearold who is often described as the Jackie Robinson of golf blew off Jackie Robinson and the Fan in Chief	But |the 21yearold| who is often described as the *Jackie Robinson* of /golf/ blew off Jackie Robinson and the Fan in Chief	['Jackie Robinson']	['golf']	['the 21yearold']
0	But the Al Gore of September 2005 was not the Saint Albert of today		[]	[]	[]
0	But the Al Sharpton of For the Color of His Skin is a more sympathetic figure than the Al Sharpton of the daily press		[]	[]	[]
0	But the Audrey Hepburn of popular memory dates back to the 22 films she made between 1951 and 1966		[]	[]	[]
1	But the Chancellor has shown little inclination to bargain prompting the union to dash off a news release the other day urging him to treat workers with respect a line that seemed apt for an organization that in one sense is the Rodney Dangerfield of municipal unions	But the Chancellor has shown little inclination to bargain prompting |the union| to dash off a news release the other day urging him to treat workers with respect a line that seemed apt for an organization that in one sense is the *Rodney Dangerfield* of /municipal unions/	['Rodney Dangerfield']	['municipal unions']	['the union']
0	But the Fred Thompson of Law Order fame is better suited as chief of staff		[]	[]	[]
1	But the Giants are the Michael Myers of football teams	But |the Giants| are the *Michael Myers* of /football teams/	['Michael Myers']	['football teams']	['the Giants']
1	But the Ralph Nader of this election is Willie James not me	But the *Ralph Nader* of /this election/ is |Willie James| not me	['Ralph Nader']	['this election']	['Willie James']
0	But the Ron Howard of Night Shift preceded the director of A Beautiful Mind and before Sean Penns Oscar turns came Jeff Spicoli		[]	[]	[]
0	But the Sheryl Crow of Tuesday Night Music Club is actually a committee product		[]	[]	[]
0	But the crew was then forced to shut down all major power systems and abandon the Mir for the Soyuz space capsule so they could use its engines to push the wobbling station back toward its orbit		[]	[]	[]
1	But the final word rests with Mr Dorian a lifelong movie fan whose office is a library of film books who cant read or watch a film without a yellow note pad in his lap and who calls himself the Felix Unger of collectors of movierelated tidbits	But the final word rests with |Mr Dorian| a lifelong movie fan whose office is a library of film books who cant read or watch a film without a yellow note pad in his lap and who calls himself the *Felix Unger* of /collectors of movierelated tidbits/	['Felix Unger']	['collectors of movierelated tidbits']	['Mr Dorian']
0	But the first part of the strategy may prove more challenging in part because conservative Republicans count Mr Bush as a moderate apostate and in part because he has in effect begun a campaign against the George Bush of 1980		[]	[]	[]
1	But the landfill itself needs a Walt Whitman of its own someone to celebrate the forces that play upon that immobile phlegmatic mass someone to stand over the dumpscape and shout as Whitman did I announce adhesiveness	But the landfill itself needs a *Walt Whitman* of /its own/ someone to celebrate the forces that play upon that immobile phlegmatic mass someone to stand over the dumpscape and shout as Whitman did I announce adhesiveness	['Walt Whitman']	['its own']	[]
0	But the larger problem is that many software developers have abandoned the Mac for the bigger and more lucrative Windows market		[]	[]	[]
1	But the manipulative and titanically smug Laingian therapist she runs off with in Vienna is a Mr Wrong of a variety that with footwear and psychobabble adjusted to more modern settings Bridget and her cohort would instantly recognize	But |the manipulative and titanically smug Laingian therapist| she runs off with in Vienna is a *Mr Wrong* of a variety that with footwear and psychobabble adjusted to more modern settings Bridget and her cohort would instantly recognize	['Mr Wrong']	[]	['the manipulative and titanically smug Laingian therapist']
1	But the modern form of comics and animation was created in the two decades after World War II by Osamu Tezuka who is known as the Walt Disney of Japan	But the modern form of comics and animation was created in the two decades after World War II by |Osamu Tezuka| who is known as the *Walt Disney* of /Japan/	['Walt Disney']	['Japan']	['Osamu Tezuka']
0	But the most intriguing matchup in the womens fourth round could be between the Katerina Maleeva of Bulgaria seeded fifth and her 14yearold sister Magdalena who stunned Roslyn FairbankNideffer 62 63		[]	[]	[]
0	But the night before the new television season began Murphy Brown won the Emmy Award as best comedy and its star Candice Bergen the Emmy for best comedy actress		[]	[]	[]
0	But the organization founded in 1984 has never had a permanent home and it obtained the Egyptian for 1 from the citys Community Redevelopment Agency which had acquired it from its last commercial owner		[]	[]	[]
1	But the plain kitchen hutch was the Cinderella of the show	But the |plain kitchen hutch| was the *Cinderella* of /the show/	['Cinderella']	['the show']	['plain kitchen hutch']
0	But the points are reset when the Chase for the Nextel Cup begins after five more races and Knaus is not backing off		[]	[]	[]
1	But the tide eventually shifted partly because the supreme materialist of physics Richard Feynman of the California Institute of Technology a man once described as the Groucho Marx of physics turned the quest for nuclear substructure into a cause celebre	But the tide eventually shifted partly because the supreme materialist of physics |Richard Feynman| of the California Institute of Technology a man once described as the *Groucho Marx* of /physics/ turned the quest for nuclear substructure into a cause celebre	['Groucho Marx']	['physics']	['Richard Feynman']
0	But the top 10 stayed the same and six races remain until the field for the Chase for the Nextel Cup is set		[]	[]	[]
0	But the two would surely not be disappointed to combine to keep as many competitors as possible from qualifying for the 10race playoff known as the Chase for the Nextel Cup		[]	[]	[]
1	But then by some reckonings Mr Russell was the Wally Pipp of show business	But then by some reckonings |Mr Russell| was the *Wally Pipp* of /show business/	['Wally Pipp']	['show business']	['Mr Russell']
1	But there are nuances a great team like the Atlanta Braves will cost more to watch on weekends than on weeknights and a middling team like the Philadelphia Phillies has become a utilityman of sorts the Csar Tovar of the schedule moving through three ticket tiers depending on the date	But there are nuances a great team like the Atlanta Braves will cost more to watch on weekends than on weeknights and a middling team like |the Philadelphia Phillies| has become a utilityman of sorts the *Csar Tovar* of /the schedule/ moving through three ticket tiers depending on the date	['Csar Tovar']	['the schedule']	['the Philadelphia Phillies']
1	But there was no flag on the play one of many that have fueled the belief in the Giants organization that in the first season after Strahan broke the record for sacks rules do not seem to apply when it comes to stopping him as if Strahan has become the Shaquille ONeal of the NFL	But there was no flag on the play one of many that have fueled the belief in the Giants organization that in the first season after Strahan broke the record for sacks rules do not seem to apply when it comes to stopping him as if |Strahan| has become the *Shaquille ONeal* of /the NFL/	['Shaquille ONeal']	['the NFL']	['Strahan']
1	But theres a resourcefulness here the players use cheap electronics well they mine a lot from simple vamps and the disciplined versatile trumpeter Rob Mazurek may yet become something like the Dave Douglas of the Midwest	But theres a resourcefulness here the players use cheap electronics well they mine a lot from simple vamps and the disciplined versatile trumpeter |Rob Mazurek| may yet become something like the *Dave Douglas* of /the Midwest/	['Dave Douglas']	['the Midwest']	['Rob Mazurek']
1	But theres a resourcefulness here they use cheap electronics well they mine a lot of feeling from single vamps and the disciplined versatile cornetist Rob Mazurek may yet become the Dave Douglas of the Midwest	But theres a resourcefulness here they use cheap electronics well they mine a lot of feeling from single vamps and the disciplined versatile cornetist |Rob Mazurek| may yet become the *Dave Douglas* of /the Midwest/	['Dave Douglas']	['the Midwest']	['Rob Mazurek']
1	But these are tumultuous times in the Soviet bloc and Mr Modrow is considered by many to be the Boris Yeltsin of East Germany a symbol of change and innovation among younger party members	But these are tumultuous times in the Soviet bloc and |Mr Modrow| is considered by many to be the *Boris Yeltsin* of /East Germany/ a symbol of change and innovation among younger party members	['Boris Yeltsin']	['East Germany']	['Mr Modrow']
0	But this has been an April of indignities for the Yankees closer and Rivera had another such moment Friday night		[]	[]	[]
1	But this is not about Spurriers view of himself as the Picasso among finger painters in college coaching	But this is not about |Spurrier|s view of himself as the *Picasso* among /finger painters in college coaching/	['Picasso']	['finger painters in college coaching']	['Spurrier']
1	But to devotees of Kahlo whom the writer Christopher Goodwin describes as feminisms premier art icon the Sylvia Plath of the canvas the marriage to Rivera has all the ingredients of a heroic love story	But to devotees of |Kahlo| whom the writer Christopher Goodwin describes as feminisms premier art icon the *Sylvia Plath* of /the canvas/ the marriage to Rivera has all the ingredients of a heroic love story	['Sylvia Plath']	['the canvas']	['Kahlo']
1	But to me John Rabe is the Oskar Schindler of China another example of good in the face of evil	But to me |John Rabe| is the *Oskar Schindler* of /China/ another example of good in the face of evil	['Oskar Schindler']	['China']	['John Rabe']
0	But to say that out loud would make a bad situation worse so most homeowners declare that they love the Marina for its beauty would not dream of leaving and are not frightened at the prospect of future earthquakes		[]	[]	[]
1	But today Mr Savaglio is the Bill Buckner of American politics	But today |Mr Savaglio| is the *Bill Buckner* of /American politics/	['Bill Buckner']	['American politics']	['Mr Savaglio']
0	But union rules create difficulties he explained The manager in Philadelphia recently called me all excited to say I could have the Strauss for just 15000		[]	[]	[]
0	But unlike her tearful and ghostly demeanor following her June 1989 loss to Sanchez Vicario when she worried her family and coach by going into solitary confinement for a twoday crying jag the Steffi Graf of May 1990 was somber yet composed in defeat		[]	[]	[]
0	But we do know that the same law enforcement establishment was unable to track down the Unabomber for 17 years until his brother turned him in		[]	[]	[]
0	But weve been looking for a Vince Coleman for years		[]	[]	[]
1	But when it came to details like cooperation she was a disaster the Larry Kramer of the womens movement	But when it came to details like cooperation |she| was a disaster the *Larry Kramer* of /the womens movement/	['Larry Kramer']	['the womens movement']	['she']
1	But when the star being interviewed is someone deeply in sync with runandgun digital video and visual tone poems the supreme example being Mr Romanek who is the George Lucas of the video world the effect can be to suggest entirely new reference points for the arts	But when the star being interviewed is someone deeply in sync with runandgun digital video and visual tone poems the supreme example being |Mr Romanek| who is the *George Lucas* of /the video world/ the effect can be to suggest entirely new reference points for the arts	['George Lucas']	['the video world']	['Mr Romanek']
1	But whereas Disney was primarily an impresario and an empire builder the Henry Ford of fantasy Dr Seuss who died in 1991 at the age of 87 conformed to a different American archetype the solitary genius who happens almost in spite of himself to be a canny entrepreneur	But whereas Disney was primarily an impresario and an empire builder the *Henry Ford* of /fantasy/ |Dr Seuss| who died in 1991 at the age of 87 conformed to a different American archetype the solitary genius who happens almost in spite of himself to be a canny entrepreneur	['Henry Ford']	['fantasy']	['Dr Seuss']
0	But while in many ways pessimistic Man Gone Down also relies on the Eliot of Four Quartets		[]	[]	[]
0	But while the Cassandra of old was cursed by Apollo to have her prophecies ignored Mrs ORiley who became enthusiastic about selfsufficiency when she left New York to homestead in the Alaskan bush finds ready audiences of people who seem to secretly long for an extended Y2K camping experience		[]	[]	[]
0	But while the Hillary Clinton who testified on Capitol Hill about health care was not on display today neither was the Hillary Clinton of the 1996 Presidential campaign who shunned reporters and stuck mostly to safe topics and friendly crowds		[]	[]	[]
1	But with his turbulent energy penetrating gaze and wiry physique Mr Pendleton 53 could be considered the Mick Jagger of the dance world	But with his turbulent energy penetrating gaze and wiry physique |Mr Pendleton| 53 could be considered the *Mick Jagger* of /the dance world/	['Mick Jagger']	['the dance world']	['Mr Pendleton']
1	But with his wife rapidly gaining a reputation as the Julia Child of cookbook editors and with their own jointly cooked meals becoming such a New York institution that the critic Stanley Kauffmann once described their East 66th Street apartment as the best restaurant in New York Mr Jones focused his writing increasingly on food	But with |his wife| rapidly gaining a reputation as the *Julia Child* of /cookbook editors/ and with their own jointly cooked meals becoming such a New York institution that the critic Stanley Kauffmann once described their East 66th Street apartment as the best restaurant in New York Mr Jones focused his writing increasingly on food	['Julia Child']	['cookbook editors']	['his wife']
0	But yesterday he wasnt an old Lawrence Taylor he was the Lawrence Taylor of old		[]	[]	[]
1	But you want us to compromise with the Hitler of my country	But you want us to compromise with the *Hitler* of /my country/	['Hitler']	['my country']	[]
1	But you would not know that Senator Kennedy remains the John Alden of American politics unless you watched his part of the hearings in its entirety	But you would not know that |Senator Kennedy| remains the *John Alden* of /American politics/ unless you watched his part of the hearings in its entirety	['John Alden']	['American politics']	['Senator Kennedy']
1	But you youre the Ursula Andress of militancy	But you |you|re the *Ursula Andress* of /militancy/	['Ursula Andress']	['militancy']	['you']
1	Butkus was the Lawrence Taylor of his time	|Butkus| was the *Lawrence Taylor* of /his time/	['Lawrence Taylor']	['his time']	['Butkus']
0	Buttons Buttons Everywhere Attest to a Mania for 27 Years		[]	[]	[]
0	By 1973 there is hardly a trace of the Robert Plant of 1970 who doesnt always know what to do with himself onstage who accidentally drops his microphone who hasnt yet learned the value of pursing his lips and flipping his hair		[]	[]	[]
0	By DesignInto a Shell for the Summer		[]	[]	[]
1	By all accounts this artist was the Jane Goodall of his day passing years deep in the forest to observe his subjects	By all accounts |this artist| was the *Jane Goodall* of /his day/ passing years deep in the forest to observe his subjects	['Jane Goodall']	['his day']	['this artist']
1	By contrast Futch 76 is a mellow type who speaks slowly and softly and carries himself more like an elder statesman the Connie Mack of the fight game	By contrast |Futch| 76 is a mellow type who speaks slowly and softly and carries himself more like an elder statesman the *Connie Mack* of /the fight game/	['Connie Mack']	['the fight game']	['Futch']
1	By contrast Mr Clinton came in here and he trashed the place observes David Broder who is so ritualistically called the fairminded Dean of Washington journalists that you might say he is the Henry Hyde of punditry	By contrast Mr Clinton came in here and he trashed the place observes David Broder who is so ritualistically called the fairminded Dean of Washington journalists that you might say |he| is the *Henry Hyde* of /punditry/	['Henry Hyde']	['punditry']	['he']
0	By contrast Westchester got an Afor controlling nonpoint source pollution a B for nitrogen reduction a B for pathogen reduction and a C for petroleum spill prevention among other categories		[]	[]	[]
0	By contrast the most recent historical parallel the siege of Malta from 1940 through 1942 ended in a triumph of human spirit that was rewarded when King George VI awarded Malta the George Cross for gallantry		[]	[]	[]
0	By creating a choral sound of piercing textures he gives his music the ring of Machaut and the 14th century filtered however through the Stravinsky of the Symphony of Psalms and the Mass		[]	[]	[]
0	By pressing the question about the Jesus of history we seek to avoid falling into a sentimental morass of religious subjectivity he said or into the unchecked ideology that may lurk behind the churchs conventional images of Jesus		[]	[]	[]
0	By pulling in my frame of reference I can detect not only technical elegances but many genuinely musical felicities in the Mozart of BilsonGardiner		[]	[]	[]
1	By speaking her mind shes going to be the John McCain of first ladies he said	By speaking her mind |she|s going to be the *John McCain* of /first ladies/ he said	['John McCain']	['first ladies']	['she']
0	By the Bay in Queens the Sting of a Fatal Boat Crash Lingers		[]	[]	[]
1	By the early 1920s Bobby Douglas the first black in the Basketball Hall of Fame became the Johnny Appleseed of basketball	By the early 1920s |Bobby Douglas| the first black in the Basketball Hall of Fame became the *Johnny Appleseed* of /basketball/	['Johnny Appleseed']	['basketball']	['Bobby Douglas']
1	By the end of his 13year tenure at Barneys Mr Chazen said he was earning six figures a year thanks in part to the mania with which women pursue footwear in Manhattan and in part thanks to his reputation as an Ann Landers of highend retail	By the end of his 13year tenure at Barneys Mr Chazen said |he| was earning six figures a year thanks in part to the mania with which women pursue footwear in Manhattan and in part thanks to his reputation as an *Ann Landers* of /highend retail/	['Ann Landers']	['highend retail']	['he']
0	By the time Ms McLaughlin arrived in the dark cramped backstage corner at the Kerr for her first entrance of a recent performance of Perestroika the key element of her costume was already there her wings were in the wings as it were sitting on a hospital bed recently vacated by Ron Leibman who plays a dying Roy Cohn		[]	[]	[]
1	By then he was more like the John Wayne of the postTrue Grit period more melancholy and open to adulation than in his heyday	By then |he| was more like the *John Wayne* of /the post/True Grit period more melancholy and open to adulation than in his heyday	['John Wayne']	['the post']	['he']
1	By virtue of its first strike chinook now looms as the Torvill and Dean the Miracle on Ice hockey team the Peggy Fleming the Sonja Henie of these Winter Games	By virtue of its first strike |chinook| now looms as the Torvill and Dean the Miracle on Ice hockey team the Peggy Fleming the *Sonja Henie* of /these Winter Games/	['Sonja Henie']	['these Winter Games']	['chinook']
1	Byrne was once called the Typhoid Mary of the irony epidemic but thats a fundamental misreading of him	|Byrne| was once called the *Typhoid Mary* of /the irony epidemic/ but thats a fundamental misreading of him	['Typhoid Mary']	['the irony epidemic']	['Byrne']
1	C is the Gary Cooper of Washington Square Park said Mr Stern apparently referring to the actors role in High Noon	|C| is the *Gary Cooper* of /Washington Square Park/ said Mr Stern apparently referring to the actors role in High Noon	['Gary Cooper']	['Washington Square Park']	['C']
1	C1 At home with Robert Wilson the Clark Kent of modern theater	C1 At home with |Robert Wilson| the *Clark Kent* of /modern theater/	['Clark Kent']	['modern theater']	['Robert Wilson']
1	CALIFORNIA chardonnay is the Cinderella of American wines	|CALIFORNIA chardonnay| is the *Cinderella* of /American wines/	['Cinderella']	['American wines']	['CALIFORNIA chardonnay']
1	CALL Prof John J Donovan the Johnny Carson of the training circuit	CALL |Prof John J Donovan| the *Johnny Carson* of /the training circuit/	['Johnny Carson']	['the training circuit']	['Prof John J Donovan']
1	CASSIE TERMAN AND SHINICHI MOMO KOGA Tonight and tomorrow night Known as the Fred Astaire of Butoh Mr Koga will perform The Smallest Country a program of improvised duets with Ms Terman who trained in physical theater with Ruth Zaporah	CASSIE TERMAN AND SHINICHI MOMO KOGA Tonight and tomorrow night Known as the *Fred Astaire* of /Butoh/ |Mr Koga| will perform The Smallest Country a program of improvised duets with Ms Terman who trained in physical theater with Ruth Zaporah	['Fred Astaire']	['Butoh']	['Mr Koga']
1	CHARLES EAMES was the Benjamin Franklin of American design	|CHARLES EAMES| was the *Benjamin Franklin* of /American design/	['Benjamin Franklin']	['American design']	['CHARLES EAMES']
1	CHEWING ON HANNIBAL Martin Amis has described Dr Hannibal Lecter the antihero of Thomas Harriss novels as the Camus of carnage	CHEWING ON HANNIBAL Martin Amis has described |Dr Hannibal Lecter| the antihero of Thomas Harriss novels as the *Camus* of /carnage/	['Camus']	['carnage']	['Dr Hannibal Lecter']
1	CLEMENTINE PADDLEFORD was the Nellie Bly of culinary journalism a goanywhere tasteanything askeverything kind of reporter who traveled more than 50000 miles a year in search of stories in a day when very few food editors strayed far from their desks	|CLEMENTINE PADDLEFORD| was the *Nellie Bly* of /culinary journalism/ a goanywhere tasteanything askeverything kind of reporter who traveled more than 50000 miles a year in search of stories in a day when very few food editors strayed far from their desks	['Nellie Bly']	['culinary journalism']	['CLEMENTINE PADDLEFORD']
0	CLEVELAND NBA Traded Darryl Dawkins and Mel Turpin centers to the Utah Jazz for Kent Benson center and Dell Curry guard		[]	[]	[]
1	CLIFF is tethered at three angles a King Kong among Rottweilers	|CLIFF| is tethered at three angles a *King Kong* among /Rottweilers/	['King Kong']	['Rottweilers']	['CLIFF']
1	CLYDES ENGLISH LESSONS With each game MSGs Walt Frazier continues to be the Norm Crosby of basketball analysts	CLYDES ENGLISH LESSONS With each game MSGs |Walt Frazier| continues to be the *Norm Crosby* of /basketball analysts/	['Norm Crosby']	['basketball analysts']	['Walt Frazier']
0	CNN won an Emmy for outstanding instant coverage of a single breaking news story for its coverage of the Olympic Park bombing in Atlanta in July 1996		[]	[]	[]
1	Cablevision is the G Gordon Liddy of corporations willing to hold a hand to the fire to maintain its principles	|Cablevision| is the *G Gordon Liddy* of /corporations/ willing to hold a hand to the fire to maintain its principles	['G Gordon Liddy']	['corporations']	['Cablevision']
0	Cairo Journal The Trouble Says the Zoo Is a Herd of Humans		[]	[]	[]
1	Call Mr Lehrer the Booth Tarkington of Oklahoma	Call |Mr Lehrer| the *Booth Tarkington* of /Oklahoma/	['Booth Tarkington']	['Oklahoma']	['Mr Lehrer']
1	Call her the Donatella Versace of Downtown but without the permatan and peroxide	Call |her| the *Donatella Versace* of /Downtown/ but without the permatan and peroxide	['Donatella Versace']	['Downtown']	['her']
1	Call her the Edith Piaf of Nafta this Americanborn Spanishspeaking resident of Montreal is thoroughly modern in her syncretic approach to pop and classic in her florid imperious singing	Call |her| the *Edith Piaf* of /Nafta/ this Americanborn Spanishspeaking resident of Montreal is thoroughly modern in her syncretic approach to pop and classic in her florid imperious singing	['Edith Piaf']	['Nafta']	['her']
1	Call her the George Clooney of 26th Street but the Nikonshy Sunday morning merchant may have a right to her hauteur	Call |her| the *George Clooney* of /26th Street/ but the Nikonshy Sunday morning merchant may have a right to her hauteur	['George Clooney']	['26th Street']	['her']
1	Call it California envy but Mr Jedynak calls Governor McGreevey the Gray Davis of the East	Call it California envy but Mr Jedynak calls |Governor McGreevey| the *Gray Davis* of /the East/	['Gray Davis']	['the East']	['Governor McGreevey']
1	Call me the Ross Perot of Queens he said	Call |me| the *Ross Perot* of /Queens/ he said	['Ross Perot']	['Queens']	['me']
1	Called by some the Pete Rose of tennis because of his hustle Hewitt won an ATPhigh 80 matches last year and six tournaments	Called by some the *Pete Rose* of /tennis/ because of his hustle |Hewitt| won an ATPhigh 80 matches last year and six tournaments	['Pete Rose']	['tennis']	['Hewitt']
1	Called the Henry Ford of housing he spurned unions to organize an army of 15000 workers into dozens of specialized crews including one to apply red paint and another white	Called the *Henry Ford* of /housing/ |he| spurned unions to organize an army of 15000 workers into dozens of specialized crews including one to apply red paint and another white	['Henry Ford']	['housing']	['he']
1	Called the Jackie Robinson of higher education when she became the first black woman to head a toptier college or university in 1995 Dr Simmons has embarked upon what she calls a personal crusade to bring disadvantaged students to her campus and similar institutions nationwide	Called the *Jackie Robinson* of /higher education/ when she became the first black woman to head a toptier college or university in 1995 |Dr Simmons| has embarked upon what she calls a personal crusade to bring disadvantaged students to her campus and similar institutions nationwide	['Jackie Robinson']	['higher education']	['Dr Simmons']
1	Calling Berg the Puccini of serial music is not meant as a compliment	Calling |Berg| the *Puccini* of /serial music/ is not meant as a compliment	['Puccini']	['serial music']	['Berg']
1	Calvin Trillin is the Buster Keaton of performance humorists	|Calvin Trillin| is the *Buster Keaton* of /performance humorists/	['Buster Keaton']	['performance humorists']	['Calvin Trillin']
0	Cambodia a Topic for All		[]	[]	[]
0	Camryn Manheim the earnest lawyer Ellenor Frutt in The Practice took the Emmy for best supporting actress in a drama series		[]	[]	[]
0	Can TV Find a Spot for Sarah Silverman		[]	[]	[]
1	Capitalizing on generous Medicare payments for physical rehabilitation he built enough personal wealth to become known as the Donald Trump of Birmingham	Capitalizing on generous Medicare payments for physical rehabilitation |he| built enough personal wealth to become known as the *Donald Trump* of /Birmingham/	['Donald Trump']	['Birmingham']	['he']
0	Capitol Hill Memo After Scandals the Hush of Paranoia		[]	[]	[]
0	Capriati Uses Power Surge Plus a Dash of Finesse to Beat Fernandez		[]	[]	[]
0	Captain Brindel who has been an officer for almost 22 years had commanded the Stark for just over two years		[]	[]	[]
0	Captain Gardner said Mr Sanches had been living with Ms Vasquez and the two younger children in Room 702 of the Prince George for about 16 months he said		[]	[]	[]
0	Cardinal Egan has a doctorate in canon law and served as a judge on the Rota for 12 years		[]	[]	[]
0	Carl Edwards who is third in the Chase for the Nextel Cup standings will make his last run at Tony Stewart from the front of the field Sunday at HomesteadMiami Speedway		[]	[]	[]
1	Carlos Manuel Cspedes is the Abe Lincoln of Cuba and father of the first Cuban revolution	|Carlos Manuel Cspedes| is the *Abe Lincoln* of /Cuba/ and father of the first Cuban revolution	['Abe Lincoln']	['Cuba']	['Carlos Manuel Cspedes']
1	Carlos Valdes known as Patato could be the Henny Youngman of conga drummers	|Carlos Valdes| known as Patato could be the *Henny Youngman* of /conga drummers/	['Henny Youngman']	['conga drummers']	['Carlos Valdes']
0	Carnegie Hall Jazzes Itself Up Welcoming a Page of US History		[]	[]	[]
0	Carol Vogel Inside Art column Christies May 25 sale of old master paintings will feature A Sleeping Dog Beside a TerraCotta Jog a Basket and a Pile of Kindling Wood tiny 1650 painting by Gerrit Dou from collection of Nelda C and H C Lutcher Stark Foundation artist Jonathan Borofsky is lending outdoor installation Walking to the Sky to Nasher Sculpture Center in Dallas collectors Janice and Mickey…		[]	[]	[]
0	Carolina plans on blitzing Green crazy with a Greene of its own linebacker Kevin Greene tied for second in the NFL		[]	[]	[]
0	Carson mentioned that the actress Susan Lucci was nominated for an Emmy for 18 years before she won one in 1999 and that Rod Stewart has never won a Grammy		[]	[]	[]
1	Cartoons depict him with his hand caught in a cookie jar and a local columnist has compared him to other haughty hoarders calling him the Leona Helmsley of the San Francisco Bay area	Cartoons depict him with his hand caught in a cookie jar and a local columnist has compared him to other haughty hoarders calling |him| the *Leona Helmsley* of /the San Francisco Bay area/	['Leona Helmsley']	['the San Francisco Bay area']	['him']
0	Catholic School Seeks Miracle but a Pile of Box Tops Will Do		[]	[]	[]
0	Cathryn Damon a stage and television actress who won an Emmy for her role on the popular television spoof Soap died of cancer Monday at CedarsSinai Medical Center		[]	[]	[]
1	Caushun says there were labels that wanted to turn him into a housemusic artist or into the RuPaul of hiphop but he said no	Caushun says there were labels that wanted to turn |him| into a housemusic artist or into the *RuPaul* of /hiphop/ but he said no	['RuPaul']	['hiphop']	['him']
0	Caustic commentaries will be made in 1991 A Performance Chronicle The Rediscovery of America by the Warrior for Gringostroika a theatrical piece by the Mexicanborn Guillermo GomezPena that examines conflicting notions of the discovery of America		[]	[]	[]
1	Cavallis librettist Giacinto Andrea Cicognini was the Neil Simon of Venetian comedy Mr Echols said	Cavallis librettist |Giacinto Andrea Cicognini| was the *Neil Simon* of /Venetian comedy/ Mr Echols said	['Neil Simon']	['Venetian comedy']	['Giacinto Andrea Cicognini']
1	Centenaries come and go but celebrating the 100th anniversary of the birth of George Balanchine Jan 22 1904 is not like an anniversary tribute to Bach although Balanchine is certainly the Bach of choreographers	Centenaries come and go but celebrating the 100th anniversary of the birth of George Balanchine Jan 22 1904 is not like an anniversary tribute to Bach although |Balanchine| is certainly the *Bach* of /choreographers/	['Bach']	['choreographers']	['Balanchine']
1	Central Park is like the Mona Lisa of landscape architecture says Christo	|Central Park| is like the *Mona Lisa* of /landscape architecture/ says Christo	['Mona Lisa']	['landscape architecture']	['Central Park']
0	Certainly Mr Tsibliyev who has been on board the Mir for 153 days has had more than his share of problems		[]	[]	[]
1	Chad Johnson the Bengals receiver who is the Arthur Murray of the NFL performed a rendition of Riverdance after scoring a touchdown against the Bears on Sept 25	|Chad Johnson| the Bengals receiver who is the *Arthur Murray* of /the NFL/ performed a rendition of Riverdance after scoring a touchdown against the Bears on Sept 25	['Arthur Murray']	['the NFL']	['Chad Johnson']
1	Chanel might have had a distinctive look but Vionnet thought of herself as the da Vinci of dressmaking coutures only true artist	Chanel might have had a distinctive look but |Vionnet| thought of herself as the *da Vinci* of /dressmaking/ coutures only true artist	['da Vinci']	['dressmaking']	['Vionnet']
1	Characters that never saw the light of day include Nipsy and Russell either two possums or two raccoons Bossy Beaver and Doyle sort of the Ed Asner of beavers and his moronic sidekick and the amoeba stars of As the Petri Dish Turns	Characters that never saw the light of day include Nipsy and Russell either two possums or two raccoons |Bossy Beaver| and Doyle sort of the *Ed Asner* of /beavers/ and his moronic sidekick and the amoeba stars of As the Petri Dish Turns	['Ed Asner']	['beavers']	['Bossy Beaver']
0	Charles Barkley is mustsee on the pregame show but during his playing career his mouth was also known to eject a Scud of saliva in the direction of a heckler		[]	[]	[]
1	Charles H Carpenter Jr author of Gorham Silver Alan Wofsy Fine Arts 1997 called Holbrook the John D Rockefeller of the silver industry	Charles H Carpenter Jr author of Gorham Silver Alan Wofsy Fine Arts 1997 called |Holbrook| the *John D Rockefeller* of /the silver industry/	['John D Rockefeller']	['the silver industry']	['Holbrook']
1	Charles Hoff the Sergei Bubka of his day achieved the ninth of his 11 world indoor polevault records in 1926 at the armory on 168th Street	|Charles Hoff| the *Sergei Bubka* of /his day/ achieved the ninth of his 11 world indoor polevault records in 1926 at the armory on 168th Street	['Sergei Bubka']	['his day']	['Charles Hoff']
1	Charles Krauthammer in a 1989 column in The Washington Post referred to the postfeminist Papa Bear as the Alan Alda of Grizzlies a wimp so passive and fumbling he makes Dagwood Bumstead look like Batman	|Charles Krauthammer| in a 1989 column in The Washington Post referred to the postfeminist Papa Bear as the *Alan Alda* of /Grizzlies/ a wimp so passive and fumbling he makes Dagwood Bumstead look like Batman	['Alan Alda']	['Grizzlies']	['Charles Krauthammer']
0	Charles S Dutton the actor also won an Emmy for directing The Corner		[]	[]	[]
1	Charlie Bundrum was a hammerswinging roofer a John Henry of the tract houses that sheltered workers who had traded mules and plows for shift work in mill towns like Rome Ga and Gadsden Ala	|Charlie Bundrum| was a hammerswinging roofer a *John Henry* of /the tract houses/ that sheltered workers who had traded mules and plows for shift work in mill towns like Rome Ga and Gadsden Ala	['John Henry']	['the tract houses']	['Charlie Bundrum']
1	Charlotte Jorgensen a former dance champion who helped the actor John OHurley J Peterman on Seinfeld perform a chacha said Im known as the Grace Kelly of the dancing world	Charlotte Jorgensen a former dance champion who helped the actor John OHurley J Peterman on Seinfeld perform a chacha said |I|m known as the *Grace Kelly* of /the dancing world/	['Grace Kelly']	['the dancing world']	['I']
0	Charming witty and always the consummate artist Skitch had a wonderful way of connecting with musicians and audiences and Carnegie Hall is delighted to have been home to him and to the Pops for more than twenty years		[]	[]	[]
0	Check that the problem was that Grady Little thought that the Pedro Martnez of 2003 is the Pedro Martnez of 1999		[]	[]	[]
0	Cheer With a Twist of Irony From a Surefooted Optimist		[]	[]	[]
1	Cheers seems to be the Roger Clemens of primetime television renewing its deal with NBC for top dollar	|Cheers| seems to be the *Roger Clemens* of /primetime television/ renewing its deal with NBC for top dollar	['Roger Clemens']	['primetime television']	['Cheers']
0	Chen Is Back on the Ice for China This Time for Her Love of the Sport		[]	[]	[]
0	Chest Injury Could Turn Fatal In a Fraction of a Heartbeat		[]	[]	[]
0	Chewing a Blade of Grass		[]	[]	[]
0	Chicopee Journal Once Again an Air Base Is a Magnet for Protest		[]	[]	[]
0	Chief Rabbi of Poland Is Asking a Favor of Mr		[]	[]	[]
0	Chief Says Bush Library Would Be a Boon for the Campus		[]	[]	[]
0	China Moon is such a shameless ripoff it should have been called something more honest like Body Heat The Return or The New Adventures of Body Heat or Body Heat With a Couple of Different People		[]	[]	[]
0	Chinas Growth Creates a Boom for Cargo Ships		[]	[]	[]
0	Chinese leaders including President Jiang and senior members of the party Politburo were quoted by the official press agency as condemning the Dalai Lama for interfering in the search for the reincarnated Panchen Lama and for his vicious intention of disrupting Tibets stability and undermining Chinas national unity through religious means		[]	[]	[]
0	Chip Maker Introduces a Chip for Super Use and for Modems		[]	[]	[]
0	Choosing a Spot for Piazza		[]	[]	[]
1	Chris Ballard article on trivia buffs who are passionate almost to obsession about becoming contestants on TV game shows and spend lots of time playing and winning Internet trivia contests focuses on Leszek Pawlowicz considered the Michael Jordan of game shows photos M	Chris Ballard article on trivia buffs who are passionate almost to obsession about becoming contestants on TV game shows and spend lots of time playing and winning Internet trivia contests focuses on |Leszek Pawlowicz| considered the *Michael Jordan* of /game shows/ photos M	['Michael Jordan']	['game shows']	['Leszek Pawlowicz']
0	Chris Rock the comedian also accepted an Emmy for the writers on HBOs Chris Rock Show		[]	[]	[]
0	Chris Snow who covered the Wild for one season for The Minneapolis Star Tribune and currently covers the Red Sox for The Boston Globe will join the team near the end of the summer		[]	[]	[]
1	Christina Makowski the owner of Georgina a Manhasset NY store that caters to the country club set predicted that Mr Hannant might well become a Bill Blass for the next generation	Christina Makowski the owner of Georgina a Manhasset NY store that caters to the country club set predicted that |Mr Hannant| might well become a *Bill Blass* for /the next generation/	['Bill Blass']	['the next generation']	['Mr Hannant']
0	Christmas This Year From Cleveland Ice Storm Leads to Wide Search For a Spruce for Rockefeller Center		[]	[]	[]
1	Christopher Marlowe was the Byron of the Elizabethan age	|Christopher Marlowe| was the *Byron* of /the Elizabethan age/	['Byron']	['the Elizabethan age']	['Christopher Marlowe']
0	Christopher Misiano won the Emmy for his direction of an episode of The West Wing on NBC		[]	[]	[]
0	Chrysler and Renault announced Feb 2 that they would build the JJ for sale by each auto maker on its respective continent		[]	[]	[]
1	Chteau dYquem is the Michael Jordan of Sauternes he says	|Chteau dYquem| is the *Michael Jordan* of /Sauternes/ he says	['Michael Jordan']	['Sauternes']	['Chteau dYquem']
1	Chuck Schumer is the James Brown of politics no one works harder said Hank Sheinkopf a Democratic consultant in New York	|Chuck Schumer| is the *James Brown* of /politics/ no one works harder said Hank Sheinkopf a Democratic consultant in New York	['James Brown']	['politics']	['Chuck Schumer']
0	Church Still a Thorn for Sandinistas		[]	[]	[]
1	Citi will be the worlds first truly global financial institution says Mr Reed whose intense focus on the future seems to be turning him into the Buckminster Fuller of banking	Citi will be the worlds first truly global financial institution says Mr Reed whose intense focus on the future seems to be turning |him| into the *Buckminster Fuller* of /banking/	['Buckminster Fuller']	['banking']	['him']
0	Citing these difficulties Ingrid L Thalheimer president of the Rembrandt of Travel Service in Manhattan said she advised clients to buy a ticket on the spot		[]	[]	[]
0	City Games With a Dash of Mustard		[]	[]	[]
0	City That Loves Mass Transit Looks to the Sky for More		[]	[]	[]
1	Clancy is the Ricky Martin of the United States military and he returns the adulation	|Clancy| is the *Ricky Martin* of /the United States military/ and he returns the adulation	['Ricky Martin']	['the United States military']	['Clancy']
0	Clark a Fit for the Mets In the Big and Tall Shop		[]	[]	[]
0	Clark a Fit for the Mets in the Big and Tall Shop		[]	[]	[]
0	Classic Value held second by 1 12 lengths over a Fit for Queen		[]	[]	[]
0	Classicism in Small Spaces With a Dash of Today		[]	[]	[]
1	Clearly Mr Gingrich was the Thomas Edison of Gopac and he was comfortable with the language of the entrepreneurs on his team	Clearly |Mr Gingrich| was the *Thomas Edison* of /Gopac/ and he was comfortable with the language of the entrepreneurs on his team	['Thomas Edison']	['Gopac']	['Mr Gingrich']
1	Clemens is demonstrating that he is the Nolan Ryan of this pitching generation	Clemens is demonstrating that |he| is the *Nolan Ryan* of /this pitching generation/	['Nolan Ryan']	['this pitching generation']	['he']
0	Clever television commercials and print advertisements introduce a mysterious stranger reminiscent of the Marcello Mastroianni character in Fellinis 8 12 or the James Bond of Sean Connery		[]	[]	[]
1	Clomid is the Alfred Hitchcock of drugs with its profile in at least one scene of every baseball steroid saga	|Clomid| is the *Alfred Hitchcock* of /drugs/ with its profile in at least one scene of every baseball steroid saga	['Alfred Hitchcock']	['drugs']	['Clomid']
0	CocaCola Creates a Post for International Sales In a move that signals the growing importance of foreign markets to its overall business CocaCola has created a position in charge of all of the companys operations outside of North America and filled it with an executive who revived sales in Eastern Europe in the 1990s		[]	[]	[]
0	CocaCola got an F for value Amazoncom flunked profitability and Fruit of the Loom received a failing grade for financial health		[]	[]	[]
1	Cocktails and Kitsch For more kitschy good times head to Malverde Amsterdam at Teotihuacn Condesa 5255840486 named after Jess Malverde venerated as the Robin Hood of Mexico	Cocktails and Kitsch For more kitschy good times head to Malverde Amsterdam at Teotihuacn Condesa 5255840486 named after |Jess Malverde| venerated as the *Robin Hood* of /Mexico/	['Robin Hood']	['Mexico']	['Jess Malverde']
1	Col Alexander W Doniphan at six and a half feet tall a giant in his day commanded an expedition into the Southwest so spectacular that William Cullen Bryant was moved to call him the Xenophon of the Mexican War	Col Alexander W Doniphan at six and a half feet tall a giant in his day commanded an expedition into the Southwest so spectacular that William Cullen Bryant was moved to call |him| the *Xenophon* of /the Mexican War/	['Xenophon']	['the Mexican War']	['him']
0	Collapsed Lung Will Keep Lindros Off the Ice for Flyers		[]	[]	[]
1	Colleagues have teasingly called Dr Tao a rock star and the Mozart of Math	Colleagues have teasingly called |Dr Tao| a rock star and the *Mozart* of /Math/	['Mozart']	['Math']	['Dr Tao']
0	Colombian Guerrillas Forsake the Gun for Politics		[]	[]	[]
0	Comedies With a Dash of Menace		[]	[]	[]
1	Comedy is Mr Yoshidas specialty I was once called the Bob Hope of Bunraku and he has adapted a lot from Chaplin and Keaton	Comedy is Mr Yoshidas specialty |I| was once called the *Bob Hope* of /Bunraku/ and he has adapted a lot from Chaplin and Keaton	['Bob Hope']	['Bunraku']	['I']
1	Coming after Sept 11 the show gives everybody in town a chance to contemplate the Rembrandt of Punkin Crick as a critic acidly dubbed him years ago through altered eyes	Coming after Sept 11 the show gives everybody in town a chance to contemplate the *Rembrandt* of /Punkin Crick/ as a critic acidly dubbed |him| years ago through altered eyes	['Rembrandt']	['Punkin Crick']	['him']
1	Coming after Sept 11 the show gives everybody in town a chance to contemplate through altered eyes the Rembrandt of Punkin Crick as a critic acidly named him years ago	Coming after Sept 11 the show gives everybody in town a chance to contemplate through altered eyes the *Rembrandt* of /Punkin Crick/ as a critic acidly named |him| years ago	['Rembrandt']	['Punkin Crick']	['him']
0	Commercial PropertyNoLIta East of SoHo a Spot for BoutiqueSize Retailers		[]	[]	[]
0	Compare the disciplined Bush of Bush at War with the Bill Clinton of another recent insider book Kenneth Pollacks Threatening Storm		[]	[]	[]
1	Compared to the younger smoothies Mr Altman who called himself the George Jessel of intellectuals addressed the audience from the standpoint of an embattled aging hipster commenting amusingly on everything from the relationship between food and language to condom advertising	Compared to the younger smoothies |Mr Altman| who called himself the *George Jessel* of /intellectuals/ addressed the audience from the standpoint of an embattled aging hipster commenting amusingly on everything from the relationship between food and language to condom advertising	['George Jessel']	['intellectuals']	['Mr Altman']
1	Comparisons with Dickens who was in a way the Shakespeare of the novel are particularly suggestive but Ackroyd fruitfully quotes many foreign opinions old and new as well	Comparisons with |Dickens| who was in a way the *Shakespeare* of /the novel/ are particularly suggestive but Ackroyd fruitfully quotes many foreign opinions old and new as well	['Shakespeare']	['the novel']	['Dickens']
1	Conan Doyle persevered in his homicide inventing the Napoleon of crime Moriarity who in The Final Problem plunges with Holmes into the seething waters of Reichenbach Falls in Switzerland	Conan Doyle persevered in his homicide inventing the *Napoleon* of /crime/ |Moriarity| who in The Final Problem plunges with Holmes into the seething waters of Reichenbach Falls in Switzerland	['Napoleon']	['crime']	['Moriarity']
1	Conceivably Senator Bill Bradley of New Jersey 53 though he is turning away from elective politics for the moment and may end up as the Mario Cuomo of his generation	Conceivably Senator Bill Bradley of New Jersey 53 though |he| is turning away from elective politics for the moment and may end up as the *Mario Cuomo* of /his generation/	['Mario Cuomo']	['his generation']	['he']
1	Conceived as a dictionary encompassing 51 species from alligator to zoomburb a city in the suburbs growing faster than a boomburb the guide may well establish Ms Hayden as the Roger Tory Peterson of sprawl	Conceived as a dictionary encompassing 51 species from alligator to zoomburb a city in the suburbs growing faster than a boomburb the guide may well establish |Ms Hayden| as the *Roger Tory Peterson* of /sprawl/	['Roger Tory Peterson']	['sprawl']	['Ms Hayden']
0	Confirmation Courtesy Not a Given for ExSenator		[]	[]	[]
0	Connecticut Calls It a Night A Lot of Time for Helping a Little for Reading		[]	[]	[]
0	Connecticut Pours It on During a Rout of Yale		[]	[]	[]
1	Connecticut is the Rodney Dangerfield of American Politics said Darrell West a political science professor and director of the Taubman Center for Public Policy at Brown University	|Connecticut| is the *Rodney Dangerfield* of /American Politics/ said Darrell West a political science professor and director of the Taubman Center for Public Policy at Brown University	['Rodney Dangerfield']	['American Politics']	['Connecticut']
0	Connections article by Edward Rothstein contrasts the Moses of the Bible with the hero of the animated film The Prince of Egypt which promotes idea that selfknowledge eventually leads to liberation photo M		[]	[]	[]
1	Conservative Christianity has its own chaste heartthrobs like Joshua Harris the raffishly cute author of I Kissed Dating GoodBye and the singer Rebecca St James the Alanis Morissette of the WWJD	Conservative Christianity has its own chaste heartthrobs like Joshua Harris the raffishly cute author of I Kissed Dating GoodBye and the singer |Rebecca St James| the *Alanis Morissette* of /the WWJD/	['Alanis Morissette']	['the WWJD']	['Rebecca St James']
1	Consider Mr Dibbets the Fred Astaire of Conceptual photography	Consider |Mr Dibbets| the *Fred Astaire* of /Conceptual photography/	['Fred Astaire']	['Conceptual photography']	['Mr Dibbets']
1	Considerably more sensational are a startling photograph by the San Francisco artists Aziz and Cucher that shows a male nude whose genitals have been rubbed out through computer wizardry a kind of offthecharts idealization and Alexander Hahns Urbs Turrita an installation consisting of three television tubes whose strange mix of old and new images which include the tubes themselves set in interior…	Considerably more sensational are a startling photograph by the San Francisco artists Aziz and Cucher that shows a male nude whose genitals have been rubbed out through computer wizardry a kind of offthecharts idealization and Alexander Hahns Urbs Turrita an installation consisting of three television tubes whose strange mix of old and new images which include the tubes themselves set in interior…	['Salvador Dali']	['television']	['the artist']
1	Considered the Rosa Parks of Cheyennes antibomb movement Mrs Laybourn was the lone voice of protest over the arrival of Atlas missiles at Warrens nuclear command in 1958	Considered the *Rosa Parks* of /Cheyennes antibomb movement/ |Mrs Laybourn| was the lone voice of protest over the arrival of Atlas missiles at Warrens nuclear command in 1958	['Rosa Parks']	['Cheyennes antibomb movement']	['Mrs Laybourn']
1	Contemporary accounts called Rice the Democritus of the sawdust the prince of waggery and the excruciating jester	Contemporary accounts called |Rice| the *Democritus* of /the sawdust/ the prince of waggery and the excruciating jester	['Democritus']	['the sawdust']	['Rice']
1	Contending that Dr Osborne had set himself up as judge police expert and hand surgeon Mr Smirti called him the Leonardo da Vinci of the Bronx	Contending that Dr Osborne had set himself up as judge police expert and hand surgeon Mr Smirti called |him| the *Leonardo da Vinci* of /the Bronx/	['Leonardo da Vinci']	['the Bronx']	['him']
0	Contrasting with him is Augustine of Hippo the St Augustine of history whose remarkable codification of the early Christian orthodoxy made him almost the last great classical man and very nearly the first medieval man		[]	[]	[]
0	ConversationsSergio Munoz An Invisible Presence Grows In the Barrios of Los Angeles		[]	[]	[]
0	Convinced that he was the inspiration for the Dinty Moore of comic strip fame Mr Moore took the name for his restaurant which became a popular Midtown hangout for sports heroes celebrities and swells		[]	[]	[]
0	Cook Like a Pro At a Fraction of the Price		[]	[]	[]
1	Cookie was the Jim Brown of the American Football League he was the icon of the league said Booker Edgerson a member of the Bills 1964 championship team and a 10year veteran	|Cookie| was the *Jim Brown* of /the American Football League/ he was the icon of the league said Booker Edgerson a member of the Bills 1964 championship team and a 10year veteran	['Jim Brown']	['the American Football League']	['Cookie']
0	Cornell Edwards who has run the flower shop across the street from the Regina for 27 years said the drug problems were not new just a little different		[]	[]	[]
1	Cornicelli who is a masterful caller honked like the Wynton Marsalis of goose hunting	|Cornicelli| who is a masterful caller honked like the *Wynton Marsalis* of /goose hunting/	['Wynton Marsalis']	['goose hunting']	['Cornicelli']
1	Corny Collins is the Dick Clark of Baltimore Mr Thorell said	|Corny Collins| is the *Dick Clark* of /Baltimore/ Mr Thorell said	['Dick Clark']	['Baltimore']	['Corny Collins']
0	Correction November 15 2006 Wednesday A picture caption on Saturday with an obituary about the actor Jack Palance misstated the year he received an Emmy for his portrayal of a boxer in Requiem for a Heavyweight		[]	[]	[]
0	Cost a k a Adam Cole of Rego Park was sentenced in Queens Criminal Court to a tag artists worst nightmare 200 days of cleaning up graffiti		[]	[]	[]
1	Could the store that made Macaulay Culkin the Holly Golightly of the under12 set disappear by Christmas	Could the store that made |Macaulay Culkin| the *Holly Golightly* of /the under12 set/ disappear by Christmas	['Holly Golightly']	['the under12 set']	['Macaulay Culkin']
1	Could this be the Mary Boone of Hanoi	Could this be the *Mary Boone* of /Hanoi/	['Mary Boone']	['Hanoi']	[]
0	Counting the ways Christine Child can open a door and walk into a room is pointless the variety of entrances is quickly exhausted though the actress is otherwise a Rita of spunk and the sort of intellectual curiosity and independent spirit one wants to root for		[]	[]	[]
1	Courreges was often called the Corbusier of Paris couture when his career peaked in 1965	|Courreges| was often called the *Corbusier* of /Paris couture/ when his career peaked in 1965	['Corbusier']	['Paris couture']	['Courreges']
0	Cows Milked Pigs Fed Its Time For a Spot of Tea		[]	[]	[]
1	Craig Ehrich another board member added Shes the Ralph Nader of the board	Craig Ehrich another board member added |She|s the *Ralph Nader* of /the board/	['Ralph Nader']	['the board']	['She']
0	Creating a Fable for Our Times Based on Very Thin Evidence		[]	[]	[]
0	Critics Notebook Biography and the Aim of Art		[]	[]	[]
0	Critics Notebook BottomLine Economics and the Burial of Opera		[]	[]	[]
1	Critics and contemporaries have called Mr Curran the Buster Keaton of dance because his style suggests a sad comedic reverie	Critics and contemporaries have called |Mr Curran| the *Buster Keaton* of /dance/ because his style suggests a sad comedic reverie	['Buster Keaton']	['dance']	['Mr Curran']
1	Critics sometimes call Naguib Mahfouz the Balzac of Egypt because of the way his works express the pulsating energy of city life and because of their psychologically nuanced characters and broad social concern	Critics sometimes call |Naguib Mahfouz| the *Balzac* of /Egypt/ because of the way his works express the pulsating energy of city life and because of their psychologically nuanced characters and broad social concern	['Balzac']	['Egypt']	['Naguib Mahfouz']
1	Cuetara is a talented artist who clearly qualifies as the Dorothy Parker of picture book repartee	|Cuetara| is a talented artist who clearly qualifies as the *Dorothy Parker* of /picture book repartee/	['Dorothy Parker']	['picture book repartee']	['Cuetara']
1	Cummins is the Mark Twain of the engine business said Mike Osega the publisher of the trade magazine Diesel Progress	|Cummins| is the *Mark Twain* of /the engine business/ said Mike Osega the publisher of the trade magazine Diesel Progress	['Mark Twain']	['the engine business']	['Cummins']
1	Curiously however Cameron is now being celebrated as an avatar of sisterhood the Gloria Steinem of Victorian photography	Curiously however |Cameron| is now being celebrated as an avatar of sisterhood the *Gloria Steinem* of /Victorian photography/	['Gloria Steinem']	['Victorian photography']	['Cameron']
0	Curt Schilling is not the Curt Schilling of 2004 which is something he has repeatedly acknowledged		[]	[]	[]
0	Curtis Martin will carry the ball in a game as a Jet for the first time		[]	[]	[]
1	Curtis who socked five hits now has seven in a row and might keep Tim Raines on the bench forever And Luis Sojo the Mariano Duncan of this year had three hits and scored twice	Curtis who socked five hits now has seven in a row and might keep Tim Raines on the bench forever And |Luis Sojo| the *Mariano Duncan* of /this year/ had three hits and scored twice	['Mariano Duncan']	['this year']	['Luis Sojo']
1	Curvaceous cuddlesome and irresistibly charming the Introduction and Allegro is something like the Marilyn Monroe of the classicalmusic repertory	|Curvaceous| cuddlesome and irresistibly charming the Introduction and Allegro is something like the *Marilyn Monroe* of /the classicalmusic repertory/	['Marilyn Monroe']	['the classicalmusic repertory']	['Curvaceous']
1	Customers lined up for dinner at KPauls New York Kitchen an outpost of the New Orleans chef Paul Prudhomme the Louis Armstrong of crawfish pie and jambalaya	Customers lined up for dinner at KPauls New York Kitchen an outpost of the New Orleans chef |Paul Prudhomme| the *Louis Armstrong* of /crawfish pie and jambalaya/	['Louis Armstrong']	['crawfish pie and jambalaya']	['Paul Prudhomme']
1	Cynics suggest that South Africas extended pondering of the gorilla question was intended to permit the zoo to build its gorilla house and claim permanent ownership of what is in the zoo world the Mona Lisa of exhibits	Cynics suggest that South Africas extended pondering of the gorilla question was intended to permit the zoo to build its gorilla house and claim permanent ownership of what is in the zoo world the *Mona Lisa* of /exhibits/	['Mona Lisa']	[exhibits]	[]
1	Cynthia Cooper is the Michael Jordan the Larry Bird the Magic Johnson of this league Rich Adubato the coach of the New York Liberty said	|Cynthia Cooper| is the Michael Jordan the Larry Bird the *Magic Johnson* of /this league/ Rich Adubato the coach of the New York Liberty said	['Magic Johnson']	['this league']	['Cynthia Cooper']
0	DANZAHOY Tonight through Sunday Employing both tango and the joropo a traditional Venezuelan dance Danzahoy brings Exodo to the Joyce for its first New York appearance in more than 20 years		[]	[]	[]
0	DANZAHOY Tuesday through Feb 26 Employing both tango and the joropo a traditional Venezuelan dance Danzahoy brings Exodo to the Joyce for its first New York appearance in more than 20 years		[]	[]	[]
0	DAmato Serves as a Magnet for Funds		[]	[]	[]
0	Dad disliked opera and rejected most 20thcentury music but he did respect the Stravinsky of The Fire Bird and he loved Mahler		[]	[]	[]
1	Dale has the ability to cut through confusion with a swift amused turn of phrase he could be the Elmore Leonard of cons	Dale has the ability to cut through confusion with a swift amused turn of phrase |he| could be the *Elmore Leonard* of /cons/	['Elmore Leonard']	['cons']	['he']
0	Dallas With a Spot of Tea Its that ageold American dream right up there with winning the lottery striking oil right in your back yard		[]	[]	[]
0	Damn It which opened last night at the Booth for a limited run		[]	[]	[]
1	Dan Marino the Lou Gehrig of quarterbacks had surely been dipped in the waters of the river Styx	|Dan Marino| the *Lou Gehrig* of /quarterbacks/ had surely been dipped in the waters of the river Styx	['Lou Gehrig']	['quarterbacks']	['Dan Marino']
1	Dance hall is faster than reggae says Paul 31 known here as the Sean Combs of Jamaica	Dance hall is faster than reggae says |Paul| 31 known here as the *Sean Combs* of /Jamaica/	['Sean Combs']	['Jamaica']	['Paul']
0	Danco as Philadanco is affectionately known will present a wideranging program at the Joyce of works by Ron Brown Bebe Miller and Jawole Willa Jo Zollar and a premiere by a lesserknown choreographer named Christopher Huggins a former member of the Alvin Ailey American Dance Theater		[]	[]	[]
1	Daniel Jackling has been called the Henry Ford of minerals developing the process by which copper is extracted from lowgrade ore and pioneering the openpit copper strip mine	|Daniel Jackling| has been called the *Henry Ford* of /minerals/ developing the process by which copper is extracted from lowgrade ore and pioneering the openpit copper strip mine	['Henry Ford']	['minerals']	['Daniel Jackling']
1	Daniel S Hamermesh a professor of economics at the University of Texas at Austin who has published several articles on academic etiquette and jokingly calls himself the Ann Landers of higher education says he thinks young professors may be even meaner than their predecessors because they grew up in the Me Generation believing that virtually everything is due them	|Daniel S Hamermesh| a professor of economics at the University of Texas at Austin who has published several articles on academic etiquette and jokingly calls himself the *Ann Landers* of /higher education/ says he thinks young professors may be even meaner than their predecessors because they grew up in the Me Generation believing that virtually everything is due them	['Ann Landers']	['higher education']	['Daniel S Hamermesh']
1	Danny DeVito embodies this as a gleeful Sid Hudgens a character whom Mr Hanson has called the Thomas Edison of tabloid journalism who is the unscrupulous editor of a publication called HushHush and winds up linked to many of the other characters nastiest transgressions	Danny DeVito embodies this as a gleeful Sid Hudgens |a character| whom Mr Hanson has called the *Thomas Edison* of /tabloid journalism/ who is the unscrupulous editor of a publication called HushHush and winds up linked to many of the other characters nastiest transgressions	['Thomas Edison']	['tabloid journalism']	['a character']
1	Danny Showers the Bobby Short of the West lounge singer at the Westin Tabor Center in Denver You learn to read the business week like a good book	|Danny Showers| the *Bobby Short* of /the West/ lounge singer at the Westin Tabor Center in Denver You learn to read the business week like a good book	['Bobby Short']	['the West']	['Danny Showers']
1	Danny Wright Julians wideeyed sidekick is agreeably played by Greg Kinnear wagging his bushy tail and radiating the ageless boyishness that makes him the Dick Clark of movie stars	Danny Wright Julians wideeyed sidekick is agreeably played by Greg Kinnear wagging his bushy tail and radiating the ageless boyishness that makes |him| the *Dick Clark* of /movie stars/	['Dick Clark']	['movie stars']	['him']
0	Darryl Kile a Pitcher for the Cardinals Is Dead at 33		[]	[]	[]
1	Dartmouth and Columbia graduate WWII veteran Media Director at Young Rubicam and Sr VP Advertising at Lever Bros Newsweek referred to him as the Branch Rickey of nighttime television for his leadership in casting minorities in ad campaigns	Dartmouth and Columbia graduate WWII veteran Media Director at Young Rubicam and Sr VP Advertising at Lever Bros Newsweek referred to |him| as the *Branch Rickey* of /nighttime television/ for his leadership in casting minorities in ad campaigns	['Branch Rickey']	['nighttime television']	['him']
0	DataBank Dow Industrials Swoon to a Low for the Year		[]	[]	[]
1	Dave LaPoint with his sense of humor willingness to help and lefthanded observations of the weirdness at Yankee Stadium might just be the Larry Miller of our time	|Dave LaPoint| with his sense of humor willingness to help and lefthanded observations of the weirdness at Yankee Stadium might just be the *Larry Miller* of /our time/	['Larry Miller']	['our time']	['Dave LaPoint']
0	David Brooks column June 1 writes that a panel of distinguished economists gave the Bush team a Cminus for longterm fiscal policy a B for regulatory policy and a Bminus for trade and international economics		[]	[]	[]
0	David Chase the creator of The Sopranos won an Emmy for best writing of a drama series		[]	[]	[]
1	David Coulthard of the McLaren Mercedes racing team models for Hugo Boss Jacques Villeneuve the Dennis Rodman of the racing world colors his hair and is fussy about his racing gear and Flavio Briatore a former leader of the Benetton racing team and the manager of the Renault crew owns a trendy nightclub in Sardinia and has been dating the supermodel Heidi Klum	David Coulthard of the McLaren Mercedes racing team models for Hugo Boss |Jacques Villeneuve| the *Dennis Rodman* of /the racing world/ colors his hair and is fussy about his racing gear and Flavio Briatore a former leader of the Benetton racing team and the manager of the Renault crew owns a trendy nightclub in Sardinia and has been dating the supermodel Heidi Klum	['Dennis Rodman']	['the racing world']	['Jacques Villeneuve']
1	David Hobson who Im told is sometimes referred to as the Mel Gibson of opera Down Under is a dashing Rodolfo even managing to look meltingly sensitive in a black leather jacket	|David Hobson| who Im told is sometimes referred to as the *Mel Gibson* of /opera Down Under/ is a dashing Rodolfo even managing to look meltingly sensitive in a black leather jacket	['Mel Gibson']	['opera Down Under']	['David Hobson']
1	David Nied sort of the Shaquille ONeal of major league baseball silenced the New York Mets here	|David Nied| sort of the *Shaquille ONeal* of /major league baseball/ silenced the New York Mets here	['Shaquille ONeal']	['major league baseball']	['David Nied']
1	David Rebovich a political science professor at Rider University said Mr Christie was being cast as the Rudolph Giuliani of New Jersey politics	David Rebovich a political science professor at Rider University said |Mr Christie| was being cast as the *Rudolph Giuliani* of /New Jersey politics/	['Rudolph Giuliani']	['New Jersey politics']	['Mr Christie']
1	David Rockwell is the Wolfgang Puck of blueprints for example and his name often appears before the chefs in a press release	|David Rockwell| is the *Wolfgang Puck* of /blueprints/ for example and his name often appears before the chefs in a press release	['Wolfgang Puck']	['blueprints']	['David Rockwell']
1	David is an Edison of magic	|David| is an *Edison* of /magic/	['Edison']	['magic']	['David']
0	Dawn Brings a Ray of Hope To a Newly Silent Sarajevo		[]	[]	[]
1	Dazzlingly brilliant watercolors of more than 70 different kinds of North American trout done from photographs of fish freshly caught and quickly to be released by the artist who is still in his teens is an undergraduate at Yale and is successfully filling the need for an Audubon of fish	Dazzlingly brilliant watercolors of more than 70 different kinds of North American trout done from photographs of fish freshly caught and quickly to be released by |the artist| who is still in his teens is an undergraduate at Yale and is successfully filling the need for an *Audubon* of /fish/	['Audubon']	['fish']	['the artist']
1	De Kooning was the Vladimir Horowitz of the brushstroke	|De Kooning| was the *Vladimir Horowitz* of /the brushstroke/	['Vladimir Horowitz']	['the brushstroke']	['De Kooning']
0	Dealers became so cocky that recently a gang member waved a roll of money at a group of housing officials and offered to buy the Hole for 1 million		[]	[]	[]
1	Dealing with scrutiny is one of many aspects of an unusual onthejob education he is receiving from Mr Kaplan who has called himself the Mr Chips of New York journalism greeting each arriving class of boys and girls whose youth never changes	Dealing with scrutiny is one of many aspects of an unusual onthejob education he is receiving from |Mr Kaplan| who has called himself the *Mr Chips* of /New York journalism/ greeting each arriving class of boys and girls whose youth never changes	['Mr Chips']	['New York journalism']	['Mr Kaplan']
1	Dean is called the Babe Ruth of arm wrestling because he was the undisputed champ from 1978 to 1986 retired got divorced went into a depression ballooned to 700 pounds then dieted by cutting out the fat in my food he said came back to arm wrestling last year and won the championship again in October	|Dean| is called the *Babe Ruth* of /arm wrestling/ because he was the undisputed champ from 1978 to 1986 retired got divorced went into a depression ballooned to 700 pounds then dieted by cutting out the fat in my food he said came back to arm wrestling last year and won the championship again in October	['Babe Ruth']	['arm wrestling']	['Dean']
0	Death at 18 Spurs Debate Over a Pill for Abortion		[]	[]	[]
0	Debra Holloway of Oxen Hill Md fell victim to Yian Chen of Taiwan whose height and long legs enabled her to land a solid ax kick to Holloways head in the second round		[]	[]	[]
0	Decidedly UnCommunist Goals For the Young of Central Europe		[]	[]	[]
0	Deeply committed to his faith he taught adult classes most Sundays at the Frederick Church of the Brethren the Iron Man was determined to become a philanthropist		[]	[]	[]
0	Defeat and Default Dig a Hole for US		[]	[]	[]
0	Defense Does the Trick for Sluggish Nets		[]	[]	[]
0	Delivering the highspeed banter written by the series creator Aaron Sorkin Ms Janney is a throwback to the Rosalind Russell of His Girl Friday and No Time for Comedy while her C J wised up but with a core of vulnerability recalls the roles that used to be written for Jean Arthur		[]	[]	[]
1	Delpit who won a MacArthur genius grant in 1990 is the Deborah Tannen of school reform explaining to many white educators why you just dont understand	|Delpit| who won a MacArthur genius grant in 1990 is the *Deborah Tannen* of /school reform/ explaining to many white educators why you just dont understand	['Deborah Tannen']	['school reform']	['Delpit']
0	Denied vanguard status in her reading of history are the Picasso of Three Musicians Girl Before Mirror and Guernica the Miro of Birth of the World and the Constellations the Matisse of the Barnes murals and Jazz the Bonnard of the great nudes the Mondrian of the classical period and much of what we know of Brancusi Gonzalez Giacometti Rouault Soutine Modigliani to say nothing of the Dadaists and …		[]	[]	[]
1	Denis Leary would seem an unlikely candidate to become the Dick Wolf of dark morally muddied TV series about firefighters cops and lawyers and perhaps no more so than on a morning last week on an Upper East Side playground	|Denis Leary| would seem an unlikely candidate to become the *Dick Wolf* of /dark/ morally muddied TV series about firefighters cops and lawyers and perhaps no more so than on a morning last week on an Upper East Side playground	['Dick Wolf']	['dark']	['Denis Leary']
0	Denny Hamlin the only rookie in the Chase for the Nextel Cup walloped Kevin Harvick with a cream pie Thursday morning on Live with Regis and Kelly		[]	[]	[]
1	Derided as a Henry Higgins for sending poetry to board members and arranging violin lessons for superintendents Mr Levy said he was trying to build teamwork and boost morale standard practice in business	Derided as a *Henry Higgins* for sending poetry to board members and arranging violin lessons for superintendents |Mr Levy| said he was trying to build teamwork and boost morale standard practice in business //	['Henry Higgins']	['']	['Mr Levy']
1	Descriptions of Mr King as a street Machiavelli a ghetto Einstein and of Muhammad Ali as the Einstein of the Sweet Science hit the eye like a headbutt and calling Alis victory over George Foreman an epic a miracle a revolution throws rhetoric over the event while illuminating nothing	Descriptions of Mr King as a street Machiavelli a ghetto Einstein and of |Muhammad Ali| as the *Einstein* of /the Sweet Science/ hit the eye like a headbutt and calling Alis victory over George Foreman an epic a miracle a revolution throws rhetoric over the event while illuminating nothing	['Einstein']	['the Sweet Science']	['Muhammad Ali']
1	Designed by Zofia Czechlewska and built by the Teatr Baj of Poland and Eli Worden the elaborate puppets range from Maya who looks like a pugnacious preschooler who has sprouted wings to Miss Loveydear the Mae West of dragonflies	Designed by Zofia Czechlewska and built by the Teatr Baj of Poland and Eli Worden the elaborate puppets range from Maya who looks like a pugnacious preschooler who has sprouted wings to |Miss Loveydear| the *Mae West* of /dragonflies/	['Mae West']	['dragonflies']	['Miss Loveydear']
0	Despise a Guy for 50 Years		[]	[]	[]
0	Despite a Dash of HBO Fame the Lure Is Still the Stage		[]	[]	[]
0	Despite having won an Emmy for Best Comedy Series Arrested Development then ending its second season was in dire straits		[]	[]	[]
0	Despite its overly reverent tone Compassion in Exile is an engaging portrait of Tenzin Gyatso the Dalai Lama of Tibet who has been in exile in India since 1959 when he fled Chinese repression		[]	[]	[]
1	Despite the subtitle Mr Shah 39 said he refused to become the Peter Mayle of his generation	Despite the subtitle Mr Shah 39 said |he| refused to become the *Peter Mayle* of /his generation/	['Peter Mayle']	['his generation']	['he']
1	Despite their deepest wishes Gordy Sheer and Chris Thorpe know that the twoman luge is the Rodney Dangerfield of winter Olympic sports	Despite their deepest wishes Gordy Sheer and Chris Thorpe know that |the twoman luge| is the *Rodney Dangerfield* of /winter Olympic sports/	['Rodney Dangerfield']	['winter Olympic sports']	['the twoman luge']
0	Despite their playful nature shows like Columbo and Murder She Wrote were always nominated for Emmys as a dramatic series last September Mr Shalhoub won an Emmy for best actor in a comedy		[]	[]	[]
0	Detractors have long pointed out for example that Freud never won the Nobel for medicine and that Chekhov Proust and Conrad are among the giants who never won for literature		[]	[]	[]
0	Devils Expect Stevens On the Ice for Game 4		[]	[]	[]
0	Devils Lease Is a Primer for Yankees		[]	[]	[]
1	Diabetes is the Rodney Dangerfield of diseases said Dr James L Rosenzweig the director of disease management at the Joslin Diabetes Center in Boston	|Diabetes| is the *Rodney Dangerfield* of /diseases/ said Dr James L Rosenzweig the director of disease management at the Joslin Diabetes Center in Boston	['Rodney Dangerfield']	['diseases']	['Diabetes']
1	Dick Cheney the Britney Spears for middleaged white men back in the West Wing saddle	|Dick Cheney| the *Britney Spears* for /middleaged white men/ back in the West Wing saddle	['Britney Spears']	['middleaged white men']	['Dick Cheney']
1	Dick French Jr is the Ted Turner of the Hudson Valley	|Dick French Jr| is the *Ted Turner* of /the Hudson Valley/	['Ted Turner']	['the Hudson Valley']	['Dick French Jr']
0	Did he read the first volume The Path to Power which presented a Lyndon Johnson of heartbreaking complexity with compassion revelation and deep understanding		[]	[]	[]
0	Did you think youd get the Nobel for the discovery		[]	[]	[]
1	Didnt you once say you wanted to be the Madonna of tennis	Didnt you once say |you| wanted to be the *Madonna* of /tennis/	['Madonna']	['tennis']	['you']
0	Dierker who calls himself a Christian of recent vintage after 20 years of prodding by my wife said he was aware of the spiritual message		[]	[]	[]
0	Digging a Hole for the Future		[]	[]	[]
0	Dinkins Takes Roast With a Dash of Humor		[]	[]	[]
0	Directors like Roberto Rossellini whose sublime Voyage to Italy is in the series Vittorio De Sica The Bicycle Thief and the Luchino Visconti of Ossessione and La Terra Trema demonstrated that a new sense of drama and immediacy could be captured in the streets and in the fields even if it meant a sacrifice in technical quality		[]	[]	[]
0	Discoveries Abound From Far Away and in a Couple of Cases Long Ago		[]	[]	[]
1	Discussing his new novel Thank You for Smoking Christopher Buckley declares himself the Cyndi Lauper of American letters I just want to have fun	Discussing his new novel Thank You for Smoking |Christopher Buckley| declares himself the *Cyndi Lauper* of /American letters/ I just want to have fun	['Cyndi Lauper']	['American letters']	['Christopher Buckley']
0	Disguising the Sting of Higher Rates		[]	[]	[]
0	Disney was bestowed a Lemon for a series of 60second television commercials called Movie News created by the Wrightwood Group in Los Angeles		[]	[]	[]
0	Divergent Views Are Argued On the Function of the Court		[]	[]	[]
1	Do not threaten to call the police or have him thrown out went a memorandum issued by another company when the Robin Hood of corporate America went on the road to promote his book abou downsizing	Do not threaten to call the police or have him thrown out went a memorandum issued by another company when the *Robin Hood* of /corporate America/ went on the road to promote his book abou downsizing	['Robin Hood']	['corporate America']	[]
0	Doctor Is There a Remedy for These Britishisms		[]	[]	[]
0	Doctors Promote Healing With a Zing of the String of a Harp		[]	[]	[]
0	Doctors Promote Healing With a Zing of the Strings of a Harp		[]	[]	[]
1	Doctors were also posted at outlying construction camps and Dr Oswaldo Cruz the Walter Reed of Brazil visited the project and supervised the fight against malaria and yellow fever	Doctors were also posted at outlying construction camps and |Dr Oswaldo Cruz| the *Walter Reed* of /Brazil/ visited the project and supervised the fight against malaria and yellow fever	['Walter Reed']	['Brazil']	['Dr Oswaldo Cruz']
1	Dodgson was the Casanova of the Victorian nursery he offers	|Dodgson| was the *Casanova* of /the Victorian nursery/ he offers	['Casanova']	['the Victorian nursery']	['Dodgson']
1	Does anyone really want to be the John Ashcroft of Harlem	Does anyone really want to be the *John Ashcroft* of /Harlem/	['John Ashcroft']	['Harlem']	[]
1	Does he become the Ed Sullivan of foreign policy managing a really good show but enjoying no stardom himself	Does |he| become the *Ed Sullivan* of /foreign policy/ managing a really good show but enjoying no stardom himself	['Ed Sullivan']	['foreign policy']	['he']
1	Does he become the Larry David of history with a 10episode deal or will he have to curb his enthusiasm after his one shot at teaching	Does |he| become the *Larry David* of /history/ with a 10episode deal or will he have to curb his enthusiasm after his one shot at teaching	['Larry David']	['history']	['he']
1	Does he ever fear becoming the Al Smith of black political history who blazes the trail but never makes it to the final destination	Does |he| ever fear becoming the *Al Smith* of /black political history/ who blazes the trail but never makes it to the final destination	['Al Smith']	['black political history']	['he']
0	Doing a Little for a Lot		[]	[]	[]
1	Don Ryan is a terrific guy a dedicated guy the Dean Smith of biddy basketball said Steve Nisenson of Jericho the father of a 12yearold player Brett who at an estimated height of four and a half feet is the shortest player on the biddy team	|Don Ryan| is a terrific guy a dedicated guy the *Dean Smith* of /biddy basketball/ said Steve Nisenson of Jericho the father of a 12yearold player Brett who at an estimated height of four and a half feet is the shortest player on the biddy team	['Dean Smith']	['biddy basketball']	['Don Ryan']
1	Donald Scarinci a Hudson County attorney who was Mr Dorias counsel in the speakers office described his former boss as the Sam Rayburn of New Jersey referring to the legendary Texan who served as House speaker for all but four years from 1940 to 1961	Donald Scarinci a Hudson County attorney who was Mr Dorias counsel in the speakers office described |his former boss| as the *Sam Rayburn* of /New Jersey/ referring to the legendary Texan who served as House speaker for all but four years from 1940 to 1961	['Sam Rayburn']	['New Jersey']	['his former boss']
0	Donations in lieu of flowers may be made to the JC for JD Foundation Juvenile Diabetes POB 865 Water Mill NY 11976		[]	[]	[]
0	Donations suggested to the Kerry for President campaign Southampton Hospital or charity of your choice		[]	[]	[]
0	Donations to the Kerry for President Campaign or Esophageal Cancer Research at Memorial SloanKettering are requested in lieu of flowers because Howard would have wanted it that way		[]	[]	[]
0	Donning her famous tramp costume for Were a Couple of Swells from the film Easter Parade she remarks wryly that Fred Astaire is busy elsewhere probably doing the choreography for Bonanza		[]	[]	[]
0	Donohue who played the Turk for Parcells Ray Handley and Dan Reeves remembered consoling a player who had come to the Giants from a small prestigious New England college		[]	[]	[]
0	Dont Make a Villain of the Greenhouse Effect		[]	[]	[]
0	Dont Make a Villain of the Greenhouse Effect Oceans Are Rising		[]	[]	[]
0	Dont Make a Villain of the Greenhouse Effect What Can Be Done		[]	[]	[]
1	Dont call her the Guy Lombardo of punk rock but it is becoming clear that this revered poet likes a good tradition	Dont call |her| the *Guy Lombardo* of /punk rock/ but it is becoming clear that this revered poet likes a good tradition	['Guy Lombardo']	['punk rock']	['her']
1	Dont expect boilerplate Eurobashing from Mr Frank who has been called the Martin Luther King of American Indians	Dont expect boilerplate Eurobashing from |Mr Frank| who has been called the *Martin Luther King* of /American Indians/	['Martin Luther King']	['American Indians']	['Mr Frank']
0	Doral Delivers an Encore of Dueling Honchos		[]	[]	[]
1	Dorothy Goosby a 61yearold nursing home dietitian and high school chemistry teacher is described by her supporters as the Rosa Parks of Long Island for her long effort to end the atlarge system of electing the Town Board a process she says has kept black people off	|Dorothy Goosby| a 61yearold nursing home dietitian and high school chemistry teacher is described by her supporters as the *Rosa Parks* of /Long Island/ for her long effort to end the atlarge system of electing the Town Board a process she says has kept black people off	['Rosa Parks']	['Long Island']	['Dorothy Goosby']
0	Double Parking at a Fraction of the Price		[]	[]	[]
0	Doubt Cast on Stockpile of a Vaccine for Bird Flu		[]	[]	[]
0	Doubtless Flores Forbes does not achieve the kind of depth we would expect from a Ralph Ellison or the Richard Wright of American Hunger		[]	[]	[]
1	Dr Allen whose father is the entertainer Steve Allen has in fact become something of a Johnny Appleseed of juggling	|Dr Allen| whose father is the entertainer Steve Allen has in fact become something of a *Johnny Appleseed* of /juggling/	['Johnny Appleseed']	['juggling']	['Dr Allen']
1	Dr Barbara McClintock is the Greta Garbo of the Cold Spring Harbor Laboratory	|Dr Barbara McClintock| is the *Greta Garbo* of /the Cold Spring Harbor Laboratory/	['Greta Garbo']	['the Cold Spring Harbor Laboratory']	['Dr Barbara McClintock']
0	Dr Bogost gained notice as a codeveloper of the Howard Dean for Iowa game which was introduced late last year before the Iowa caucuses		[]	[]	[]
1	Dr Commoner the director of the Center for the Biology of Natural Systems at Queens College is being honored as the Paul Revere of Ecology	|Dr Commoner| the director of the Center for the Biology of Natural Systems at Queens College is being honored as the *Paul Revere* of /Ecology/	['Paul Revere']	['Ecology']	['Dr Commoner']
1	Dr DSouza is the General Patton of bad breath	|Dr DSouza| is the *General Patton* of /bad breath/	['General Patton']	['bad breath']	['Dr DSouza']
0	Dr George L Blackburn associate director in the division of nutrition at Harvard Medical School said the diets new version is definitely healthier but that all of the studies we have on Atkins are based on the Atkins of the 1970s eat all you can as long as you keep carbs out		[]	[]	[]
1	Dr Greene is the Carl Sagan of this new multidimensional cosmos diving through wormholes to travel instantaneously the length of Manhattan lecturing on relativity to his dog encountering multiple disconnected copies of himself in the quantum cafe where an order of orange juice may get you a glass of blue liquid instead	|Dr Greene| is the *Carl Sagan* of /this new multidimensional cosmos/ diving through wormholes to travel instantaneously the length of Manhattan lecturing on relativity to his dog encountering multiple disconnected copies of himself in the quantum cafe where an order of orange juice may get you a glass of blue liquid instead	['Carl Sagan']	['this new multidimensional cosmos']	['Dr Greene']
1	Dr Hamlin is the Mother Teresa of our age	|Dr Hamlin| is the *Mother Teresa* of /our age/	['Mother Teresa']	['our age']	['Dr Hamlin']
1	Dr Herodotus Damianos Pindars owner is the Ernest Gallo of the North Fork	|Dr Herodotus Damianos| Pindars owner is the *Ernest Gallo* of /the North Fork/	['Ernest Gallo']	['the North Fork']	['Dr Herodotus Damianos']
1	Dr Mark R Chassin the California physician nominated to be New York States next health commissioner has emerged as the David Souter of gubernatorial appointees a man with little public record on major health issues and little freedom to stake out his positions	|Dr Mark R Chassin| the California physician nominated to be New York States next health commissioner has emerged as the *David Souter* of /gubernatorial appointees/ a man with little public record on major health issues and little freedom to stake out his positions	['David Souter']	[gubernatorial appointees]	[Dr Mark R Chassin]
1	Dr Martin Luther King Jr the Mahatma Gandhi of this political moment	|Dr Martin Luther King Jr| the *Mahatma Gandhi* of /this political moment/	['Mahatma Gandhi']	['this political moment']	['Dr Martin Luther King Jr']
1	Dr Olmo Mr Adams said became the Luther Burbank of the grape	|Dr Olmo| Mr Adams said became the *Luther Burbank* of /the grape/	['Luther Burbank']	['the grape']	['Dr Olmo']
1	Dr Oziel became the Mark Fuhrman of the Menendez trial his own character and past stealing the limelight much as those of Detective Fuhrman have in the Simpson trial	|Dr Oziel| became the *Mark Fuhrman* of /the Menendez trial/ his own character and past stealing the limelight much as those of Detective Fuhrman have in the Simpson trial	['Mark Fuhrman']	['the Menendez trial']	['Dr Oziel']
1	Dr Reddys designs for condoms with builtin bulges are an attempt to rethink the way condoms work prompting Adam Glickman the founder of Condomania a specialty retailer and Internetbased mailorder company to call the taciturn Indian designer the Leonardo da Vinci of the condom	Dr Reddys designs for condoms with builtin bulges are an attempt to rethink the way condoms work prompting Adam Glickman the founder of Condomania a specialty retailer and Internetbased mailorder company to call |the taciturn Indian designer| the *Leonardo da Vinci* of /the condom/	['Leonardo da Vinci']	['the condom']	['the taciturn Indian designer']
1	Dr Scaife who taught at Union College in Schenectady became a Johnny Appleseed of science after helping a student develop an experiment growing crystals in space to be performed on the Challenger space shuttle in 1986	|Dr Scaife| who taught at Union College in Schenectady became a *Johnny Appleseed* of /science/ after helping a student develop an experiment growing crystals in space to be performed on the Challenger space shuttle in 1986	['Johnny Appleseed']	['science']	['Dr Scaife']
1	Dr Sexton who described himself as the P T Barnum of legal education said the forum which was called Strengthening Democracy in the Global Economy was meant to showcase what the school calls its global law school initiative	|Dr Sexton| who described himself as the *P T Barnum* of /legal education/ said the forum which was called Strengthening Democracy in the Global Economy was meant to showcase what the school calls its global law school initiative	['P T Barnum']	['legal education']	['Dr Sexton']
0	Dreams for the Edison of Today		[]	[]	[]
1	Drinking games or not the unlikeliest bands have gone to pay their respects to the Dean Martin of Waikiki Green Day Foo Fighters and Social Distortion among them	Drinking games or not the unlikeliest bands have gone to pay their respects to the *Dean Martin* of /Waikiki/ Green Day Foo Fighters and Social Distortion among them	['Dean Martin']	['Waikiki']	[]
0	Drivers generally do not like the points system because all but 5 points of the leaders margin will be erased before the Chase for the Championship		[]	[]	[]
1	Drysdale the Curt Schilling of his day shut out the Yankees 10 in Game 3 on three hits which happened to have been the last time before Sunday evening that the Yankees had had as few as three hits in a World Series game	|Drysdale| the *Curt Schilling* of /his day/ shut out the Yankees 10 in Game 3 on three hits which happened to have been the last time before Sunday evening that the Yankees had had as few as three hits in a World Series game	['Curt Schilling']	['his day']	['Drysdale']
0	Duke Ellington is Russia to the Napoleon of his biographers and fans		[]	[]	[]
1	During a series of trials of coaches doctors and sports officials that concluded last year a lawyer shouted at Dr Lothar Kipke a senior doctor who helped administer drugs to numerous East German swimmers You are the Josef Mengele of the GDR	During a series of trials of coaches doctors and sports officials that concluded last year a lawyer shouted at Dr Lothar Kipke a senior doctor who helped administer drugs to numerous East German swimmers |You| are the *Josef Mengele* of /the GDR/	['Josef Mengele']	['the GDR']	['You']
1	During her stay there the longest of any female inmate in New York State she earned a high school equivalency diploma counseled prisoners with AIDS won prizes for her photography became an accomplished chef and taught exercise classes with such panache that she was known as the Jane Fonda of the Westchester County prison	During her stay there the longest of any female inmate in New York State she earned a high school equivalency diploma counseled prisoners with AIDS won prizes for her photography became an accomplished chef and taught exercise classes with such panache that |she| was known as the *Jane Fonda* of /the Westchester County prison/	['Jane Fonda']	['the Westchester County prison']	['she']
0	During test marketing at some stores they have offered weekend specials a PC for 400 with a 400 instant rebate		[]	[]	[]
1	During their decadelong marriage Elizabeth Taylor quipped that Burton was the Frank Sinatra of Shakespeare	During their decadelong marriage Elizabeth Taylor quipped that |Burton| was the *Frank Sinatra* of /Shakespeare/	['Frank Sinatra']	['Shakespeare']	['Burton']
1	During this period he become the most famous illustrator in the country the Norman Rockwell of his day	During this period |he| become the most famous illustrator in the country the *Norman Rockwell* of /his day/	['Norman Rockwell']	['his day']	['he']
1	Dylan was an Elvis of the mind	|Dylan| was an *Elvis* of /the mind/	['Elvis']	['the mind']	['Dylan']
1	ELIZABETH SCHNEIDER is the Neil Armstrong of cookbook authors	|ELIZABETH SCHNEIDER| is the *Neil Armstrong* of /cookbook authors/	['Neil Armstrong']	['cookbook authors']	['ELIZABETH SCHNEIDER']
1	ER the Mona Lisa of contemporary television is about to be put up for auction and every network in America wants this work of primetime art hanging on its wall	ER the *Mona Lisa* of /contemporary television/ is about to be put up for auction and every network in America wants this work of primetime art hanging on its wall	['Mona Lisa']	['contemporary television']	[]
1	EVEN with his 24 restaurants in nine cities from London to Los Angeles even with his four homes his private jet and his television appearances even though he can rightfully claim the title of being the Donald Trump of the restaurant world Jeffrey Chodorow does not seem a very happy man	EVEN with his 24 restaurants in nine cities from London to Los Angeles even with his four homes his private jet and his television appearances even though |he| can rightfully claim the title of being the *Donald Trump* of /the restaurant world/ Jeffrey Chodorow does not seem a very happy man	['Donald Trump']	['the restaurant world']	['he']
1	EVER the Madonna of cities Las Vegas once the home of the Rat Pack and then briefly a family friendly destination has once again reinvented itself for baby boomers and their echoboomer offspring both eager to spend whatever it takes for a taste of the good life	EVER the *Madonna* of /cities/ |Las Vegas| once the home of the Rat Pack and then briefly a family friendly destination has once again reinvented itself for baby boomers and their echoboomer offspring both eager to spend whatever it takes for a taste of the good life	['Madonna']	['cities']	['Las Vegas']
1	Each factory has a basketball team and Mr Thomas a firstround draft pick emerges as the Michael Jordan of the South Korean penal system	Each factory has a basketball team and |Mr Thomas| a firstround draft pick emerges as the *Michael Jordan* of /the South Korean penal system/	['Michael Jordan']	['the South Korean penal system']	['Mr Thomas']
0	Each time word circulates that Mr Cohen has bought a Pollock for 52 million or a Warhol for 25 million dealers and collectors from Los Angeles to So Paulo cannot stop talking about the prices being paid		[]	[]	[]
0	Early this year Val Emmich released The 15Minute Relationship ChildlikeArtist Amplification an EP of biting closely observed calmly strummed breakup songs		[]	[]	[]
0	Earnhardt and Gordon who was in second place in the standings in early May but has since fallen to 15th 502 points behind are within distance of landing a spot in the Chase for the Nextel Cup		[]	[]	[]
0	Earnhardt was docked 100 points in the Chase for the Nextel Cup knocking him from 12th to 14th place		[]	[]	[]
0	Earnhardt was docked 100 points in the Chase for the Nextel Cup knocking him from 12th to 14th place his crew chief was fined 100000 and suspended until after July 4		[]	[]	[]
0	Echoing the George W Bush of 2000 Mr Schundler says he would seek a change in abortion laws only if there was a consensus to do so		[]	[]	[]
1	Edberg always showed up a Cal Ripken of the courts	|Edberg| always showed up a *Cal Ripken* of /the courts/	['Cal Ripken']	['the courts']	['Edberg']
1	Eddie gets provocative lines like The DC sniper is like the Jackie Robinson of crime nuggets guaranteed to cause squabbles	Eddie gets provocative lines like |The DC sniper| is like the *Jackie Robinson* of /crime/ nuggets guaranteed to cause squabbles	['Jackie Robinson']	['crime']	['The DC sniper']
1	Edelstein a motorsports writer for TV Guide chronicles the bumpy career of Curtis Turner 192470 who ran moonshine in the Virginia hills as a teenager and blazed a dirt trail to stardom during Nascars early years earning the title of the Babe Ruth of stockcar racing	Edelstein a motorsports writer for TV Guide chronicles the bumpy career of |Curtis Turner| 192470 who ran moonshine in the Virginia hills as a teenager and blazed a dirt trail to stardom during Nascars early years earning the title of the *Babe Ruth* of /stockcar racing/	['Babe Ruth']	['stockcar racing']	['Curtis Turner']
0	Edelweiss With a Dash of Oompah		[]	[]	[]
1	Edison was the Mozart of invention at a time that was the heyday of American inventors	|Edison| was the *Mozart* of /invention/ at a time that was the heyday of American inventors	['Mozart']	['invention']	['Edison']
0	Editing software is loaded separately on the PC for manipulating images and emailing them to family and friends		[]	[]	[]
0	Editorial Observer Jesse Ventura Goes to the Mat for Wrestling		[]	[]	[]
0	Editorial Observer Through the Looking Glass of Modern Music		[]	[]	[]
0	Editorials Into the homestretch Mr Bushs new gravitas a Nobel for Mr Naipaul		[]	[]	[]
0	Education Offers Women in Northern Afghanistan a Ray of Hope		[]	[]	[]
1	Edward Said thus becomes the Norman Podhoretz of the Palestinians	|Edward Said| thus becomes the *Norman Podhoretz* of /the Palestinians/	['Norman Podhoretz']	['the Palestinians']	['Edward Said']
1	Edward Teller is the Richard Nixon of American science	|Edward Teller| is the *Richard Nixon* of /American science/	['Richard Nixon']	['American science']	['Edward Teller']
0	Eger the former tournament director for both the United States Golf Association and the PGA Tour started to enjoy success as an amateur player two years ago when he won the Travis for the first time		[]	[]	[]
0	Eight of the drivers who were in the top 10 after the race at Dover last June ended up making the Chase for the Championship		[]	[]	[]
0	Elaine Stritch won an Emmy for her performance on HBO a repeat of her Broadway show Elaine Stritch At Liberty		[]	[]	[]
1	Elam might have had more luck if he had channeled Tommy Davis the Emmitt Smith of running kickers	Elam might have had more luck if he had channeled |Tommy Davis| the *Emmitt Smith* of /running kickers/	['Emmitt Smith']	['running kickers']	['Tommy Davis']
0	Eleanor H Raynolds an executive search consultant who was honored by the Queen of England for her work for the BritishAmerican Chamber of Commerce died on Tuesday at Stamford Hospital in Connecticut		[]	[]	[]
1	Elisa was the Hillary Clinton of her day intelligent educated and strong willed	|Elisa| was the *Hillary Clinton* of /her day/ intelligent educated and strong willed	['Hillary Clinton']	['her day']	['Elisa']
1	Ellsworth Kelly was the Chet Baker of the new cool painting of the late 1950s and early 60s	|Ellsworth Kelly| was the *Chet Baker* of /the new cool painting of the late 1950s and early 60s/	['Chet Baker']	['the new cool painting of the late 1950s and early 60s']	['Ellsworth Kelly']
0	Elsewhere in the NBA forward Carlos Boozer a restricted free agent signed an offer sheet with the Utah Jazz for a sixyear 68 million deal leaving the Cleveland Cavaliers		[]	[]	[]
1	Elsewhere the 36yearold candidate has been mobbed by enthusiastic lowercaste villagers who seem delighted by her description of herself as the Gandhi of Mirzapur meaning Mohandas K Gandhi the leader of Indias freedom struggle and most Indians would say the greatest of all its crusaders for the poor	Elsewhere |the 36yearold candidate| has been mobbed by enthusiastic lowercaste villagers who seem delighted by her description of herself as the *Gandhi* of /Mirzapur/ meaning Mohandas K Gandhi the leader of Indias freedom struggle and most Indians would say the greatest of all its crusaders for the poor	['Gandhi']	['Mirzapur']	['the 36yearold candidate']
0	Emilio Pucci was invariably described by a lap dog press as a Florentine of ancient lineage an ace skier a dashing prototype for jet set ladykillers		[]	[]	[]
1	Emmanuel Baba Dano known throughout Iraq as Amu Baba the Pel of Iraqi soccer served as the national coach for most of the last three decades	|Emmanuel Baba Dano| known throughout Iraq as Amu Baba the *Pel* of /Iraqi soccer/ served as the national coach for most of the last three decades	['Pel']	['Iraqi soccer']	['Emmanuel Baba Dano']
1	Emotionally speaking Mr Welliver is a Clint Eastwood of landscapists and it is not unlikely that when he gets a museum retrospective his clarity and competence will make him too a cult figure	Emotionally speaking |Mr Welliver| is a *Clint Eastwood* of /landscapists/ and it is not unlikely that when he gets a museum retrospective his clarity and competence will make him too a cult figure	['Clint Eastwood']	['landscapists']	['Mr Welliver']
0	Emulating Brando Duvall and especially the De Niro of Mean Streets and Taxi Driver they discharged raw aggression opting for roles as messedup loners		[]	[]	[]
0	Endurance second in the Tremont and third in the Saratoga Special is the likely favorite in the Sanford for 2yearolds at six furlongs here Wednesday		[]	[]	[]
0	Enlisting Ice as an Ally of Skiers and Aircraft		[]	[]	[]
0	Enron a Boon for a Few		[]	[]	[]
1	Enron was once the Derek Jeter of American corporations young dynamic full of promise	|Enron| was once the *Derek Jeter* of /American corporations/ young dynamic full of promise	['Derek Jeter']	['American corporations']	['Enron']
1	Enter Ms Orman the Oprah Winfrey of financial planning	Enter |Ms Orman| the *Oprah Winfrey* of /financial planning/	['Oprah Winfrey']	['financial planning']	['Ms Orman']
1	Enter at the average wine consumers side Robert M Parker Jr who sees himself as the Ralph Nader of wine	Enter at the average wine consumers side |Robert M Parker Jr| who sees himself as the *Ralph Nader* of /wine/	['Ralph Nader']	['wine']	['Robert M Parker Jr']
1	Eric Rohmers Rendezvous in Paris is an oasis of contemplative intelligence in the summer movie season presenting three graceful and elegant parables with the moral agility that distinguishes Mr Rohmer as the Aesop of amour	Eric Rohmers Rendezvous in Paris is an oasis of contemplative intelligence in the summer movie season presenting three graceful and elegant parables with the moral agility that distinguishes |Mr Rohmer| as the *Aesop* of /amour/	['Aesop']	['amour']	['Mr Rohmer']
1	Erving was the Michael Jordan of his time but what a different time that was	|Erving| was the *Michael Jordan* of /his time/ but what a different time that was	['Michael Jordan']	['his time']	['Erving']
1	Erving who will be 43 on Feb 22 was the Michael Jordan of his time and the unofficial player spokesman before Magic Johnson	|Erving| who will be 43 on Feb 22 was the *Michael Jordan* of /his time/ and the unofficial player spokesman before Magic Johnson	['Michael Jordan']	['his time']	['Erving']
0	Escaping Mean Streets a Student Still Struggles From Mount Vernon NY to an Upstate College Is a Stretch for an 18YearOld Girl		[]	[]	[]
0	Escaping the Smog of Katmandu		[]	[]	[]
1	Etiquette will continue to be the Jimmy Hoffa of belief systems for as long as your publication endorses the notion that French fries asparagus and shrimp are hand foods	|Etiquette| will continue to be the *Jimmy Hoffa* of /belief systems/ for as long as your publication endorses the notion that French fries asparagus and shrimp are hand foods	['Jimmy Hoffa']	['belief systems']	['Etiquette']
1	Eugene Borowitz professor of Jewish religious thought at Hebrew Union College called Rabbi Steinsaltz the Rashi of our time adding He does for the modern reader what Rashi has done for centuries of Jewish readers	Eugene Borowitz professor of Jewish religious thought at Hebrew Union College called |Rabbi Steinsaltz| the *Rashi* of /our time/ adding He does for the modern reader what Rashi has done for centuries of Jewish readers	['Rashi']	['our time']	['Rabbi Steinsaltz']
0	Eugene Reed 79 a Warrior for Civil Rights Is Dead		[]	[]	[]
0	Eugene Walter 76 a Novelist of the South		[]	[]	[]
1	Evans as the John Henry of astronomy Dr Woosley said	|Evans| as the *John Henry* of /astronomy/ Dr Woosley said	['John Henry']	['astronomy']	['Evans']
0	Evelyn Ortner 82 a Booster of Brooklyn Brownstones		[]	[]	[]
0	Evelyn Ortner 82 a Booster of Brooklyn Brownstones Dies		[]	[]	[]
1	Even Marshall McLuhan the John the Baptist of the wired universe remarked You get moving very quickly and you end up in the wrong place	Even |Marshall McLuhan| the *John the Baptist* of /the wired universe/ remarked You get moving very quickly and you end up in the wrong place	['John the Baptist']	['the wired universe']	['Marshall McLuhan']
0	Even Mr Daviss license plates reads J BOND AM the AM for Aston Martin of course		[]	[]	[]
0	Even NearMiss Hits the Spot for the Yankees		[]	[]	[]
0	Even Republicans in Vermont acknowledge that on many issues certainly fiscal ones the Howard Dean of recent national fame is not the political animal they remember from his 11 years as governor		[]	[]	[]
1	Even Shingo Nishimura a staunch parliamentary militarist who was described to me as the Richard Perle of Japan he was once fired from the cabinet for lamenting Japans nuclear impotence said he does not favor Japan producing nuclear weapons	Even |Shingo Nishimura| a staunch parliamentary militarist who was described to me as the *Richard Perle* of /Japan/ he was once fired from the cabinet for lamenting Japans nuclear impotence said he does not favor Japan producing nuclear weapons	['Richard Perle']	['Japan']	['Shingo Nishimura']
1	Even a Michael Jordan of reallife bulls	Even a *Michael Jordan* of /reallife bulls/	['Michael Jordan']	['reallife bulls']	[]
1	Even as she produced hits that turned her into a soul matriarch she wore her troubles on her sleeve like an Aretha Franklin for the hiphop generation	Even as she produced hits that turned her into a soul matriarch |she| wore her troubles on her sleeve like an *Aretha Franklin* for /the hiphop generation/	['Aretha Franklin']	['the hiphop generation']	['she']
0	Even at the JeffersonJackson Day dinner where former President Bill Clinton made what was widely viewed as a proxy appearance for his wife the most visible show of support for Mrs Clinton came from Peter Feddo a 23yearold who runs a Hillary Rodham Clinton for President Committee from Richmond Va Mr Feddo had flown into Des Moines with thousands of Hillary for President stickers and signs that he …		[]	[]	[]
0	Even if Tyson at that point was not the Tyson of old it would have been an easy fight for him		[]	[]	[]
1	Even if he has never been in a musical with Ms Lansbury Mr Clinton just could be the Ed Sullivan for the new era	Even if he has never been in a musical with Ms Lansbury |Mr Clinton| just could be the *Ed Sullivan* for /the new era/	['Ed Sullivan']	['the new era']	['Mr Clinton']
1	Even more disturbing a certain Ralph Neas was proving himself a Richard Viguerie of the left weaving together various protest groups what George Will sneered at as a new compassion industry	Even more disturbing a certain |Ralph Neas| was proving himself a *Richard Viguerie* of /the left/ weaving together various protest groups what George Will sneered at as a new compassion industry	['Richard Viguerie']	['the left']	['Ralph Neas']
0	Even more surprising before Sunday The Sopranos one of televisions most acclaimed series had never won the Emmy for best drama		[]	[]	[]
0	Even so she reports the series nearly won the Trifecta last year an Emmy for Prime Suspect a Peabody Award for The Tenant of Wildfell Hall and an Oscar nomination for Judi Dench in Mrs		[]	[]	[]
0	Even the Devils as tenacious a defensive team as there is could not shut down the Avalanche for long tonight		[]	[]	[]
0	Even the Disney ingenue Megara Susan Egan is hipper this time a sardonic burgundyhaired vamp who sounds like the Veronica Lake of Sullivans Travels when she calls Hercules a big lug		[]	[]	[]
0	Even the Hemingway of A Farewell to Arms professing revulsion at the rhetoric of heroism movingly employed it and became the high priest of martial virtue		[]	[]	[]
0	Even the babyboomer White House awash with aides under 30 years old has few who can rival Henry Ellenbogen the Boy Wonder of Capitol Hill		[]	[]	[]
1	Even the death of Bambis mother pales in comparison to the bloody war between a mining camp and the resident spirits of a mountain forest at the center of Hayao Miyazakis Princess Mononoke a 1997 film by the animator most often called the Walt Disney of Japan	Even the death of Bambis mother pales in comparison to the bloody war between a mining camp and the resident spirits of a mountain forest at the center of |Hayao Miyazaki|s Princess Mononoke a 1997 film by the animator most often called the *Walt Disney* of /Japan/	['Walt Disney']	['Japan']	['Hayao Miyazaki']
0	Even the gaping Hollywood Bowl embraced the Stravinsky of The Firebird		[]	[]	[]
1	Even though Clemens spoke positively about his performance and was happy that his arm and his legs felt fine he sounded like the John Wayne of pitchers when he stressed that he needed to throw inside more	Even though Clemens spoke positively about his performance and was happy that his arm and his legs felt fine |he| sounded like the *John Wayne* of /pitchers/ when he stressed that he needed to throw inside more	['John Wayne']	['pitchers']	['he']
1	Even though he had tragedies every day in his life hed get up on stage and be the Bruce Lee of our culture	Even though he had tragedies every day in his life |he|d get up on stage and be the *Bruce Lee* of /our culture/	['Bruce Lee']	['our culture']	['he']
1	Even today the infomercial remains the Rodney Dangerfield of advertising shunned and doubted for many reasons state and Federal investigations of infomercial producers complaints about product performance and most crucial a belief that a lengthy commercial disguised as a conventional program like a talk show complete with host theme song and studio audience unfairly masks what is nothing more tha…	Even today the |infomercial| remains the *Rodney Dangerfield* of /advertising/ shunned and doubted for many reasons state and Federal investigations of infomercial producers complaints about product performance and most crucial a belief that a lengthy commercial disguised as a conventional program like a talk show complete with host theme song and studio audience unfairly masks what is nothing mo…	['Rodney Dangerfield']	['advertising']	['infomercial']
0	Ever a Student of Politics and Policy Albert Arnold Gore		[]	[]	[]
1	Everybody is talking about which team will be the George Mason of this years tournament meaning the charming outsider that made a run to the Final Four last year	Everybody is talking about which team will be the *George Mason* of /this years tournament/ meaning the charming outsider that made a run to the Final Four last year	['George Mason']	['this years tournament']	[]
1	Everyone is welcome at this annual gathering of Jews and simpatico gentiles whose hosts are the journalist and songwriter Rob Tannenbaum and Sean Altman the Ricky Nelson of the New York club scene	Everyone is welcome at this annual gathering of Jews and simpatico gentiles whose hosts are the journalist and songwriter Rob Tannenbaum and |Sean Altman| the *Ricky Nelson* of /the New York club scene/	['Ricky Nelson']	['the New York club scene']	['Sean Altman']
1	Everything the rules of flight as well as the hardware had to be invented fast and Kranz was an Edison of what became known as Mission Control	Everything the rules of flight as well as the hardware had to be invented fast and |Kranz| was an *Edison* of /what became known as Mission Control/	['Edison']	['what became known as Mission Control']	['Kranz']
0	Evoking not only Proust but the James Joyce of Ulysses the Virginia Woolf of Mrs		[]	[]	[]
0	Excerpts From BakerPankin Remarks They Have to Turn a Page of War		[]	[]	[]
0	Expect Conflict Its a Function of Adolescence		[]	[]	[]
0	Experts attribute the losses to the growing industrialization of agriculture to meet rising demand around the world particularly for poultry pork and dairy cows replacement of draft animals with machines indiscriminate crossbreeding in an effort to improve indigenous stock a narrow focus on certain breeds like the Holstein for milk to the exclusion of others war and natural disasters loss of fami…		[]	[]	[]
1	Exquisitely cut dresses and blouses by the Jil Sander of Brazil	Exquisitely cut dresses and blouses by the *Jil Sander* of /Brazil/	['Jil Sander']	['Brazil']	[]
0	Eyewitness recently won an Emmy for outstanding achievement in graphic design and an award from the National Education Association for contributing to learning through broadcasting		[]	[]	[]
1	FERRAN ADRI reigns as the Elvis of the culinary world and his restaurant El Bulli found in the tiny town of Roses two hours north of Barcelona by car is certainly its Graceland	|FERRAN ADRI| reigns as the *Elvis* of /the culinary world/ and his restaurant El Bulli found in the tiny town of Roses two hours north of Barcelona by car is certainly its Graceland	['Elvis']	['the culinary world']	['FERRAN ADRI']
1	FOR most of this century the Hudson has been the John Barrymore of rivers noble in profile but a sorry wreck	FOR most of this century |the Hudson| has been the *John Barrymore* of /rivers/ noble in profile but a sorry wreck	['John Barrymore']	['rivers']	['the Hudson']
0	FREE RIDES Sunday at 11 am for children 54 to 56 inches tall on the Cyclone for seasons opening day at Coney Islands Astroland Amusement Park Surf Avenue Brooklyn		[]	[]	[]
1	FRIEDBERG Martin Har vey the Lee Strasberg of improvisational comedy died October 30 2005	FRIEDBERG |Martin Har vey| the *Lee Strasberg* of /improvisational comedy/ died October 30 2005	['Lee Strasberg']	['improvisational comedy']	['Martin Har vey']
1	FUTURE Some industry executives call Mr Knight the Spielberg of hiphop but they wonder if he can stay out of legal trouble	FUTURE Some industry executives call |Mr Knight| the *Spielberg* of /hiphop/ but they wonder if he can stay out of legal trouble	['Spielberg']	['hiphop']	['Mr Knight']
0	Fair weather and full fields were predicted for the series of stakes races opening the Belmont season the Pebbles for 3yearold fillies on the turf today the Belmont Breeders Cup on the turf tomorrow the Gazelle Handicap for 3yearold fillies on Sunday and the traditional Jerome Handicap for 3yearold colts on Monday		[]	[]	[]
1	Fairchild was the Columbus of American horticulture said the Kampongs superintendent Larry Schokman	|Fairchild| was the *Columbus* of /American horticulture/ said the Kampongs superintendent Larry Schokman	['Columbus']	['American horticulture']	['Fairchild']
0	Fairfaxs Devisee which held that the Virginia Court of Appeals had misconstrued its own forfeiture laws to deprive a British subject of lands secured to him by federal treaties occurred amidst vociferous states rights attacks on the Marshall Court		[]	[]	[]
1	Famed in her lifetime 183191 for her teachings as well as her supposed acts of precognition and astral projection she toured the world as a Sarah Bernhardt of the spiritualist circuit	Famed in her lifetime 183191 for her teachings as well as her supposed acts of precognition and astral projection |she| toured the world as a *Sarah Bernhardt* of /the spiritualist circuit/	['Sarah Bernhardt']	['the spiritualist circuit']	['she']
0	Family Finds Cocaine In a Box of Macaroni		[]	[]	[]
1	Fannie Lou Spelce The folk artist known as the Grandma Moses of Texas was 89	Fannie Lou Spelce |The folk artist| known as the *Grandma Moses* of /Texas/ was 89	['Grandma Moses']	['Texas']	['The folk artist']
0	Fantasy doesnt play a part Mr Ancona said dwarfed by a statue of the Madonna of Perpetual Help Castellammares patron saint which is perched in a shrine inside the social club		[]	[]	[]
0	Farewell to a Marine of Lima Company		[]	[]	[]
0	Farmers using the PC for recordkeeping and financial modeling are still not tapping its true potential Dr Cothran said		[]	[]	[]
0	Fate and time have changed the Alger Hiss of the grainy newsreels who fenced cockily with Mr Nixon Representative Karl Mundt of South Dakota and other members of the House committee		[]	[]	[]
0	Father Meier also said that the Jesus of Mr Mitchells book was based on no scientific objective criteria but on whatever agrees with our notion of what true religion is		[]	[]	[]
1	Father Ritter himself was often mentioned in the same sentence with Mother Teresa but perhaps Charles M Sennotts phrase the Donald Trump of Catholicism better captures the personal drive and entrepreneurial spirit that led to Covenant Houses phenomenal growth	|Father Ritter| himself was often mentioned in the same sentence with Mother Teresa but perhaps Charles M Sennotts phrase the *Donald Trump* of /Catholicism/ better captures the personal drive and entrepreneurial spirit that led to Covenant Houses phenomenal growth	['Donald Trump']	['Catholicism']	['Father Ritter']
0	Fauchon a Paragon of French Food Retrenches in Paris Fauchon a luxury food emporium is selling its satellite shops to a rival gourmet food chain and retrenching to its flagship store on Place de la Madeleine in Paris		[]	[]	[]
0	Favored Easy Goer Is an Outsider of Sorts		[]	[]	[]
0	Faxing Democracy a Topic of The Times on Nov 2 made mention of the role the fax machine played in last years uprising by students in China		[]	[]	[]
0	Feed a Hunger for Horror On Uncle Vincents Treats		[]	[]	[]
0	Feeding a Hunger for Art Films Where Megaplexes Rule		[]	[]	[]
0	Feeding the Hunger for the Next Diet Book		[]	[]	[]
0	Feeling a Breach of Trust		[]	[]	[]
0	Fernande was perhaps the only woman Picasso was deeply involved with who knew him before he became the Picasso of history when he was still capable of a kind of intimacy that his ambition fully felt seems to have made impossible		[]	[]	[]
1	Ferruccio Busoni is once supposed to have scoffed at his pupil Kurt Weill asking What do you want to become a Verdi of the poor	Ferruccio Busoni is once supposed to have scoffed at his pupil Kurt Weill asking What do |you| want to become a *Verdi* of /the poor/	['Verdi']	['the poor']	['you']
1	Fetisov who has often been called the Bobby Orr of European hockey was past his prime years as a player when he joined the NHL	|Fetisov| who has often been called the *Bobby Orr* of /European hockey/ was past his prime years as a player when he joined the NHL	['Bobby Orr']	['European hockey']	['Fetisov']
1	Few sportswriters have resisted the temptation to dub Pak the Tiger Woods of the LPGA	Few sportswriters have resisted the temptation to dub |Pak| the *Tiger Woods* of /the LPGA/	['Tiger Woods']	['the LPGA']	['Pak']
0	Fichaud Gives the Islanders a Ray of Hope		[]	[]	[]
0	Fiedler who led the Pops for 49 years until his death in 1979 was largely responsible for building the institution into a powerhouse		[]	[]	[]
1	Fifteen days ago when the Players Association set last Friday as its strike date silent Steve Howe suddenly turned into the David Gergen of the Yankees	Fifteen days ago when the Players Association set last Friday as its strike date silent |Steve Howe| suddenly turned into the *David Gergen* of /the Yankees/	['David Gergen']	['the Yankees']	['Steve Howe']
0	Fifty minutes later she was back onstage in a role that has now also won her a Molire for best new stage actress		[]	[]	[]
0	Fighting for Dominance on a Stretch of 42nd Street		[]	[]	[]
1	Figueras standing center is also a Ford model who has been called the Brad Pitt of polo players	|Figueras| standing center is also a Ford model who has been called the *Brad Pitt* of /polo players/	['Brad Pitt']	['polo players']	['Figueras']
1	File Finder is the alias of Dr Callahan a medical doctor who devoted himself to computers and developed a reputation among electronic bulletin board users as the Johnny Appleseed of shareware	File Finder is the alias of |Dr Callahan| a medical doctor who devoted himself to computers and developed a reputation among electronic bulletin board users as the *Johnny Appleseed* of /shareware/	['Johnny Appleseed']	['shareware']	['Dr Callahan']
1	Film Weekly called him the Hitler of Hollywood but his values were actually the values of the moguls though they barked and fought barked and fought	Film Weekly called |him| the *Hitler* of /Hollywood/ but his values were actually the values of the moguls though they barked and fought barked and fought	['Hitler']	['Hollywood']	['him']
0	Finally a Dandy of a Pimpernel		[]	[]	[]
0	Finally a Fuss for Prokofiev Both Uptown and Down		[]	[]	[]
0	Finally if youve ever longed to be a Gentleman of Japan or perhaps a Little Maid From School consider attending a meeting of the Westchester Gilbert and Sullivan Group at a private home in Briarcliff Manor		[]	[]	[]
0	Finally the tour to the basilica will follow a prescribed course with the altar of the Madonna of Nicopeia off limits to visitors unless they intend to stop to pray		[]	[]	[]
1	Financially theyre trying to destroy us said Mr Burns 52 whose critics have painted him as the Donald Trump of Tybee	Financially theyre trying to destroy us said Mr Burns 52 whose critics have painted |him| as the *Donald Trump* of /Tybee/	['Donald Trump']	['Tybee']	['him']
0	Find out at the Just for Laughs festival July 13 to 23		[]	[]	[]
0	Finding a Spark for a Guy in Need of One		[]	[]	[]
0	Finding a Spot for a Specialty School		[]	[]	[]
0	First I wrote Luca a Ray of Light which is a story in the present tense about going away about characters who escape a tragedy by going to an island to give themselves another opportunity		[]	[]	[]
1	First it used a slightly adapted version of Tony Waltons set from the 1987 revival at the Vivian Beaumont Theater with stage direction by the Alain Marcel of Berlin Helmut Baumann who runs the Theater des Westens that stuck closely to the New York version	First it used a slightly adapted version of Tony Waltons set from the 1987 revival at the Vivian Beaumont Theater with stage direction by the *Alain Marcel* of /Berlin/ |Helmut Baumann| who runs the Theater des Westens that stuck closely to the New York version	['Alain Marcel']	['Berlin']	['Helmut Baumann']
1	First off thunders Cherry the Rush Limbaugh of hockey commentary Ill say that Ulf is a rough tough player whos very effective	First off thunders |Cherry| the *Rush Limbaugh* of /hockey commentary/ Ill say that Ulf is a rough tough player whos very effective	['Rush Limbaugh']	['hockey commentary']	['Cherry']
0	First they say Dr Davidson and some of his colleagues meditate themselves and they have collaborated with the Dalai Lama for years		[]	[]	[]
0	Fish Fall From the Sky for a Reason		[]	[]	[]
1	Fittingly the Patrick Henry of this drama is an Americantrained lawyer Anselm B Clouden who by evoking the seafaring ways of his ancestors and their descendants supposed mistreatment at the hands of Grenadians has begun to arouse strong nationalist passions in his neighbors	Fittingly the *Patrick Henry* of /this drama/ is an Americantrained lawyer |Anselm B Clouden| who by evoking the seafaring ways of his ancestors and their descendants supposed mistreatment at the hands of Grenadians has begun to arouse strong nationalist passions in his neighbors	['Patrick Henry']	['this drama']	['Anselm B Clouden']
1	Fitzhugh though writes like a man born to the genre hes a honkytonk O Henry or a Damon Runyon of the sourbeer circuit	Fitzhugh though writes like a man born to the genre |he|s a honkytonk O Henry or a *Damon Runyon* of /the sourbeer circuit/	['Damon Runyon']	['the sourbeer circuit']	['he']
1	Five months ago Patrick J Buchanan said President Bush was becoming the Jimmy Carter of the Republican Party	Five months ago Patrick J Buchanan said |President Bush| was becoming the *Jimmy Carter* of /the Republican Party/	['Jimmy Carter']	['the Republican Party']	['President Bush']
0	Five years later after the disappointments of Hollywood Faulkner received the Nobel for literature		[]	[]	[]
1	Fleisher had not long before split from his brother Marc in a litigious feud that fractured a family made famous in basketball circles by their late father Larry the Marvin Miller of hoops	Fleisher had not long before split from his brother Marc in a litigious feud that fractured a family made famous in basketball circles by their late father |Larry| the *Marvin Miller* of /hoops/	['Marvin Miller']	['hoops']	['Larry']
0	Flower a 29cent definitive in sheet and booklet form that is similar to the F for Flower nondenominated stamp		[]	[]	[]
0	Fluffy Eggs and a Haze of Medication		[]	[]	[]
0	Folkish Sounds of Estonia With a Dash of Rachmaninoff		[]	[]	[]
0	Following along the Soca for a few minutes more we stopped again at a small signpost marking the entrance to the Alpinum Juliana a highaltitude botanical garden		[]	[]	[]
1	For 38 years from the 196869 season until illness forced him from his courtside seat in November Beagle was also the Cal Ripken of statisticians	For 38 years from the 196869 season until illness forced him from his courtside seat in November |Beagle| was also the *Cal Ripken* of /statisticians/	['Cal Ripken']	['statisticians']	['Beagle']
0	For Absent Fathers a Ray of Hope		[]	[]	[]
1	For Americans Harry Wu may very well be the Scarlet Pimpernel of China	For Americans |Harry Wu| may very well be the *Scarlet Pimpernel* of /China/	['Scarlet Pimpernel']	['China']	['Harry Wu']
0	For Americans still struggling with the transformation of a rural smalltown society into an industrial and urban one the Lincoln of these books embodied with the jauntiness of an Aaron Copland score the pioneer virtues of hard work and neighborliness while underscoring Depressionera lessons about national unity in the face of adversity		[]	[]	[]
1	For Benjamin Netanyahu the conservative new Prime Minister cutting those subsidies and slashing that work force rank high in a quest to become the Margaret Thatcher of Israel	For |Benjamin Netanyahu| the conservative new Prime Minister cutting those subsidies and slashing that work force rank high in a quest to become the *Margaret Thatcher* of /Israel/	['Margaret Thatcher']	['Israel']	['Benjamin Netanyahu']
1	For Bennett S LeBow the Niccolo Machiavelli of the foxy deal yesterdays agreement to settle a giant classaction lawsuit against his Liggett Group tobacco company is being viewed as his masterpiece	For |Bennett S LeBow| the *Niccolo Machiavelli* of /the foxy deal/ yesterdays agreement to settle a giant classaction lawsuit against his Liggett Group tobacco company is being viewed as his masterpiece	['Niccolo Machiavelli']	['the foxy deal']	['Bennett S LeBow']
0	For Black a Pile of Green Another boxoffice record has been smashed this time for the biggest Independence Day weekend opening prolonging a sizzling streak for Hollywood that has seen revenue running more than 20 percent above last years figure at a time when other entertainment choices have seen flat or sinking popularity		[]	[]	[]
0	For Christians he concludes the normative Jesus will never be the preResurrection figure retrieved from behind the texts always a hypothetical portrait even when the retrieval is done better than the current ones but the Jesus of the Gospel texts		[]	[]	[]
0	For Connecticut Grand Opera and Orchestra the Verdi of choice is the Requiem with a solo vocal quartet of Frances Ginsberg Victoria Livengood Carlo Scibelli and Alexander Anisimov and the companys own chorus swelled to 300 voices by the Choral Arts Society of Ossining and the New Choral Society of Central Westchester		[]	[]	[]
0	For Danae Elon the town is also a kind of road map to her documentary film Another Road Home much of which is set in a Paterson of mind and memory		[]	[]	[]
1	For Felicia MabuzaSuttle a talkshow host who has been called the Oprah Winfrey of South Africa the channel is the best news ever to come out of America about Africa	For |Felicia MabuzaSuttle| a talkshow host who has been called the *Oprah Winfrey* of /South Africa/ the channel is the best news ever to come out of America about Africa	['Oprah Winfrey']	['South Africa']	['Felicia MabuzaSuttle']
0	For Giuliani a Weekend of Much Marching		[]	[]	[]
0	For HBO Mr Gibsons work included The Josephine Baker Story 1991 starring Lynn Whitfield and Louis Gossett Jr which won an Emmy for Mr Gibson as best director		[]	[]	[]
0	For Kernen a Twist for the Better		[]	[]	[]
1	For Laura Sorbatti Marcos cousin and the owner of the firm Icas whose love of hot pants and sunlamps has made her the Donatella Versace of the hat world that chapeau is a hideous cap with the word gold picked out in rhinestones	For Laura Sorbatti Marcos cousin and the owner of the firm Icas whose love of hot pants and sunlamps has made |her| the *Donatella Versace* of /the hat world/ that chapeau is a hideous cap with the word gold picked out in rhinestones	['Donatella Versace']	['the hat world']	['her']
1	For Mr Stone the history lesson began five years ago when as a new principal he squeezed 40000 out of an already tight budget to open a weighttraining room for the Indians which had been the Rodney Dangerfield of teams in the city and hired a storied former high school running back Altarik White as coach to lead them	For Mr Stone the history lesson began five years ago when as a new principal he squeezed 40000 out of an already tight budget to open a weighttraining room for |the Indians| which had been the *Rodney Dangerfield* of /teams in the city/ and hired a storied former high school running back Altarik White as coach to lead them	['Rodney Dangerfield']	['teams in the city']	['the Indians']
0	For Ms Cook to take the Eleanor Roosevelt of the 1930s and 1940s a woman for whom upbringing etiquette politeness and other social mores of the time were the guidelines and restrictions of her behavior and push 1990s attitudes and socalled liberation upon her is inappropriate offensive and illfitting		[]	[]	[]
0	For Ravens Special Teams Defense and a Dash of Offense		[]	[]	[]
1	For Roger Miller its as much an electronic instrument as the electric guitar and hes set out to become the Jimi Hendrix of the electric piano	For Roger Miller its as much an electronic instrument as the electric guitar and |he|s set out to become the *Jimi Hendrix* of /the electric piano/	['Jimi Hendrix']	['the electric piano']	['he']
1	For Seton Hall University the Cinderella of this years national collegiate basketball tournament midnight may have arrived	For |Seton Hall University| the *Cinderella* of /this years national collegiate basketball tournament/ midnight may have arrived	['Cinderella']	['this years national collegiate basketball tournament']	['Seton Hall University']
0	For Some a Ray of Hope		[]	[]	[]
0	For This Artist Cliches Provide a Herd of Ideas		[]	[]	[]
0	For a Couple of Composers the Same Soloist the Same Stage the Same Night		[]	[]	[]
0	For a Seller of Innovation a Bag of Technotricks		[]	[]	[]
0	For a Seller of Unreal Estate Creepy Is as Creepy Does		[]	[]	[]
0	For a Small Slaughterhouse a Dash of Local Glory		[]	[]	[]
0	For a Spot of Tea They Offered Balloons on a Cloudy Day		[]	[]	[]
0	For a Stretch of Brooklyn Waterfront Many Dreams Are Contenders		[]	[]	[]
0	For a Student of the Arts a Gallery to Call Her Own		[]	[]	[]
0	For a Weekend of Easy Meals Wednesday CountryHouse Staples Coffee and tea Beer Wine Liquor Soda Seltzer Frozen orange juice Unsalted butter Cereals Prepared mustards Sugar Salt and pepper Olive oil Redwine vinegar White vinegar Food to Purchase Meat 9 whole boned fresh chicken breasts Seasonings 1 bunch fresh oregano 1 bunch fresh thyme 1 bunch fresh dill 2 bunches fresh basil White pepper Lowsod…		[]	[]	[]
0	For a few fleeting minutes here today it seemed as if the Hillary Rodham Clinton of old were back		[]	[]	[]
1	For a quintessential supporting player like Joan Allen who has become the Meryl Streep of that category she seems primed for her third supporting nomination as the 50s sitcom wife in Pleasantville	For a quintessential supporting player like |Joan Allen| who has become the *Meryl Streep* of /that category/ she seems primed for her third supporting nomination as the 50s sitcom wife in Pleasantville	['Meryl Streep']	['that category']	['Joan Allen']
1	For a sport that disdains most formulaic numbers just win baby quarterback rating has become the Yogi Berra of stats as quoted as it is confounding	For a sport that disdains most formulaic numbers just win baby |quarterback rating| has become the *Yogi Berra* of /stats/ as quoted as it is confounding	['Yogi Berra']	['stats']	['quarterback rating']
1	For a while he starred in onlocation Christmas shows making him the Andy Williams of Long Island	For a while he starred in onlocation Christmas shows making |him| the *Andy Williams* of /Long Island/	['Andy Williams']	['Long Island']	['him']
1	For all his aspirations to become the Shakespeare of the 20th century a changed Broadway drove Anderson from experimentation in an age of prose to more commercial considerations	For all his aspirations to become the *Shakespeare* of /the 20th century/ a changed Broadway drove |Anderson| from experimentation in an age of prose to more commercial considerations	['Shakespeare']	['the 20th century']	['Anderson']
1	For an even more personal cuisine open GOOD TEMPERED FOOD Miramax Books 2995 by Tamasin DayLewis the Stevie Nicks of British cookery	For an even more personal cuisine open GOOD TEMPERED FOOD Miramax Books 2995 by |Tamasin DayLewis| the *Stevie Nicks* of /British cookery/	['Stevie Nicks']	['British cookery']	['Tamasin DayLewis']
1	For backup add some ostensibly devastating oneliners like this Well if theres a Shakespeare of the Zulus Id certainly like to read him	For backup add some ostensibly devastating oneliners like this Well if theres a *Shakespeare* of /the Zulus/ Id certainly like to read him	['Shakespeare']	['the Zulus']	[]
0	For decades the 7by9inch canvas A Sleeping Dog Beside a TerraCotta Jug a Basket and a Pile of Kindling Wood 1650 hung in the bedroom of Nelda C Stark a collector and philanthropist in Orange Tex who died in 1999		[]	[]	[]
1	For different reasons a quick evening visit to the Chesapeake Club the inns informal restaurant made us wish wed ordered less the Caesar salad was fine but the artichoke spinach and crab fondue was lukewarm and bland and half a dozen heavily breaded chicken fingers were so huge they must have come from the King Kong of fowl	For different reasons a quick evening visit to the Chesapeake Club the inns informal restaurant made us wish wed ordered less the Caesar salad was fine but the artichoke spinach and crab fondue was lukewarm and bland and half a dozen heavily breaded chicken fingers were so huge they must have come from the *King Kong* of /fowl/	['King Kong']	['fowl']	[]
0	For every Ruth and Maris and Mickey Mantle there is a Ralph Kiner of the Pittsburgh Pirates of the 1940s a Jimmie Foxx of the Philadelphia Athletics of 1932 and a Willie Mays of the New York Giants of 1955		[]	[]	[]
0	For example a 100speed film has a twostop advantage over one with an ISO of 25 but is one stop slower than an ISO 200 film		[]	[]	[]
0	For example a contemporary home ostensibly listed by a Charles Bull of East Hampton LI on CompuServe last week turned out to have been the contact phone number of the local Coldwell Banker real estate office		[]	[]	[]
0	For example though Fruit of the Loom got Ds for growth and profitability to go with its F for financial health it may still merit consideration because its stock is so cheap down from over 30 a year ago to around 7 last week when it had a B for valuation from Morningstar		[]	[]	[]
0	For example two Methuselahs of Mumm Cordon Rouge were specifically engraved to commemorate the Voyager flight around the world and a Nebuchadnezzar of Mumm was poured Dec 15 in Boston to inaugurate the national touring company of Les Miserables		[]	[]	[]
0	For five days last month Tenzin Gyatso a Buddhist monk who is the Dalai Lama of Tibet was the guest of Vaclav Havel a playwright who is the President of Czechoslovakia		[]	[]	[]
0	For four days the Socialist President has received considerable press and television coverage prompting one Gaullist politician to remark that he had won a Nobel for electioneering		[]	[]	[]
1	For good measure theres a little of Willie Wonka and the Chocolate Factory Mr Rodriguez feels the sportive twist that Roald Dahl the Stephen King for kids drizzled over his baddreamscapes	For good measure theres a little of Willie Wonka and the Chocolate Factory Mr Rodriguez feels the sportive twist that |Roald Dahl| the *Stephen King* for /kids/ drizzled over his baddreamscapes	['Stephen King']	['kids']	['Roald Dahl']
0	For her final salute to Mahalia Jackson she strikes a pietistic pose but in style her version of this gospel singer is not so far removed from the Ma Rainey of the first act		[]	[]	[]
1	For her part Ms Maclean trots out Dennis Hopper once the Lord Byron of the drug culture and now its Ancient Mariner for a cameo as a scary guy our young friend meets in rehab	For her part Ms Maclean trots out |Dennis Hopper| once the *Lord Byron* of /the drug culture/ and now its Ancient Mariner for a cameo as a scary guy our young friend meets in rehab	['Lord Byron']	['the drug culture']	['Dennis Hopper']
1	For himself Mr Lang leaves his options open not precluding a run for the presidency after Mr Mitterrand retires a prospect that makes his detractors those who see him as the Jerry Lewis of politics cringe at his presumption	For himself Mr Lang leaves his options open not precluding a run for the presidency after Mr Mitterrand retires a prospect that makes his detractors those who see |him| as the *Jerry Lewis* of /politics/ cringe at his presumption	['Jerry Lewis']	['politics']	['him']
0	For his first act as Principal for a Day at Public School 70 in the Bronx Donald J Trump the Trump of the highrolling hotels and chandelierencrusted casinos gave a speech to an auditorium full of fifth graders		[]	[]	[]
0	For instance despite winning the Emmy for best comedy of 2004 Foxs Arrested Development has never garnered much of an audience		[]	[]	[]
0	For many of us who knew admired and were influenced by Bruce Goff it is gratifying to see him now receiving the serious attention he has so long deserved Tomorrowland With a Dash of Fantasyland Dec 4		[]	[]	[]
0	For more than four decades Tibetans in exile have looked up to the Dalai Lama for release from their predicament		[]	[]	[]
0	For my goddaughter Delilahs ninth birthday I gave her an Elsa Peretti for Tiffany starfish pendant		[]	[]	[]
1	For ninemonth brides going the whole nine yards Liz Lange is arguably the Vera Wang of the maternity bridal world offering formfitting custommade silk dresses for brides and bridesmaids 335 to 450 with matching wraps or coats	For ninemonth brides going the whole nine yards |Liz Lange| is arguably the *Vera Wang* of /the maternity bridal world/ offering formfitting custommade silk dresses for brides and bridesmaids 335 to 450 with matching wraps or coats	['Vera Wang']	['the maternity bridal world']	['Liz Lange']
0	For now he is not one of 10 drivers in position to make the Chase for the Nextel Cup		[]	[]	[]
1	For one thing Mr Hayes seems like an odd target for semiserious satire nowadays he seems as much a comic nostalgia figure as a performer the Wayne Newton of blaxploitation movies Shaft is his Danke Schoen	For one thing Mr Hayes seems like an odd target for semiserious satire nowadays |he| seems as much a comic nostalgia figure as a performer the *Wayne Newton* of /blaxploitation movies/ Shaft is his Danke Schoen	['Wayne Newton']	['blaxploitation movies']	['he']
1	For one thing todays professionals play about four times as many matches per year than did Bill Tilden widely regarded as the Babe Ruth of tennis	For one thing todays professionals play about four times as many matches per year than did |Bill Tilden| widely regarded as the *Babe Ruth* of /tennis/	['Babe Ruth']	['tennis']	['Bill Tilden']
0	For people outside China or Chinese who can circumvent the Internet firewall the 2030 images on unfiltered Googlecom favor the Dalai Lama of today		[]	[]	[]
1	For several years now Leo Durocher who in some ways was both the Pete Rose and the Billy Martin of his time has waited for a phone call that would tell him he had been elected to the Baseball Hall of Fame by its veterans committee	For several years now |Leo Durocher| who in some ways was both the Pete Rose and the *Billy Martin* of /his time/ has waited for a phone call that would tell him he had been elected to the Baseball Hall of Fame by its veterans committee	['Billy Martin']	['his time']	['Leo Durocher']
1	For sheer arm strength at such an advanced age Testaverde is the Roger Clemens of pro football	For sheer arm strength at such an advanced age |Testaverde| is the *Roger Clemens* of /pro football/	['Roger Clemens']	['pro football']	['Testaverde']
1	For some people hes the John Travolta of early 80s art	For some people |he|s the *John Travolta* of /early 80s art/	['John Travolta']	['early 80s art']	['he']
1	For some reason he has rejected the gold there is nothing for example from Roger Kahn the Proust of the Brooklyn Dodgers for the dross including selections by Steve Howe about his drug problems and by Steve Garvey about his marital problems as well as an interminable piece by Tommy Lasorda which reflects the managers amiable logorrhea	For some reason he has rejected the gold there is nothing for example from |Roger Kahn| the *Proust* of /the Brooklyn Dodgers/ for the dross including selections by Steve Howe about his drug problems and by Steve Garvey about his marital problems as well as an interminable piece by Tommy Lasorda which reflects the managers amiable logorrhea	['Proust']	['the Brooklyn Dodgers']	['Roger Kahn']
0	For spring 2006 Vera Wang was inspired by the shows costume designer Katherine Jane Bryant who recently won an Emmy for her work		[]	[]	[]
1	For starters The Bodys badguy persona which included wearing feather boas and pink tights seemed a blatant ripoff of the immortal Gorgeous George the Liberace of pro wrestling in the 1950s	For starters The Bodys badguy persona which included wearing feather boas and pink tights seemed a blatant ripoff of the immortal |Gorgeous George| the *Liberace* of /pro wrestling in the 1950s/	['Liberace']	['pro wrestling in the 1950s']	['Gorgeous George']
1	For summarizing Henry Petroskis importance as an explainer and popularizer Engineering a Safer More Beautiful World One Failure at a Time May 2 another phrase beats meistersinger of the guild the Carl Sagan of engineering	For summarizing |Henry Petroski|s importance as an explainer and popularizer Engineering a Safer More Beautiful World One Failure at a Time May 2 another phrase beats meistersinger of the guild the *Carl Sagan* of /engineering/	['Carl Sagan']	['engineering']	['Henry Petroski']
0	For that I look elsewhere sometimes to the Loire for Coteaux de Layon made from the chenin blanc grape or to Hungary where Tokaji Aszu is one of the greatest littleknown wines in the world		[]	[]	[]
1	For that he deserves to be remembered as the Copernicus of Communism	For that |he| deserves to be remembered as the *Copernicus* of /Communism/	['Copernicus']	['Communism']	['he']
0	For the Adventurous a Spot for Thai That Belies Looks		[]	[]	[]
1	For the Spielberg of Civic Duty No Jury Prizes Just Plenty of Jurors	For the *Spielberg* of /Civic Duty/ No Jury Prizes Just Plenty of Jurors	['Spielberg']	['Civic Duty']	[]
0	For the Splendors exhibition as originally planned the National Palace Museum had insured the two historic large scrolls for 180 million and indemnified several paintings comparable to the Wang Meng for 60 million each		[]	[]	[]
1	For the benefit of anyone under 40 Howdy Doody was the Michael Jordan of television puppets	For the benefit of anyone under 40 |Howdy Doody| was the *Michael Jordan* of /television puppets/	['Michael Jordan']	['television puppets']	['Howdy Doody']
0	For the courts it is far easier to grasp the Scorpion for drugtrafficking than Mr Uruena shielded by an institutionalized esprit de corps that defends even forced disappearance a secret arrest usually followed by execution as an act of service		[]	[]	[]
0	For the last two decades he has worked in film television theater radio and print and he won an Emmy for his script for an episode of Outer Limits		[]	[]	[]
1	For the people who tracked the man known as a Jesse James among culture thieves nothing makes them happier than the thought of Mr Shumways growing old in prison	For the people who tracked |the man| known as a *Jesse James* among /culture thieves/ nothing makes them happier than the thought of Mr Shumways growing old in prison	['Jesse James']	['culture thieves']	['the man']
1	For the pop singer and actress Gloria Trevi whose image as the Madonna of Mexico has been fed by her decision to pose for cheesecake calendars and her BMG labelmate Alejandra Guzman another performer who cultivates a bad girl image MTV promises to be a major career boost	For the pop singer and actress |Gloria Trevi| whose image as the *Madonna* of /Mexico/ has been fed by her decision to pose for cheesecake calendars and her BMG labelmate Alejandra Guzman another performer who cultivates a bad girl image MTV promises to be a major career boost	['Madonna']	['Mexico']	['Gloria Trevi']
1	For this skill he has been hailed the Audubon of trout	For this skill |he| has been hailed the *Audubon* of /trout/	['Audubon']	['trout']	['he']
1	For those not in the know Jacob Jacob Arabo to be precise is the Harry Winston of the hiphop world the jeweler who gives most of todays leading rappers their shine	For those not in the know Jacob |Jacob Arabo| to be precise is the *Harry Winston* of /the hiphop world/ the jeweler who gives most of todays leading rappers their shine	['Harry Winston']	['the hiphop world']	['Jacob Arabo']
1	For those who write like clockwork ie Stuart Woods the Nora Roberts of mystery bestsellerdom a new book every few months is no surprise	For those who write like clockwork ie |Stuart Woods| the *Nora Roberts* of /mystery bestsellerdom/ a new book every few months is no surprise	['Nora Roberts']	['mystery bestsellerdom']	['Stuart Woods']
1	For what its worth Hughes is the Moses Malone of the WBL	For what its worth |Hughes| is the *Moses Malone* of /the WBL/	['Moses Malone']	['the WBL']	['Hughes']
1	For years critics have savaged this music dismissing Mannheim Steamroller as the Lawrence Welk of New Age	For years critics have savaged this music dismissing |Mannheim Steamroller| as the *Lawrence Welk* of /New Age/	['Lawrence Welk']	['New Age']	['Mannheim Steamroller']
0	Ford flush with cash spent more than 600 million to revamp the Taurus for 1992 but made few noticeable changes to the exterior		[]	[]	[]
0	Ford said it made about 185 changes in styling to the Taurus for the Japanese market both to the interior to be compatible with righthand drive and to the body to meet road regulations		[]	[]	[]
0	Ford spared no expense in redesigning the Taurus for the 1996 model year hoping to repeat the success of the original 1986 Taurus		[]	[]	[]
0	Forgotten or at least played down was the Other Nixon the Nixon of Watergate and the Cambodia bombings the Nixon who kept an enemies list and turned redbaiting into a ferocious campaign tactic		[]	[]	[]
0	Form 1040 Takes an Average of 18 Hours		[]	[]	[]
1	Former Senator Frank Lautenberg the Rosie Ruiz of the New Jersey race agreed to just two debates	Former Senator |Frank Lautenberg| the *Rosie Ruiz* of /the New Jersey race/ agreed to just two debates	['Rosie Ruiz']	['the New Jersey race']	['Frank Lautenberg']
0	Fortunately Ms Parker who recently won an Emmy for her work in the HBO production of Tony Kushners Angels in America is a natural fullstrength star who is paradoxically adept at making delicacy read large and finding the flow in disjunction		[]	[]	[]
1	Fortunately being the Buster Keaton of martial arts he makes a doleful expression and comedic physical grace take the place of small talk	Fortunately being the *Buster Keaton* of /martial arts/ |he| makes a doleful expression and comedic physical grace take the place of small talk	['Buster Keaton']	['martial arts']	['he']
1	Fortune magazine called Mr Joy the Edison of the Internet he designed crucial system software and three of Suns microprocessors as well as developing the Java programming language	Fortune magazine called |Mr Joy| the *Edison* of /the Internet/ he designed crucial system software and three of Suns microprocessors as well as developing the Java programming language	['Edison']	['the Internet']	['Mr Joy']
0	Four drivers have a shot at winning the Chase for the Nextel Cup but the hopes are slim for three of those contenders		[]	[]	[]
0	Four years ago Mr King was invited to perform at the Just for Laughs comedy festival in Montreal comedys equivalent of the Cannes Film Festival		[]	[]	[]
1	Four years later Willey a father of two has become the Tiger Woods of cyberspace where he is shooting in the low 50s	Four years later |Willey| a father of two has become the *Tiger Woods* of /cyberspace/ where he is shooting in the low 50s	['Tiger Woods']	['cyberspace']	['Willey']
1	Frances Domaine Moussiere Sancerre of 1990 is described as the Lauren Bacall of sancerres sultry smoky sophisticated and Hidden Cellars Sauvignon Blanc of 1989 as tangos on your taste buds with lemony melon flavors	|Frances Domaine Moussiere Sancerre of 1990| is described as the *Lauren Bacall* of /sancerres/ sultry smoky sophisticated and Hidden Cellars Sauvignon Blanc of 1989 as tangos on your taste buds with lemony melon flavors	['Lauren Bacall']	['sancerres']	['Frances Domaine Moussiere Sancerre of 1990']
0	Frank Pierson who won an Emmy for the HBO film Citizen Cohn was a first choice		[]	[]	[]
0	Frankel said that he should have had the jockey Jerry Bailey push Empire Maker more in the Wood for conditioning purposes instead of settling for an easy trip and a narrow victory		[]	[]	[]
0	Frasier has won the Emmy for the last two years		[]	[]	[]
1	Frazier is the Bill Stern of basketball analysis an embellisher blindly dishing and swishing his Lesser Word Power in 20 Minutes approach to broadcasting	|Frazier| is the *Bill Stern* of /basketball analysis/ an embellisher blindly dishing and swishing his Lesser Word Power in 20 Minutes approach to broadcasting	['Bill Stern']	['basketball analysis']	['Frazier']
0	Freaky that you can now buy a Mac for less money than a topoftheline iPod isnt it		[]	[]	[]
1	Fred McGriff is the Early Wynn of home run hitters	|Fred McGriff| is the *Early Wynn* of /home run hitters/	['Early Wynn']	['home run hitters']	['Fred McGriff']
1	Fred Tomaselli might be called the Philip Taaffe of pharmaceuticals	|Fred Tomaselli| might be called the *Philip Taaffe* of /pharmaceuticals/	['Philip Taaffe']	['pharmaceuticals']	['Fred Tomaselli']
1	Frederic Collignon a 30yearold who works as a car salesman in Lige Belgium but who is considered by his fans to be the Michael Jordan of foosball said Nice mountains nice view a little bit too cold and it is different from Vegas but I still like the town	|Frederic Collignon| a 30yearold who works as a car salesman in Lige Belgium but who is considered by his fans to be the *Michael Jordan* of /foosball/ said Nice mountains nice view a little bit too cold and it is different from Vegas but I still like the town	['Michael Jordan']	['foosball']	['Frederic Collignon']
1	Frederick Ashton was the Shakespeare of ballet not the playwright who composed revenge tragedies but the poet who wrote love sonnets	|Frederick Ashton| was the *Shakespeare* of /ballet/ not the playwright who composed revenge tragedies but the poet who wrote love sonnets	['Shakespeare']	['ballet']	['Frederick Ashton']
1	Frederick Carder has been called the Mad Hatter of glass	|Frederick Carder| has been called the *Mad Hatter* of /glass/	['Mad Hatter']	['glass']	['Frederick Carder']
1	Frederick Leightons Flaming June which has been so widely reproduced that its known as the Mona Lisa of the Caribbean was on loan to a gallery in London but has since been returned	Frederick Leightons Flaming June which has been so widely reproduced that |it|s known as the *Mona Lisa* of /the Caribbean/ was on loan to a gallery in London but has since been returned	['Mona Lisa']	['the Caribbean']	['it']
1	Freed in 1980 after a worldwide campaign in which he was called the Lech Walesa of Brazil Mr da Silva along with a group of intellectuals labor leaders Liberation Theology advocates and environmentalists soon thereafter founded the Workers Party	Freed in 1980 after a worldwide campaign in which |he| was called the *Lech Walesa* of /Brazil/ Mr da Silva along with a group of intellectuals labor leaders Liberation Theology advocates and environmentalists soon thereafter founded the Workers Party	['Lech Walesa']	['Brazil']	['he']
0	French Butter Italian Oil And a Dash of Dutch Savvy		[]	[]	[]
0	French Dishes With a Dash of Caribbean		[]	[]	[]
0	French With a Twist of Wagner		[]	[]	[]
0	Fresh FiveSpice Powder With a Twist of the Wrist		[]	[]	[]
0	Fresh from a highly successful engagement in Japan where they have a large and loyal audience and even a fan club the dancers will take off right after their appearance at the Joyce for performances in South Africa and Greece		[]	[]	[]
0	Fritz was the German Emperor Frederick III for 99 days in 1888 until he died of a lingering cancer in the throat		[]	[]	[]
0	From 1967 to 1973 he was an Overseer of Harvard and he remained a senior lecturer there until his death		[]	[]	[]
0	From Backwater to Boom Town Dublin Is a Magnet for Technology and Young People		[]	[]	[]
0	From Bratislava a Medley of Surprises		[]	[]	[]
0	From Brazil With Moods and a Couple of Yelps		[]	[]	[]
1	From Los Angeles to New York she was billed as the Marilyn Monroe of Burlesque	From Los Angeles to New York |she| was billed as the *Marilyn Monroe* of /Burlesque/	['Marilyn Monroe']	['Burlesque']	['she']
0	From Right a Rain of AntiClinton Salvos		[]	[]	[]
0	From Switzerland a Rediscovery of a True Master of Angst		[]	[]	[]
0	From Tall Ship to Sub With a Stop for Pizza		[]	[]	[]
0	From Wealthy Hesse an Ally of Business		[]	[]	[]
0	From a Couple of Collectors a Curated Remix		[]	[]	[]
0	From a Palette of Plants With Tractors as Brushes		[]	[]	[]
1	From the English sailor Blackthorne washed up on the beach of 17thcentury Japan in Shogun to the amnesia victim Jason Bourne washed up on the beach in the south of France in 1988 in The Bourne Identity Richard Chamberlain has become the Robert Redford of the living room finding a stardom in prime time that has eluded him on the silver screen	From the English sailor Blackthorne washed up on the beach of 17thcentury Japan in Shogun to the amnesia victim Jason Bourne washed up on the beach in the south of France in 1988 in The Bourne Identity |Richard Chamberlain| has become the *Robert Redford* of /the living room/ finding a stardom in prime time that has eluded him on the silver screen	['Robert Redford']	['the living room']	['Richard Chamberlain']
0	From the Land of the Samba a Stew of Memories		[]	[]	[]
1	From the cavalcade of come hither Teen Beats photos to the completely predictable array of blockbuster classics like Crazy Your Cheatin Heart and Lovesick Blues this album feels like an attempt to become the Britney Spears of country	From the cavalcade of come hither Teen Beats photos to the completely predictable array of blockbuster classics like Crazy Your Cheatin Heart and Lovesick Blues |this album| feels like an attempt to become the *Britney Spears* of /country/	['Britney Spears']	['country']	['this album']
0	From what I understand he wanted to be a Marine for several years and thats what he focused on Mr Cicarell said		[]	[]	[]
0	Froufrou Bracketed by a Couple of Pillars		[]	[]	[]
0	Frugal diners can begin with the house salad for 395 or for a little more the tomato cucumber and red onion salad for 595 or the Caesar for 695		[]	[]	[]
0	Frustrated by a group of underachieving players Paramount wanted a Pat Riley for the Rangers a coach with a certain type of image a man who would do for their hockey club what Riley had done for the Knicks		[]	[]	[]
1	Fuaad Ahmed alJawary attorney at law has become the Johnnie Cochran of the insurgency and as the resistance continues his criminal defense practice has soared	|Fuaad Ahmed alJawary| attorney at law has become the *Johnnie Cochran* of /the insurgency/ and as the resistance continues his criminal defense practice has soared	['Johnnie Cochran']	['the insurgency']	['Fuaad Ahmed alJawary']
0	Fuji announced Fujicolor Professional HG a film with an ISO of 400 that is intended for wedding and portrait pros and expanded its Neopan 400 blackandwhite film into 120 format		[]	[]	[]
0	Furious Fabricators of a Faust for the Digital Age		[]	[]	[]
0	Furniture as usual looms large and a major loomer at Nathan Liverant and Son Antiques is the 18thcentury Chippendalestyle bonnettop secretary once owned by a Nathan Hale of Connecticut not the spy but perhaps a relative		[]	[]	[]
0	Furthermore the gallery has secured the loan of a number of classics of our time the Alex Katz of the poet James Schuyler 1959 for one the sixfold selfportrait by Andy Warhol 1966 and more recently the likeness quickly and lightly brushed of the composer Morton Feldman by Francesco Clemente		[]	[]	[]
1	GARY SHAW of Greenlawn has become the James Madison of Belarus	|GARY SHAW of Greenlawn| has become the *James Madison* of /Belarus/	['James Madison']	['Belarus']	['GARY SHAW of Greenlawn']
1	GERTRUDE JEKYLL may be the Elvis of the gardening world	|GERTRUDE JEKYLL| may be the *Elvis* of /the gardening world/	['Elvis']	['the gardening world']	['GERTRUDE JEKYLL']
0	GUILLERMO GOMEZPENA a performance artist in 1991 A Performance Chronicle The Rediscovery of America by the Warrior for Gringostroika		[]	[]	[]
1	Gabriel Heatter was the Paul Harvey of his era but without Paul Harveys understated subtlety	|Gabriel Heatter| was the *Paul Harvey* of /his era/ but without Paul Harveys understated subtlety	['Paul Harvey']	['his era']	['Gabriel Heatter']
1	Gainsborough is the Mozart of portraiture	|Gainsborough| is the *Mozart* of /portraiture/	['Mozart']	['portraiture']	['Gainsborough']
1	Gallico a columnist for The Daily News was called the Hemingway of the sports page and reportedly was paid more than Grantland Rice Damon Runyon Westbrook Pegler and other oftquoted writers	|Gallico| a columnist for The Daily News was called the *Hemingway* of /the sports page/ and reportedly was paid more than Grantland Rice Damon Runyon Westbrook Pegler and other oftquoted writers	['Hemingway']	['the sports page']	['Gallico']
0	Game Theory POKER Bluffing and the Royal Flush of Cold Warfare		[]	[]	[]
0	Gaming actually started on computers and has been evolving on the PC for a very long time he said noting that Dell is deeply committed to designing and building computers that cater to gamers needs and desires		[]	[]	[]
0	Gandle approved a hotel voucher that would keep Mitford in the Mark Twain for four days		[]	[]	[]
0	Garden Still a Draw for Fans and a Magnet for Redevelopment Rumors		[]	[]	[]
0	Garry Shandling presented the Emmy for outstanding comedy variety or musical series in a category that improbably included Dennis Miller Live and Muppets Tonight		[]	[]	[]
1	Gary Bettman the Brendan Suhr of sports commissioners cut the power on the dawning of hockey	|Gary Bettman| the *Brendan Suhr* of /sports commissioners/ cut the power on the dawning of hockey	['Brendan Suhr']	['sports commissioners']	['Gary Bettman']
1	Gates is the Henry Ford of our generation and if you dont like it go build a Honda	|Gates| is the *Henry Ford* of /our generation/ and if you dont like it go build a Honda	['Henry Ford']	['our generation']	['Gates']
0	Gateway Inc the secondlargest direct seller of personal computers said it planned to introduce a PC for less than 800 in an effort to increase unit shipments and Dell which had long avoided lowend machines and firsttime buyers introduced its first PC for less than 1000 the 899 Dimension L		[]	[]	[]
0	Gathering a Nosegay of Apples From an Orchard of Specialties		[]	[]	[]
0	Gay and Lesbian Officers Suing the Police for Bias		[]	[]	[]
1	Gazing fondly at his creations with a mysterious beatific smile Mr Romano was obviously the Ravi Shankar of tomato chefs	Gazing fondly at his creations with a mysterious beatific smile |Mr Romano| was obviously the *Ravi Shankar* of /tomato chefs/	['Ravi Shankar']	['tomato chefs']	['Mr Romano']
1	Gene Roddenberry the creator and producer of Star Trek was the Jules Verne of his time	|Gene Roddenberry| the creator and producer of Star Trek was the *Jules Verne* of /his time/	['Jules Verne']	['his time']	['Gene Roddenberry']
[truncated: 4,405 more rows]
