# Supplementary material for: “The Rodney Dangerfield of Stylistic Devices”: End-to-End Detection and Extraction of Vossian Antonomasia Using Neural Networks
Source: Front Artif Intell. 2022 Jun 9;5:868249. doi: 10.3389/frai.2022.868249 (PMC9218426; doi:10.3389/frai.2022.868249)
Supplement: Supplementary file 1 [file Data_Sheet_1.zip › README.org]

* Description
This is an extension of the dataset from [[https://aclanthology.org/D19-1647.pdf][Schwab et al. (2019)]] which
 was the result of a semi-automated VA extraction method on The New
 York Times Annotated Corpus (Sandhaus, 2008) which contains around
 1.8 million articles that were published between 1987 and 2007. The
 dataset creation is based on a syntax-based approach focusing on nine
 syntactic pattern around the source (“the/a/an SOURCE of/for/among”).
 In a second step, the approach used Wikidata for entity
 linking. Here, the authors focused on entities with the property
 “instance of” “human”. At the end, a blacklist was manually generated
 to remove false positive142 candidates. Thus, all instances contain
 one of nine syntactical patterns around the source and all VA sources
 are linked to human entities in Wikidata. 96.3% of the instances in
 the dataset contain the boundary word “of” after the source. In 68.0%
 of those instances, there exists a VA expression. The boundary word
 “for” was found in 3.2% of all instances of which 6.0% contained a VA
 expression and “among” was found only in 0.5% of the instances where
 41.0% contained a VA expression. This shows that the pattern
 distribution is highly unequal and the boundary word “of” dominates.
 We used the dataset and annotated all chunks of the VA expressions
 within all sentences. We also found and updated incorrectly labeled
 instances in the dataset. That included positive labeled instances
 that did not contain any VA expression, only syntactical patterns
 that looked like VA expressions. It also included falsely tagged VA
 expressions that appeared not to be a VA expression. Those instances
 were re-labeled and re-annotated.  At last, we removed duplicates
 that showed up because instances appeared in multiple articles of the
 New York Times and therefore were intentionally not removed before.

In total, the new dataset consists of 5,995 sentences. 3,066 of them
include a VA, 2,929 do not.

Annotations: The target is encapsulated by "|", the source by "*" and
the modifier by "/".

* Dataset 
+[[https://www.wikidata.org/wiki/Q65553][Carl-Uwe Steeb]] [[http://query.nytimes.com/gst/fullpage.html?res=950DE1DE1538F932A15752C0A96F948260][(1989/01/21/)]] 1 ranking with a 6-2, 3-6, 6-0, 6-3 second-round victory over the Carl-Uwe Steeb of West Germany.+
[[https://www.wikidata.org/wiki/Q213626][Jesse James]] [[http://query.nytimes.com/gst/fullpage.html?res=9F03E5D61731F937A25752C1A962958260][(1994/11/14/)]] 1 suspect, |Leroy Linen|, 41, was in custody yesterday, facing a felony charge as the *Jesse James* of /Scofflaws/.
+[[https://www.wikidata.org/wiki/Q235262][Emmy]] [[http://query.nytimes.com/gst/fullpage.html?res=9C04E6DD1630F933A1575AC0A9639C8B63][(2005/09/20/)]] 10 in the Nielsen ratings, and on Sunday it won the Emmy for best comedy, its second.+
[[https://www.wikidata.org/wiki/Q549981][Norah Jones]] [[http://query.nytimes.com/gst/fullpage.html?res=9505E3DD103AF934A15751C0A9639C8B63][(2005/02/27/)]] 10, is so poised and elegiac that |she| comes off as the *Norah Jones* of /her plastered generation/.
+[[https://www.wikidata.org/wiki/Q2132224][Cees Veerman]] [[http://query.nytimes.com/gst/fullpage.html?res=940DE5D7153FF933A0575AC0A96E948260][(1988/09/30/)]] 10 ranked player in the world, a sleepy-eyed player with a whispy beard, nicknamed the Cat for the way he covers the court with deceptively quick, silent strides.+
+[[https://www.wikidata.org/wiki/Q5830724][Emerson Ellick Sterns]] [[http://query.nytimes.com/gst/fullpage.html?res=9B0DE0D81E38F932A05752C0A961948260][(1987/01/31/)]] $10,000 Payment Was Planned Mrs. Whitehead was to have received $10,000 from the Sterns for bearing a baby after being artificially inseminated with Mr. Stern's sperm.+
[[https://www.wikidata.org/wiki/Q873][Meryl Streep]] [[http://query.nytimes.com/gst/fullpage.html?res=9D07E5D61531F931A25750C0A9609C8B63][(2006/03/12/)]] 122 from 1983 to 2004, said, ''|She|'s the *Meryl Streep* of /downtown/.''
+[[https://www.wikidata.org/wiki/Q2900198][Bettina Fulco]] [[http://query.nytimes.com/gst/fullpage.html?res=950DE6D71739F937A25756C0A96F948260][(1989/05/14/)]] 14 Nathalie Tauziat of France, 6-1, 6-3, in the first semifinal at the Foro Italico, and Sabatini followed with a 6-3, 6-1 triumph over a Bettina Fulco of Argentina.+
+[[https://www.wikidata.org/wiki/Q72911][Oliver Hardy]] [[http://query.nytimes.com/gst/fullpage.html?res=9402E6DC123EF933A05756C0A9629C8B63][(2004/05/30/)]] 169 played a Stan Laurel to the Oliver Hardy of No.+
+[[https://www.wikidata.org/wiki/Q333421][The Ultimate Warrior]] [[http://query.nytimes.com/gst/fullpage.html?res=9D0CE0DA123EF93BA25753C1A967958260][(1991/10/18/)]] 1991 (A Performance Chronicle of the Rediscovery of America by the Warrior for Gringostroika) Written, directed and performed by Guillermo Gomez-Pena; light design, Tony Giovannetti; maps and mirrors designed by Luis Brindis.+
+[[https://www.wikidata.org/wiki/Q2348505][Spot]] [[http://query.nytimes.com/gst/fullpage.html?res=9407E6DF1331F936A35751C1A9639C8B63][(2005/12/05/)]] 2 Dilettantes Enjoy a Spot of Recreational Homicide+
+[[https://www.wikidata.org/wiki/Q6307745][Juliana Evans]] [[http://query.nytimes.com/gst/fullpage.html?res=990CEFD91030F936A25757C0A963958260][(1995/04/15/)]] 2 Pianos, 4 Hands And a Couple of Elbows+
+[[https://www.wikidata.org/wiki/Q11197750][eP]] [[http://query.nytimes.com/gst/fullpage.html?res=9F0CEFDF103DF93BA35751C1A9659C8B63][(2003/12/08/)]] 2'' is ultimately an EP for the cult audience, in the spirit of Nick Drake or Chris Bell, though it also has echoes of Prince, Bob Dylan and the Smiths.+
+[[https://www.wikidata.org/wiki/Q5593][Pablo Picasso]] [[http://query.nytimes.com/gst/fullpage.html?res=9B0DE6DD113DF93AA25755C0A961948260][(1987/06/19/)]] 2'' that bespeaks the Picasso of ''Guernica.''+
+[[https://www.wikidata.org/wiki/Q37349][Dalai Lama]] [[http://query.nytimes.com/gst/fullpage.html?res=9F0CEEDD163FF936A3575AC0A965958260][(1993/09/05/)]] 24  WORLD RELIGION PARLIAMENT ENDS  After a week of sometimes disruptive events, an assembly of religious leaders from around the world heard an appeal from the Dalai Lama for religious peace.+
+[[https://www.wikidata.org/wiki/Q21523157][Nathan Roscoe Pound]] [[http://query.nytimes.com/gst/fullpage.html?res=9C07E3D61339F933A25752C0A960958260][(1996/01/10/)]] 2,500 a Pound for Tea+
+[[https://www.wikidata.org/wiki/Q473773][David Low]] [[http://query.nytimes.com/gst/fullpage.html?res=9F0CE0D7173EF937A3575BC0A965958260][(1993/08/04/)]] 30-Year Bond at a Low of 6.52%+
+[[https://www.wikidata.org/wiki/Q3822242][Mary Agnes Chase]] [[http://query.nytimes.com/gst/fullpage.html?res=950DEFDF1E30F936A25753C1A9609C8B63][(2006/10/15/)]] 31 Chevrolet as the racecar to beat in the Chase for the Nextel Cup points championship.+
[[https://www.wikidata.org/wiki/Q55800][Oprah Winfrey]] [[http://query.nytimes.com/gst/fullpage.html?res=9B0CEEDD143AF936A2575AC0A960958260][(1996/09/15/)]] 4  For talk, news and advice on everything from cooking to culture, listeners turn to the *Oprah Winfrey* of /Korean radio/.
+[[https://www.wikidata.org/wiki/Q7302][George Frideric Handel]] [[http://query.nytimes.com/gst/fullpage.html?res=9805E1DE1331F932A35756C0A9639C8B63][(2005/05/01/)]] 4 of 1693; in the courtly tread of the Chaconne from the Premier Concert of Schieferdecker's 1713 ''Concerts Musicaux''; in a remarkably ripe sarabande by the Handel of 1705.+
+[[https://www.wikidata.org/wiki/Q255][Ludwig van Beethoven]] [[http://query.nytimes.com/gst/fullpage.html?res=9C05E4DC153EF93AA35751C0A9609C8B63][(2006/02/09/)]] 40 and 41 jump into the business at hand, with a suddenness that foreshadows the Beethoven of the Eighth Symphony and last string quartet.+
+[[https://www.wikidata.org/wiki/Q255][Ludwig van Beethoven]] [[http://query.nytimes.com/gst/fullpage.html?res=940DE7DE103DF93BA25754C0A96E948260][(1988/07/18/)]] 49 in F minor (''La Passione,'' 1768), one of his turbulent, searching Sturm und Drang scores that tellingly anticipate the Beethoven of such works as the ''Coriolanus'' Overture.+
+[[https://www.wikidata.org/wiki/Q235262][Emmy]] [[http://query.nytimes.com/gst/fullpage.html?res=9A01E7D81231F937A2575AC0A96E958260][(1998/09/14/)]] 50th Emmy Awards Presented  For the sixth year in a row, HBO took the Emmy for outstanding movie, this time for ''Don King: Only in America.''+
+[[https://www.wikidata.org/wiki/Q235262][Emmy]] [[http://query.nytimes.com/gst/fullpage.html?res=940DE6DD1E3DF930A2575AC0A96F958260][(1999/09/13/)]] 51st Emmy Awards Presented  David Chase, the creator of ''The Sopranos,'' won the Emmy for writing the drama series.+
+[[https://www.wikidata.org/wiki/Q21607478][Ramesh Chandra Rout]] [[http://query.nytimes.com/gst/fullpage.html?res=9B03E1DF1030F937A25752C0A9629C8B63][(2004/01/14/)]] 6 St. Joseph's Reaches 14-0 With a Rout of Fordham+
+[[https://www.wikidata.org/wiki/Q21607478][Ramesh Chandra Rout]] [[http://query.nytimes.com/gst/fullpage.html?res=9C05E7D8113FF935A1575AC0A96F958260][(1999/09/26/)]] 67 Cadets Join in a Rout for First Victory+
+[[https://www.wikidata.org/wiki/Q448837][André 3000]] [[http://query.nytimes.com/gst/fullpage.html?res=9402E6D91E30F934A35755C0A9619C8B63][(2007/06/07/)]] 7 P.M. (Cartoon Network) CLASS OF 3000 -- André Benjamin, a k a André 3000 of the hip-hop group OutKast, lends his voice to Sunny Bridges in the second season of this vaguely autobiographical animated series about a star who gives up everything to teach a group of musical prodigies in Atlanta.+
+[[https://www.wikidata.org/wiki/Q235262][Emmy]] [[http://query.nytimes.com/gst/fullpage.html?res=9E05E6DF1E30F930A25754C0A9609C8B63][(2006/07/13/)]] 8 P.M. (VH1) I LOVE THE '70'S, VOLUME II -- Name that year: Nadia Comaneci (left) got a gold for her perfect 10, Sally Field got an Emmy for her perfect 16 (personalities, that is), and hits like ''Silly Love Songs'' and ''Afternoon Delight'' rocked the charts in a summer that had the entire nation seeing fireworks.+
[[https://www.wikidata.org/wiki/Q4535129][Sol Hurok]] [[http://query.nytimes.com/gst/fullpage.html?res=9B0CEED9173AF936A35757C0A96E958260][(1998/04/05/)]] A.  |John Harms|, known as the *Sol Hurok* of /Bergen County/, was an impresario who began bringing concert performers to New Jersey stages in the 1940's.
+[[https://www.wikidata.org/wiki/Q7902373][Utah Jazz]] [[http://query.nytimes.com/gst/fullpage.html?res=9802EFD8143CF93AA35757C0A961958260][(1997/04/09/)]] A 13-game winning streak has virtually assured the Utah Jazz of finishing with the best record in the Western Conference.+
[[https://www.wikidata.org/wiki/Q5582][Vincent van Gogh]] [[http://query.nytimes.com/gst/fullpage.html?res=9D0CE7DD143AF93AA1575AC0A967958260][(1991/09/29/)]] A 1929 first edition of "Tintin au Pays des Soviets" recently sold for about $3,450 at current exchange rates, making |Herge| what Mr. Crochelet termed "the *Van Gogh* of /the B.D./"
[[https://www.wikidata.org/wiki/Q153032][Mona Lisa]] [[http://query.nytimes.com/gst/fullpage.html?res=9407E3D91F38F930A3575BC0A96E958260][(1998/08/03/)]] |A 1993 one-of-a-kind replica| of it has become the *Mona Lisa* of /the show/.
+[[https://www.wikidata.org/wiki/Q21515500][Paul E. Hargraves]] [[http://query.nytimes.com/gst/fullpage.html?res=9804E4D6103AF935A15754C0A9669C8B63][(2000/07/26/)]] A 20-year veteran of the Long Island wine industry who was born in Queens and studied viticulture at Cornell University, he started as founding winemaker at Bridgehampton Vineyards, worked with the Hargraves for a time and spent several years as a consultant to newcomers eager to start up wineries.+
[[https://www.wikidata.org/wiki/Q60809][Ansel Adams]] [[http://query.nytimes.com/gst/fullpage.html?res=9E05E6DB1130F933A25755C0A9619C8B63][(2007/06/10/)]] A 52-year-old photographer from Little Rock, Ark., |Mr. McDermott| may be the *Ansel Adams* of /Angkor/.
+[[https://www.wikidata.org/wiki/Q5799617][Dash]] [[http://query.nytimes.com/gst/fullpage.html?res=9900EED91F30F931A35752C0A961958260][(1997/01/02/)]] A 90's Coach, With a Dash of Lombardi+
+[[https://www.wikidata.org/wiki/Q6307745][Juliana Evans]] [[http://query.nytimes.com/gst/fullpage.html?res=9806E3DC1F3EF936A15751C0A9609C8B63][(2006/02/25/)]] A Blundering Dog and a Couple of Springs+
+[[https://www.wikidata.org/wiki/Q16221971][Pause]] [[http://query.nytimes.com/gst/fullpage.html?res=9C00EFD7123FF930A25754C0A962958260][(1994/07/13/)]] A Breather for Young People in Sarajevo, and a Pause for Bosnia as a Whole+
[[https://www.wikidata.org/wiki/Q7352498][Robin Hood]] [[http://query.nytimes.com/gst/fullpage.html?res=940DEED9143FF930A15757C0A96E958260][(1998/04/23/)]] |A Bronx drugstore worker| who the police said had portrayed himself as a *Robin Hood* for /people who have the virus that causes AIDS/ was accused yesterday of stealing more than $171,000 in medication to treat the virus.
+[[https://www.wikidata.org/wiki/Q1064899][Charles Horton Peck]] [[http://query.nytimes.com/gst/fullpage.html?res=9E0CE4DA1230F935A15757C0A964958260][(1992/04/26/)]] A Bushel and a Peck for Adelaide+
+[[https://www.wikidata.org/wiki/Q7311613][Remedy]] [[http://query.nytimes.com/gst/fullpage.html?res=940DEFDD1F3EF936A35751C1A9629C8B63][(2004/12/05/)]] A City Seeks a Remedy for Layoffs+
+[[https://www.wikidata.org/wiki/Q6307745][Juliana Evans]] [[http://query.nytimes.com/gst/fullpage.html?res=9E0CE5DE1F3EF934A25757C0A964958260][(1992/04/17/)]] A Cold-War Couple With a Couple of Peculiarities+
+[[https://www.wikidata.org/wiki/Q9429453][Hank]] [[http://query.nytimes.com/gst/fullpage.html?res=9F0CE3DB103EF934A15755C0A965958260][(1993/06/27/)]] A Dog, a Fence, a Hank of Hair+
+[[https://www.wikidata.org/wiki/Q3240753][Lil Twist]] [[http://query.nytimes.com/gst/fullpage.html?res=9E0CE5DE153CF93BA35752C0A964958260][(1992/01/08/)]] A Drink of Premium Wine Is a Twist of the Wrist Away+
+[[https://www.wikidata.org/wiki/Q11239604][Pile]] [[http://query.nytimes.com/gst/fullpage.html?res=9E03E5DF1F3BF931A25756C0A9679C8B63][(2001/05/12/)]] A Fading Actress, a Pile of Drugs and 3 Slayings+
+[[https://www.wikidata.org/wiki/Q236237][Gala]] [[http://query.nytimes.com/gst/fullpage.html?res=9E0CE1DD113AF931A25753C1A964958260][(1992/10/12/)]] A Failing Dance Presenter Looks to a Gala for Rescue+
+[[https://www.wikidata.org/wiki/Q7124215][Page]] [[http://query.nytimes.com/gst/fullpage.html?res=9F03E0D71239F931A35756C0A9669C8B63][(2000/05/02/)]] A Fashionista Turns a Page for Art's Sake+
+[[https://www.wikidata.org/wiki/Q21554634][Seller]] [[http://query.nytimes.com/gst/fullpage.html?res=9F0CE0DD1F31F933A05755C0A961958260][(1997/06/30/)]] A Father, a Friend, a Seller of Cyberporn+
+[[https://www.wikidata.org/wiki/Q6307745][Juliana Evans]] [[http://query.nytimes.com/gst/fullpage.html?res=950CE4D6103CF934A35756C0A96F958260][(1999/05/07/)]] A Few Tips on a Couple of New York Cabbies Who Are Not Hailed+
[[https://www.wikidata.org/wiki/Q31073][Walter Cronkite]] [[http://query.nytimes.com/gst/fullpage.html?res=9E02E6DE1439F93BA25751C1A963958260][(1995/12/18/)]] A Growth Industry  |Orion Samuelson|, the *Walter Cronkite* of /farm broadcasting/, has come a long way from Green Bay, Wis., where he read livestock prices on local TV, to the Tribune Tower in Chicago, where he is at the forefront of an increasingly technology-driven field.
+[[https://www.wikidata.org/wiki/Q10372348][Sky]] [[http://query.nytimes.com/gst/fullpage.html?res=9503EED8123FF933A05754C0A9609C8B63][(2006/07/30/)]] A Guide to the Sky for Galactic Tourists+
+[[https://www.wikidata.org/wiki/Q3256642][Little]] [[http://query.nytimes.com/gst/fullpage.html?res=9904E4D61339F935A25756C0A9649C8B63][(2002/05/16/)]] A Little Bit of This, a Little of That+
+[[https://www.wikidata.org/wiki/Q3256642][Little]] [[http://query.nytimes.com/gst/fullpage.html?res=9D06E2D61138F93AA35751C0A9659C8B63][(2003/02/09/)]] A Little of This, a Little of That+
+[[https://www.wikidata.org/wiki/Q3256642][Little]] [[http://query.nytimes.com/gst/fullpage.html?res=9800E5DD133DF931A35750C0A9639C8B63][(2005/03/02/)]] A Little of This, a Little of That With a Fresh Woodwind Sound+
[[https://www.wikidata.org/wiki/Q193368][Ted Turner]] [[http://query.nytimes.com/gst/fullpage.html?res=9C0CEED7103FF935A15757C0A96E958260][(1998/04/26/)]] A Local Media Mogul  |Dick French Jr.| is the *Ted Turner* of /the Hudson Valley/ -- in four years, he has expanded Regional News Network, a 24-hour news operation based in Kingston, N.Y., from a station that broadcast to 250,000 homes upstate to one that reaches 2.4 million homes through cable systems in New York, New Jersey and Connecticut.
+[[https://www.wikidata.org/wiki/Q5799617][Dash]] [[http://query.nytimes.com/gst/fullpage.html?res=9E0CE6DC113AF934A15751C1A964958260][(1992/12/27/)]] A Lonely Couch, a Dash of Sex.+
+[[https://www.wikidata.org/wiki/Q28669516][Mud]] [[http://query.nytimes.com/gst/fullpage.html?res=9F0CE4DD1739F936A1575BC0A965958260][(1993/08/25/)]] A Long Night of Miscues in the Mud for the Yanks and the White Sox+
+[[https://www.wikidata.org/wiki/Q5312155][Duel]] [[http://query.nytimes.com/gst/fullpage.html?res=940CE1DD1339F935A3575AC0A9679C8B63][(2001/09/06/)]] A Message to All, a Duel for the Ages+
+[[https://www.wikidata.org/wiki/Q1996453][Balthazar]] [[http://query.nytimes.com/gst/fullpage.html?res=9D0CE7D61638F93BA25751C1A967958260][(1991/12/18/)]] A Methuselah of Pol Roger goes for about $250, a Salmanazar of Schramsberg Blanc de Blanc 1982 from California, about $400, and a Balthazar of Veuve Clicquot, about $850.+
+[[https://www.wikidata.org/wiki/Q11936488][Mentor]] [[http://query.nytimes.com/gst/fullpage.html?res=9C02E6DE1139F936A15751C0A960958260][(1996/02/25/)]] A Monitor on Gambling Becomes a Mentor for Newark's Schoolchildren+
+[[https://www.wikidata.org/wiki/Q2324465][Ray]] [[http://query.nytimes.com/gst/fullpage.html?res=9506E5D8173BF933A15752C1A9679C8B63][(2001/11/20/)]] A Mountain Climber, a Cartoonist, Two Brothers and a Ray of Sunshine+
+[[https://www.wikidata.org/wiki/Q3201023][Kyōsho]] [[http://query.nytimes.com/gst/fullpage.html?res=9802EFD8163AF936A25753C1A9629C8B63][(2004/10/15/)]] A Necklace as a Token of Ecstasy+
+[[https://www.wikidata.org/wiki/Q2324465][Ray]] [[http://query.nytimes.com/gst/fullpage.html?res=9C04EEDE133EF937A1575BC0A961958260][(1997/08/24/)]] A New Haircut And a Ray of Hope+
+[[https://www.wikidata.org/wiki/Q5799617][Dash]] [[http://query.nytimes.com/gst/fullpage.html?res=980CE7D61F3AF935A35754C0A9659C8B63][(2003/07/06/)]] A Nod From Landmarks Officials, a Dash of Public Housing Pride+
+[[https://www.wikidata.org/wiki/Q848765][Tank]] [[http://query.nytimes.com/gst/fullpage.html?res=9807E0D8163EF934A3575BC0A9639C8B63][(2005/08/07/)]] A Pioneer of the Big Box Builds a Tank for Some Very Big Fish+
+[[https://www.wikidata.org/wiki/Q1064899][Charles Horton Peck]] [[http://query.nytimes.com/gst/fullpage.html?res=9A03E0D81E3FF933A15751C0A9649C8B63][(2002/02/20/)]] A Place to Pick a Peck of Pickled Anything+
+[[https://www.wikidata.org/wiki/Q21516658][Susanne Hunger]] [[http://query.nytimes.com/gst/fullpage.html?res=9407E6DF1030F937A25752C0A9619C8B63][(2007/01/14/)]] A Position of Greatness, and a Hunger for Victory+
+[[https://www.wikidata.org/wiki/Q5640221][Stretch]] [[http://query.nytimes.com/gst/fullpage.html?res=9E06E1DF1030F934A35754C0A9609C8B63][(2006/07/07/)]] A President Dodging Potholes Finds a Stretch of Smooth Road+
+[[https://www.wikidata.org/wiki/Q5272341][Dice]] [[http://query.nytimes.com/gst/fullpage.html?res=9804E4DC1E30F934A15750C0A9659C8B63][(2003/03/27/)]] A Roll of the Dice for Dion  Celine Dion's new show at Caesars Palace in Las Vegas is widely perceived as a gamble.+
+[[https://www.wikidata.org/wiki/Q3525840][Thorn]] [[http://query.nytimes.com/gst/fullpage.html?res=990CE5D71F39F931A35751C0A963958260][(1995/02/02/)]] A Rose or a Thorn for East Harlem?+
+[[https://www.wikidata.org/wiki/Q21502674][A. Cavalier]] [[http://query.nytimes.com/gst/fullpage.html?res=9C0CE4D71130F93AA15757C0A966958260][(1990/04/29/)]] A Royalist, a Cavalier of the slums, she's long pondered the biblical motto ''an eye for an eye and a tooth for a tooth,'' and one day decides to take it seriously.+
+[[https://www.wikidata.org/wiki/Q3240753][Lil Twist]] [[http://query.nytimes.com/gst/fullpage.html?res=9A05EFDA1739F937A35752C1A9679C8B63][(2001/11/04/)]] A Seized Car Story, With a Twist of Lemon+
+[[https://www.wikidata.org/wiki/Q302][Jesus Christ]] [[http://query.nytimes.com/gst/fullpage.html?res=9504E3D71639F930A2575BC0A96F958260][(1999/08/13/)]] A Ship Called Jesus'' (1991) -- the title refers to the Jesus of Lubeck, a slave ship sent to the New World by Elizabeth I of England -- concentrates on religion, with crucifixes, church windows and Bible passages punctuated by shots of undulating water.+
+[[https://www.wikidata.org/wiki/Q6205469][Joan Stark]] [[http://query.nytimes.com/gst/fullpage.html?res=950DE7DE173BF93BA15752C1A96F948260][(1989/11/28/)]] A Singer Brings Back the Spunk of 40's Women+
+[[https://www.wikidata.org/wiki/Q21516658][Susanne Hunger]] [[http://query.nytimes.com/gst/fullpage.html?res=9D0CE4DF153BF931A35752C1A96F958260][(1999/11/02/)]] A Small-Screen Feast of Verite Born of a Hunger for Impact+
+[[https://www.wikidata.org/wiki/Q6307745][Juliana Evans]] [[http://query.nytimes.com/gst/fullpage.html?res=9900E2DB113AF937A25752C1A96F958260][(1999/11/14/)]] A Small-Town Museum Orders a Couple of (Very Old) Eggs+
+[[https://www.wikidata.org/wiki/Q15853796][Weekend]] [[http://query.nytimes.com/gst/fullpage.html?res=9402E5DE1130F935A25754C0A9639C8B63][(2005/07/16/)]] A Sprint Into a Weekend of Climbing+
+[[https://www.wikidata.org/wiki/Q5799617][Dash]] [[http://query.nytimes.com/gst/fullpage.html?res=9504E0DF123FF937A15757C0A9609C8B63][(2006/04/24/)]] A Studio Commissary Seeks a Dash of Glamour+
+[[https://www.wikidata.org/wiki/Q6109552][Jaak Boon]] [[http://query.nytimes.com/gst/fullpage.html?res=9504E2D61539F936A1575AC0A9649C8B63][(2002/09/25/)]] A Surplus of Grapes Is a Boon for Buyers+
+[[https://www.wikidata.org/wiki/Q5799617][Dash]] [[http://query.nytimes.com/gst/fullpage.html?res=950CE5D6143EF936A25756C0A9609C8B63][(2006/05/15/)]] A Sweet Scandinavian Sampler With a Dash of German Delight+
+[[https://www.wikidata.org/wiki/Q5799617][Dash]] [[http://query.nytimes.com/gst/fullpage.html?res=9F0CEED6173EF935A35751C0A965958260][(1993/02/06/)]] A Touch of the Irish, a Dash of the Algerian+
+[[https://www.wikidata.org/wiki/Q9021346][Peer]] [[http://query.nytimes.com/gst/fullpage.html?res=9803E4DF1F3AF933A05754C0A9669C8B63][(2000/07/30/)]] A Tribute to Parker by a Peer of Parker's+
+[[https://www.wikidata.org/wiki/Q2849991][Anil Kumble]] [[http://query.nytimes.com/gst/fullpage.html?res=9501E7DC1730F933A15750C0A9619C8B63][(2007/03/20/)]] A U.S. Star Turn For the Jumbo of Jets+
+[[https://www.wikidata.org/wiki/Q6307745][Juliana Evans]] [[http://query.nytimes.com/gst/fullpage.html?res=9405E7DA1E3EF931A15756C0A9659C8B63][(2003/05/22/)]] A Venerable Sax Man Channels a Couple of Patriarchs+
+[[https://www.wikidata.org/wiki/Q6176422][Paragon]] [[http://query.nytimes.com/gst/fullpage.html?res=9F04EFDA1E30F93AA25754C0A9639C8B63][(2005/07/19/)]] A Very Naughty Cartoonist As a Paragon of Normalcy+
+[[https://www.wikidata.org/wiki/Q6176422][Paragon]] [[http://query.nytimes.com/gst/fullpage.html?res=9F04EFDA1E30F93AA25754C0A9639C8B63][(2005/07/19/)]] A Very Naughty Cartoonist as a Paragon of Normalcy+
+[[https://www.wikidata.org/wiki/Q3240753][Lil Twist]] [[http://query.nytimes.com/gst/fullpage.html?res=9903EFD61738F93BA15752C0A9629C8B63][(2004/01/28/)]] A Voyage to the Spice Islands At the Twist of a Wrist+
+[[https://www.wikidata.org/wiki/Q44537][Christian]] [[http://query.nytimes.com/gst/fullpage.html?res=9F06E1DB173AF936A15757C0A96F958260][(1999/04/25/)]] A WOMAN among composers; a freethinker among Soviet apparatchiks; a Christian among atheists; an Easterner, half Tatar, among Europeans; a modernist among reactionaries, and a reactionary among modernists: Sofia Gubaidulina has lived with many conflicts, both with the outside world and within herself.+
+[[https://www.wikidata.org/wiki/Q8032150][Wood]] [[http://query.nytimes.com/gst/fullpage.html?res=9C0DE1DD153EF933A25757C0A9639C8B63][(2005/04/10/)]] A Warrior Conquers the Wood for the Boss+
+[[https://www.wikidata.org/wiki/Q7842119][Trim]] [[http://query.nytimes.com/gst/fullpage.html?res=9F0CE7D7113EF935A1575AC0A965958260][(1993/09/26/)]] A Wash and, Maybe, a Trim for Village Pets+
+[[https://www.wikidata.org/wiki/Q3087350][Freeman]] [[http://query.nytimes.com/gst/fullpage.html?res=9907E6D71E31F936A15755C0A9669C8B63][(2000/06/25/)]] A Yoruba Tale'' by Phillis Gerhator; ''Spirit of the Cedar People'' by Chief Lelooska and Christine Normandin; ''The Troll With No Heart in His Body and Other Tales of Trolls From Norway'' by Lisa Lunge-Larsen; ''The Power of Personal Storytelling: Spinning Tales to Connect With Others'' by Jack Maguire; ''Let My People Go: Bible Stories Told by a Freeman of Color'' by Patricia and Frederick L. McKissack; ''The Way of the Human Being'' by Calvin Luther Martin; ''Why Leopard Has Spots: Dan Stories From Liberia'' by Won-Ldy Paye and Margaret H. Lippert; ''Hearsay: Strange Tales From the Middle Kingdom'' by Barbara Ann Porte; ''You Never Know: A Legend of the Lamed-Vavniks'' by Francine Prose; ''A Coat for the Moon and Other Jewish Tales'' by Howard Schwartz and Barbara Rush; ''The Storytellers' Journey: An American Revival'' by Joseph Sobol; and ''Gray Heroes: Elder Tales From Around the World'' by Jane Yolen.+
+[[https://www.wikidata.org/wiki/Q1861386][Bach]] [[http://query.nytimes.com/gst/fullpage.html?res=9D0CE3DC123FF932A05753C1A9609C8B63][(2006/10/31/)]] A Young Man's Berg and a Bach for All Seasons+
[[https://www.wikidata.org/wiki/Q1341644][Rich Little]] [[http://query.nytimes.com/gst/fullpage.html?res=9B0DEED61F3DF932A15752C0A961948260][(1987/01/21/)]] |A backup quarterback| is the *Rich Little* of /football/, spending the week before a game doing an impression of the opposing team's quarterback.
[[https://www.wikidata.org/wiki/Q7243][Leo Tolstoy]] [[http://query.nytimes.com/gst/fullpage.html?res=9D0CE7DF1330F934A15750C0A967958260][(1991/03/27/)]] |A bagel|'s the Shakespeare, the *Tolstoy* of /flour/.
[[https://www.wikidata.org/wiki/Q352][Adolf Hitler]] [[http://query.nytimes.com/gst/fullpage.html?res=9901E5D6143BF934A35751C0A9659C8B63][(2003/02/07/)]] A better analogy is |Muammar el-Qaddafi| of Libya, who used to be denounced as the *Hitler* of /the 1980's/.
[[https://www.wikidata.org/wiki/Q49214][Dan Quayle]] [[http://query.nytimes.com/gst/fullpage.html?res=9A04E6D71031F93AA15757C0A9639C8B63][(2005/04/29/)]] A black-and-white newsreel shows |him| bounding onto the stage at the Democratic National Convention as the vice-presidential nominee, the *Dan Quayle* of /his time/.
+[[https://www.wikidata.org/wiki/Q3080272][Fraction]] [[http://query.nytimes.com/gst/fullpage.html?res=9A06E0D8153BF932A35755C0A961958260][(1997/06/01/)]] A book with representatives of both the showy and the simple is Susan G. Purdy's LET THEM EAT CAKE: 140 Sinfully Rich Desserts - With a Fraction of the Fat (Morrow, $25).+
+[[https://www.wikidata.org/wiki/Q56005][Ridley Scott]] [[http://query.nytimes.com/gst/fullpage.html?res=9903E3D6133EF934A25751C0A9609C8B63][(2006/02/17/)]] A box-office phenomenon in Russia, ''Night Watch'' has established its visually saucy director, Timur Bekmambetov, who wrote the screenplay with Mr. Lukyanenko, as something akin to Russia's answer to the Ridley Scott of ''Blade Runner.''+
[[https://www.wikidata.org/wiki/Q497827][Sam Walton]] [[http://query.nytimes.com/gst/fullpage.html?res=9807E7DB1338F930A25751C0A962958260][(1994/02/13/)]] A businessman as well as a physician, |he| has been called the *Sam Walton* of /heart surgery/.
+[[https://www.wikidata.org/wiki/Q7349][Joseph Haydn]] [[http://query.nytimes.com/gst/fullpage.html?res=9904EEDD153EF935A25756C0A9609C8B63][(2006/05/16/)]] A closer ancestor might be the Haydn of ''The Seven Last Words of Christ,'' also a series of unrelieved slow movements, Haydn's seven to Shostakovich's six.+
+[[https://www.wikidata.org/wiki/Q1353414][Robert Gober]] [[http://query.nytimes.com/gst/fullpage.html?res=9806E0DF1139F936A25752C0A960958260][(1996/01/15/)]] A collector can buy a Carl Andre or a Robert Gober for under $10,000.+
[[https://www.wikidata.org/wiki/Q4009028][Vaughn Meader]] [[http://query.nytimes.com/gst/fullpage.html?res=9C03E2D91E3EF933A25752C1A962958260][(1994/11/10/)]] |A comedian| on the verge of becoming the *Vaughn Meader* of /our time/ got a reprieve when the Bush son who most resembles Dad, George W., won.
[[https://www.wikidata.org/wiki/Q313697][Ross Perot]] [[http://query.nytimes.com/gst/fullpage.html?res=9F0CE3DA1F3DF936A25752C0A965958260][(1993/01/15/)]] A conservative, |he| is widely called "the *Ross Perot* of /Los Angeles/" for his wealth and businesslike solutions to urban problems.
+[[https://www.wikidata.org/wiki/Q3008536][Cyclone Taylor]] [[http://query.nytimes.com/gst/fullpage.html?res=940DE5D8123CF937A1575BC0A96E948260][(1988/08/24/)]] A co-owner of the amusement park, Jerry Albert, said Mr. Ellis, who had worked on maintenance and operations of the Cyclone for about six weeks, fell about 30 feet.+
[[https://www.wikidata.org/wiki/Q1744][Madonna]] [[http://query.nytimes.com/gst/fullpage.html?res=9402E7DC1630F93AA15753C1A9679C8B63][(2001/10/29/)]] A decade ago, |Ms. Trevi|, nicknamed the *Madonna* of /Mexico/, was one of Latin America's biggest pop stars, selling millions of records and racy posters and calendars, and talking of running for president.
+[[https://www.wikidata.org/wiki/Q1349316][Rob Overseer]] [[http://query.nytimes.com/gst/fullpage.html?res=9E02E0DD123AF930A15753C1A9609C8B63][(2006/10/23/)]] A dedicated advocate of his alma mater, Mr. Heller served as an Overseer of Harvard College, President of the Harvard Club of New York, Vice President of the Associated Harvard Alumni and as a member of various visiting committees of the College.+
+[[https://www.wikidata.org/wiki/Q222134][Ted Kaczynski]] [[http://query.nytimes.com/gst/fullpage.html?res=9C06E3DA123CF931A15754C0A9639C8B63][(2005/07/22/)]] A federal appeals court on Thursday ordered the government to sell or return writings and other personal items that belong to Theodore J. Kaczynski, known as the Unabomber for his bombing spree that spanned nearly 20 years, killed three people and injured 23 others.+
+[[https://www.wikidata.org/wiki/Q481870][Achilles]] [[http://query.nytimes.com/gst/fullpage.html?res=9E0CE6DE133FF93AA15752C1A96F958260][(1999/11/29/)]] A few days before the performance I saw, Peter Hilton, the Achilles for this American tour, had an emergency appendectomy, and Mr. Cochrane, playing King Lear in the other play in this repertory, stepped in as the Greek warrior, as naturally as if he were in fact Homer's hero and not acting at all.+
[[https://www.wikidata.org/wiki/Q298726][John Zorn]] [[http://query.nytimes.com/gst/fullpage.html?res=950DE4DC123CF933A25752C1A96F948260][(1989/11/10/)]] A few hours later, at the Kitchen, |Heiner Goebbels|, the *John Zorn* of /West Germany/, is presenting his play ''The Man in the Elevator,'' featuring, among others, the downtown musician Arto Lindsay and the well-respected East German author Heiner Muller.
[[https://www.wikidata.org/wiki/Q187033][Sally Field]] [[http://query.nytimes.com/gst/fullpage.html?res=9D01EFD91E3DF935A35751C0A9649C8B63][(2002/02/06/)]] A few weeks after Sept. 11, this column remarked that |New York| was being turned into the *Sally Field* of /cities/, dazed by the concern shown by others, much the way that the actress gushed ''You like me!''
+[[https://www.wikidata.org/wiki/Q6775598][Martin Hall]] [[http://query.nytimes.com/gst/fullpage.html?res=940CE5DE1039F936A25753C1A963958260][(1995/10/15/)]] A financing workshop on buying and renovating homes in the neighborhood will  be held from 10 to 11:30 A.M. at the Martin Hall of St. Phillips P.E.+
+[[https://www.wikidata.org/wiki/Q6775598][Martin Hall]] [[http://query.nytimes.com/gst/fullpage.html?res=990CE2D8173DF936A25753C1A963958260][(1995/10/15/)]] A financing workshop on buying and renovating homes in the neighborhood will be held from 10 to 11:30 A.M. at the Martin Hall of St. Phillips P.E.+
+[[https://www.wikidata.org/wiki/Q21556212][Golden Fleece]] [[http://query.nytimes.com/gst/fullpage.html?res=9F0CEEDF143FF930A35752C0A965958260][(1993/01/03/)]] A flat-panel video screen larger than a few inches has been the Golden Fleece for television manufacturers for years.+
[[https://www.wikidata.org/wiki/Q714892][Bernhard Goetz]] [[http://query.nytimes.com/gst/fullpage.html?res=9B0DE4D8103FF932A15756C0A961948260][(1987/05/21/)]] A former Navy official was quoted by The Baltimore Sun as saying |the Stark's captain| would have been seen as ''the *Bernhard Goetz* of /the Persian Gulf/.''
[[https://www.wikidata.org/wiki/Q60045][Albert Speer]] [[http://query.nytimes.com/gst/fullpage.html?res=9F0CE6DB123CF934A35757C0A965958260][(1993/04/07/)]] A former Peace Corps volunteer and the child of leftist Russian Jews, he now works for an American company that sells "the *Albert Speer* of /baby formulas/" to third-world countries and is so notorious it once co-starred on "60 Minutes" with Union Carbide and the Dalkon Shield.
[[https://www.wikidata.org/wiki/Q1156395][Peter Lynch]] [[http://query.nytimes.com/gst/fullpage.html?res=9A05E0DC1739F936A35752C1A963958260][(1995/11/05/)]] A former securities lawyer with a perpetually bemused look, |he| is the *Peter Lynch* of /litigation/, a bottom-up, kick-the-tires, taste-the-pudding kind of guy who aims to determine how investors might profit from pending litigation.
+[[https://www.wikidata.org/wiki/Q235262][Emmy]] [[http://query.nytimes.com/gst/fullpage.html?res=9907E0D91130F931A25754C0A9609C8B63][(2006/07/12/)]] A frequent presence in soap operas and television series of the 1970's and 1980's, Mr. Hughes won an Emmy for his portrayal of a senile judge on an episode of ''Lou Grant.''+
[[https://www.wikidata.org/wiki/Q369675][Johnny Appleseed]] [[http://query.nytimes.com/gst/fullpage.html?res=9901E5DD133FF931A25753C1A9659C8B63][(2003/10/12/)]] A friend from Brewster who prefers to remain anonymous calls |her husband| ''the *Johnny Appleseed* of /guitars/.''
[[https://www.wikidata.org/wiki/Q437088][Brooke Astor]] [[http://query.nytimes.com/gst/fullpage.html?res=9D00E5D91339F93BA15752C1A96E958260][(1998/11/28/)]] A friend of hers called |her| the *Brooke Astor* of /the Park Avenue Chinese/.''
[[https://www.wikidata.org/wiki/Q6101][Marco Polo]] [[http://query.nytimes.com/gst/fullpage.html?res=990CE3DE123FF936A25752C0A963958260][(1995/01/15/)]] A friend of his, he tells us, gave him a chronicle of the famous 14th-century North African traveler Ibn Battuta (the *Marco Polo* of /Islam/, |he| has been called), who left his Moroccan birthplace, at the age of 21, on travels that took him, over the course of 30 years, eastward to India and China, northward to Central Asia and deep into Africa.
[[https://www.wikidata.org/wiki/Q7416][Margaret Thatcher]] [[http://query.nytimes.com/gst/fullpage.html?res=9D0CEFDB163DF934A25750C0A967958260][(1991/03/17/)]] A front-runner for Ms. Vieira's "60 Minutes" job is |Lesley Stahl|, the *Margaret Thatcher* of /television news/.
[[https://www.wikidata.org/wiki/Q10993][Tiger Woods]] [[http://query.nytimes.com/gst/fullpage.html?res=9C03E1DC1E38F931A25750C0A9669C8B63][(2000/03/12/)]] A graduate of Ithaca College, |Mr. Spidal| is the *Tiger Woods* of /the B Division/.
+[[https://www.wikidata.org/wiki/Q1349316][Rob Overseer]] [[http://query.nytimes.com/gst/fullpage.html?res=9C00E2DA163FF937A2575BC0A961958260][(1997/08/14/)]] A graduate of Milton Academy (1955) and Bowdoin College (1959), Mr. Perkin was a stockbroker with A.G. Edwards & Co. At one time, he was an Overseer of Bowdoin College, a Vice President of The Bridgeport Symphony, a Director of Bridgeport Hospital, and a Governor of the Country Club of Fairfield.+
+[[https://www.wikidata.org/wiki/Q23434][Ernest Hemingway]] [[http://query.nytimes.com/gst/fullpage.html?res=9C0CE0DD1130F93AA15757C0A966958260][(1990/04/29/)]] A great many of our classic tales of travel and adventure (as bookstores customarily combine them) are ventures into the interior, explorations of the landscape of the self, even while they are advertised as treks across Antarctica or Arabia, assaults on snowy unreachable peaks, cockroachy crawls into the cracks of the earth, voyages alone around the world or those hunts that test the Hemingway of the heart - to mention some of our more popular ordeals.+
[[https://www.wikidata.org/wiki/Q1398][Virgil]] [[http://query.nytimes.com/gst/fullpage.html?res=990DEFDF1439F935A25755C0A960958260][(1996/06/16/)]] A historian and journalist by training, |he| has nonetheless striven for years to bear witness to Montana history in fiction, and to become if not the Homer at least the *Virgil* of /generations of Scots who migrated to northwestern Montana before and after it became a state in 1889/.
+[[https://www.wikidata.org/wiki/Q1266422][Peter Pan]] [[http://query.nytimes.com/gst/fullpage.html?res=9C0CE1DE133AF936A15756C0A966958260][(1990/05/25/)]] A holiday weekend of major races at Belmont Park begins tomorrow with the Acorn Stakes for 3-year-old fillies, continues Sunday with the Peter Pan for 3-year-old males, and concludes Monday with the Metropolitan Handicap, featuring Easy Goer and Housebuster.+
+[[https://www.wikidata.org/wiki/Q8877][Steven Spielberg]] [[http://query.nytimes.com/gst/fullpage.html?res=9504EED7143CF933A25751C1A961958260][(1997/12/10/)]] A language barrier also separates them from much of the film's main action, although the Steven Spielberg of ''E.T.''+
[[https://www.wikidata.org/wiki/Q214477][Julia Child]] [[http://query.nytimes.com/gst/fullpage.html?res=9B0DE1DC113AF932A25752C1A961948260][(1987/11/11/)]] A letter to |Ruth Sirkis| - ''the *Julia Child* of /Israel/,'' according to Ms. Levy - led to a two-year stint as her assistant.
[[https://www.wikidata.org/wiki/Q1124][Bill Clinton]] [[http://query.nytimes.com/gst/fullpage.html?res=9C01E2D6163AF933A15753C1A9649C8B63][(2002/10/20/)]] A likable seducer, |he| enjoyed a reputation as ''the *Bill Clinton* of /Sudan/.''
[[https://www.wikidata.org/wiki/Q5480583][Joseph Papp]] [[http://query.nytimes.com/gst/fullpage.html?res=9C0CE7DA173BF93AA2575BC0A966958260][(1990/08/19/)]] A man who inspires admiration and sometimes jealousy among his colleagues, |Made Bandem| is, in a sense, the *Joseph Papp* of /Bali/.
[[https://www.wikidata.org/wiki/Q9434][Arnold Palmer]] [[http://query.nytimes.com/gst/fullpage.html?res=9A0CEEDA133FF934A35756C0A9609C8B63][(2006/05/07/)]] |A man| whose daffodils and tulips compete in the Philadelphia show is ''the *Arnold Palmer* of /spring gardening/'' and ''the Botticelli of Bulbs.''
+[[https://www.wikidata.org/wiki/Q357676][Jack Kemp]] [[http://query.nytimes.com/gst/fullpage.html?res=9B0DEFDB153EF935A25751C1A961948260][(1987/12/16/)]] A member of the Jack Kemp for President staff was flattered but suspicious when a caller, identifying herself as a student, asked for statements from the Republican contender on the Strategic Defense Initiative.+
[[https://www.wikidata.org/wiki/Q153032][Mona Lisa]] [[http://query.nytimes.com/gst/fullpage.html?res=9C0CE6D71431F936A15756C0A9659C8B63][(2003/05/25/)]] A member of the audience held up |a large photo| of what he considered the *Mona Lisa* of /manhole covers/.
[[https://www.wikidata.org/wiki/Q130531][Hieronymus Bosch]] [[http://query.nytimes.com/gst/fullpage.html?res=9D07E6DA113FF931A25752C1A9609C8B63][(2006/11/12/)]] A mighty wind, though, is just the beginning of basic gross-out, and |Santiago Segura| is the *Hieronymus Bosch* of /gross/.
[[https://www.wikidata.org/wiki/Q1656358][Ichabod Crane]] [[http://query.nytimes.com/gst/fullpage.html?res=9C04E2D8133CF931A15752C0A9679C8B63][(2001/01/22/)]] A mischievous grin wreathed the invented word, and |Father Dulles| -- at 6 feet 2, an *Ichabod Crane* of /a beanpole/ -- allowed that being a cardinal and a Jesuit might be a delicate balancing act.
[[https://www.wikidata.org/wiki/Q254][Wolfgang Amadeus Mozart]] [[http://query.nytimes.com/gst/fullpage.html?res=9D06E5DC1F3AF937A35754C0A96F958260][(1999/07/04/)]] A model for this blending of formalism and freedom is the work of |George Balanchine|, whom Mr. Wilson calls ''the *Mozart* of /the 20th century/.''
+[[https://www.wikidata.org/wiki/Q612602][Christian Bermúdez]] [[http://query.nytimes.com/gst/fullpage.html?res=9502E0DC1F3EF934A25752C1A9649C8B63][(2002/11/17/)]] A most valuable novelist is allowed to have an off season, but he can't make a Hobbit of it.+
+[[https://www.wikidata.org/wiki/Q37571][Jackson Pollock]] [[http://query.nytimes.com/gst/fullpage.html?res=9C00E2DF1230F937A15752C0A96F958260][(1999/01/24/)]] A museum curator might be drawn and quartered for suggesting the application to a Jackson Pollock of a few more squiggly lines.+
[[https://www.wikidata.org/wiki/Q165219][Robert Downey, Jr.]] [[http://query.nytimes.com/gst/fullpage.html?res=9801E0DF1E31F930A25751C0A9679C8B63][(2001/02/13/)]] A nasty drug habit pulled him from view, though, and |he| became the *Robert Downey Jr.* of /rock/.
[[https://www.wikidata.org/wiki/Q44306][Salman Rushdie]] [[http://query.nytimes.com/gst/fullpage.html?res=9C02EEDC173EF935A15755C0A9649C8B63][(2002/06/26/)]] A newspaper published two days before the loya jirga began on June 11 quoted Dr. Samar as saying she did not believe in Islamic Shariat law -- a misquote, she says -- and called |her| the *Salman Rushdie* of /Afghanistan/, intimating she deserved the same death threat that the British author earned for alleged blasphemy in his work.
+[[https://www.wikidata.org/wiki/Q235262][Emmy]] [[http://query.nytimes.com/gst/fullpage.html?res=9A07E7DE1F3AF930A1575AC0A9659C8B63][(2003/09/23/)]] A number of executives from other networks questioned the Emmy for ''The West Wing,'' wondering if the Emmy voters wanted to make one last statement of support for Aaron Sorkin, the creative force behind the show and who has now left it.+
[[https://www.wikidata.org/wiki/Q202878][Mae West]] [[http://query.nytimes.com/gst/fullpage.html?res=9406E6DB123DF932A35750C0A9639C8B63][(2005/03/01/)]] A number of possible jurors objected to the raunchy lyrics and scant clothing of |Ms. Jones|, who is described as the *Mae West* of /rap music/ on her main fan Web site.
[[https://www.wikidata.org/wiki/Q4441][Emily Dickinson]] [[http://query.nytimes.com/gst/fullpage.html?res=9E06E1DE1530F932A35756C0A962958260][(1994/05/01/)]] A painter, |he| was the *Emily Dickinson* of /the art world/.
+[[https://www.wikidata.org/wiki/Q286022][Common]] [[http://query.nytimes.com/gst/fullpage.html?res=9501EFD61639F932A35754C0A9679C8B63][(2001/07/01/)]] A parade will begin at 2 p.m. and circle the Common for about an hour.+
+[[https://www.wikidata.org/wiki/Q1744][Madonna]] [[http://query.nytimes.com/gst/fullpage.html?res=950DEFD91E39F93BA25755C0A96F948260][(1989/06/18/)]] A part of the building is occupied by a museum with Flemish tapestries after Raphael, Renaissance ceramics and paintings by Lorenzo Lotto, the Venetian painter and votary of the Madonna of Loreto who died here in 1556.+
+[[https://www.wikidata.org/wiki/Q235262][Emmy]] [[http://query.nytimes.com/gst/fullpage.html?res=9E02EEDA173EF936A25752C1A9609C8B63][(2006/11/15/)]] A picture caption on Saturday with an obituary about the actor Jack Palance misstated the year he received an Emmy for his portrayal of a boxer in ''Requiem for a Heavyweight.''+
[[https://www.wikidata.org/wiki/Q434513][Alice Waters]] [[http://query.nytimes.com/gst/fullpage.html?res=9402E6D81F3BF937A15755C0A9639C8B63][(2005/06/24/)]] A pioneer in the slow-zombie movement (think of |him| as the *Alice Waters* of /contemporary horror/), Mr. Romero has not joined the recent fad for zippy corpses, as seen in both ''28 Days Later'' and the remake of ''Dawn of the Dead.''
[[https://www.wikidata.org/wiki/Q315808][Neil Simon]] [[http://query.nytimes.com/gst/fullpage.html?res=9D0CE0DF153DF93BA15756C0A967958260][(1991/05/28/)]] A pioneer of the Off Off Broadway experimental theater movement in the 1960's, |Mr. Eyen| was called the *Neil Simon* of /Off Off Broadway/ at one point when he had four plays running simultaneously.
[[https://www.wikidata.org/wiki/Q57592][Magnus Hirschfeld]] [[http://query.nytimes.com/gst/fullpage.html?res=990CE1D71731F930A3575AC0A963958260][(1995/09/03/)]] A poster headed "Two Jewish Scribblers," a denunciation of Schreker and Ernst Toch, called |Schreker| "the *Magnus Hirschfeld* of /opera composers/," referring to a famous psychiatrist of the day, and declared contemptuously that "there was no sexual-pathological aberration he would not have set to music."
[[https://www.wikidata.org/wiki/Q529276][Studs Terkel]] [[http://query.nytimes.com/gst/fullpage.html?res=9900E6DD1331F932A05751C1A961958260][(1997/12/31/)]] A prolific writer of prose and poetry, |he| has also been called by literary critics the *Studs Terkel* of /Sicily/,  although Mr. Dolci was the first of the two to chronicle the lives of workers.
[[https://www.wikidata.org/wiki/Q2458861][Bob Costas]] [[http://query.nytimes.com/gst/fullpage.html?res=9D07E0DE1530F937A15752C0A96F958260][(1999/01/24/)]] |A prominent journalist| is ''the *Bob Costas* of /literary criticism/, a fan.''
[[https://www.wikidata.org/wiki/Q1328142][Stan Musial]] [[http://query.nytimes.com/gst/fullpage.html?res=9D0CE7DB173EF93AA25756C0A967958260][(1991/05/19/)]] A provocative, spirited collection -- his best so far -- by the *Stan Musial* of /essay writing/.
[[https://www.wikidata.org/wiki/Q41421][Michael Jordan]] [[http://query.nytimes.com/gst/fullpage.html?res=9502E6DE1530F936A35752C1A9669C8B63][(2000/11/05/)]] A quiet 43-year-old computer consultant who has been called ''the *Michael Jordan* of /game shows/,'' |Pawlowicz| (pronounced pa-VLO-vich) never lost a match while steamrolling to the title of the 1992 ''Jeopardy!''
+[[https://www.wikidata.org/wiki/Q4283682][Wessel Marais]] [[http://query.nytimes.com/gst/fullpage.html?res=9905E7D91539F932A25752C1A9679C8B63][(2001/11/11/)]] A recent check found a one-bedroom in the Marais for $3,430 a month.+
[[https://www.wikidata.org/wiki/Q352][Adolf Hitler]] [[http://query.nytimes.com/gst/fullpage.html?res=990CE4D71F30F933A25751C0A963958260][(1995/02/10/)]] A recent editorial in The Hindustan Times, one of the country's most influential newspapers, described |Mr. Seshan| as "the *Fuhrer* of /the Indian poll 'Reich'/ " for his habit of issuing directives that his critics say reach far beyond election statutes.
[[https://www.wikidata.org/wiki/Q3097952][Walter Winchell]] [[http://query.nytimes.com/gst/fullpage.html?res=9B0DEFD9133EF931A15756C0A961948260][(1987/05/22/)]] A recent historian has described |Bald| as ''the Boswell of the Lost Generation,'' but Root disagrees: ''In my opinion 'the *Walter Winchell* of /the Lost Generation/' would have been more like it.''
[[https://www.wikidata.org/wiki/Q1837775][Jackie Collins]] [[http://query.nytimes.com/gst/fullpage.html?res=9502EFD81231F93AA25750C0A9609C8B63][(2006/03/19/)]] A recent novel by |Shobha De|, considered the *Jackie Collins* of /India/, sold 44,000 copies.
+[[https://www.wikidata.org/wiki/Q235262][Emmy]] [[http://query.nytimes.com/gst/fullpage.html?res=9804E6D71E3AF931A1575AC0A9659C8B63][(2003/09/22/)]] A relatively new category for reality shows resulted in an Emmy for the CBS show ''The Amazing Race.''+
+[[https://www.wikidata.org/wiki/Q1164080][Theodore Sherman Palmer]] [[http://query.nytimes.com/gst/fullpage.html?res=950DE4D7163FF93BA15755C0A96F948260][(1989/06/28/)]] A resident, who identified himself just as Anthony S., said he had lived at the Palmer for 10 years.+
[[https://www.wikidata.org/wiki/Q7314][Igor Stravinsky]] [[http://query.nytimes.com/gst/fullpage.html?res=9D03E1DA103AF930A25751C0A9629C8B63][(2004/02/13/)]] A screening of ''Off the Charts'' will be followed by NRBQ playing its favorite song-poems with the saxophonist Ellery Eskelin -- son of |Rodd Keith|, the *Stravinsky* of /song-poem composers/ -- and with the song-poem tunesmith David Fox.
[[https://www.wikidata.org/wiki/Q9696][John F. Kennedy]] [[http://query.nytimes.com/gst/fullpage.html?res=9D06E1DA1630F937A35751C1A962958260][(1994/12/04/)]] A seasoned foreign correspondent, she often finds herself preceded by an eager James A. Baker 3d, then Secretary of State, as she grills people like |Askar Akaev|, "the *John F. Kennedy* of /Central Asia/," an upbeat physicist who was elected President of what she sees as the only genuinely democratic new republic in the region, mountainous Kyrgyzstan.
+[[https://www.wikidata.org/wiki/Q223790][Joseph Fiennes]] [[http://query.nytimes.com/gst/fullpage.html?res=9C06E6DE1731F93AA15754C0A96F958260][(1999/07/29/)]] A serial reading by Sophie, Ralph and Joseph from ''Blood Ties'' and ''On Pilgrimage'' on Tuesday night at New School University in Greenwich Village quickly filled all 540 seats, shutting out more than a hundred other fans clamoring for a live encounter with the Ralph Fiennes of Broadway's ''Hamlet'' and such popular films as ''The English Patient,'' ''Oscar and Lucinda,'' ''Schindler's List'' and ''Quiz Show,'' and the Joseph Fiennes of ''Shakespeare in Love, ''Elizabeth'' and ''Stealing Beauty.''+
[[https://www.wikidata.org/wiki/Q305497][Richard Avedon]] [[http://query.nytimes.com/gst/fullpage.html?res=9C0CE2DD1F3FF934A35756C0A9609C8B63][(2006/05/07/)]] A show by Eikoh Hosoe -- Mr. Seliger calls |him| ''the *Richard Avedon* of /Japan/'' -- is planned for the fall.
[[https://www.wikidata.org/wiki/Q3097952][Walter Winchell]] [[http://query.nytimes.com/gst/fullpage.html?res=9C07E6DF1730F934A3575AC0A961958260][(1997/09/07/)]] A slight, bespectacled man, |Moseley| is a subculture legend who has served as the *Walter Winchell* of /U.F.O./
+[[https://www.wikidata.org/wiki/Q150767][Benjamin Britten]] [[http://query.nytimes.com/gst/fullpage.html?res=9A02E7D61E3FF934A3575BC0A9639C8B63][(2005/08/07/)]] A soliloquy for Hook, delivered by Karloff as purple prose over Wilder's generic underscoring, emerges here as a subtle operatic arioso, oddly reminiscent of the Benjamin Britten of ''Billy Budd.''+
[[https://www.wikidata.org/wiki/Q213614][Cyrano de Bergerac]] [[http://query.nytimes.com/gst/fullpage.html?res=9E0CE7D6123FF932A15753C1A964958260][(1992/10/21/)]] |A sous-chef|, in other words, is vice chef, sometimes shadow chef, frequently chef-by-fiat, often actually ghost chef, the *Cyrano de Bergerac* of /cuisine/.
+[[https://www.wikidata.org/wiki/Q314548][Gerard van Honthorst]] [[http://query.nytimes.com/gst/fullpage.html?res=9C0CEEDD133CF931A15754C0A966958260][(1990/07/22/)]] A stranger case is the Gerrit van Honthorst of ''Christ Before the High Priest.''+
[[https://www.wikidata.org/wiki/Q8442][Otto von Bismarck]] [[http://query.nytimes.com/gst/fullpage.html?res=950DE4DE163EF933A25752C1A96F948260][(1989/11/10/)]] A strong-willed figure, |Mr. von Bennigsen| was sometimes known as the *Bismarck* of /West German industry/.
+[[https://www.wikidata.org/wiki/Q235262][Emmy]] [[http://query.nytimes.com/gst/fullpage.html?res=9804EEDF113EF93BA1575BC0A9609C8B63][(2006/08/28/)]] A tie between two spots competing for the Emmy for outstanding prime-time commercial led to both winning awards from the Academy of Television Arts and Sciences.+
[[https://www.wikidata.org/wiki/Q153032][Mona Lisa]] [[http://query.nytimes.com/gst/fullpage.html?res=9F05E7DE113DF93AA1575AC0A9659C8B63][(2003/09/29/)]] A tip from an Iraqi led to a frightened boy, then to a smuggler, finally to a farm where -- wrapped in rags under six inches of dirt -- Iraqi police and U.S. troops recently found |the priceless Mask of Warka|, ''the *Mona Lisa* of /Mesopotamia/,'' the face sculpted 5,500 years ago and stolen during the liberation of Baghdad.
[[https://www.wikidata.org/wiki/Q129087][Ethel Merman]] [[http://query.nytimes.com/gst/fullpage.html?res=9C03E6D9153DF934A15753C1A9629C8B63][(2004/10/27/)]] A train pulled in and Ms. Mendez -- who has become somewhat famous just for doing her job and unleashing her foghorn of a voice, which has earned |her| the nickname ''the *Ethel Merman* of /the subway/'' -- bounded into the crowd for the last time before her break, imposing order and enforcing manners.
+[[https://www.wikidata.org/wiki/Q9200][Paul]] [[http://query.nytimes.com/gst/fullpage.html?res=9B06E6DE1E38F937A15750C0A9649C8B63][(2002/03/24/)]] A two-story amber brick building at Monastery Place and West  Street houses the financial offices of the St. Paul of the Cross province, which comprises about 20 Passionist facilities on the East Coast, and the provincial archives.+
+[[https://www.wikidata.org/wiki/Q2348505][Spot]] [[http://query.nytimes.com/gst/fullpage.html?res=990DE3DF1639F93AA2575AC0A9629C8B63][(2004/09/19/)]] A van called a Mitzvah Tank would rove the streets of Manhattan, with a loudspeaker belting out Hasidic songs and a large poster beckoning less observant Jews with enticements like, ''Mitzvah on the Spot for People on the Go.''+
+[[https://www.wikidata.org/wiki/Q9588][Richard Nixon]] [[http://query.nytimes.com/gst/fullpage.html?res=9A0DE0DC143BF932A35751C0A96E958260][(1998/02/01/)]] A virtue of Greg Mitchell's book is that it puts the Nixon of 1950 in realistic perspective.+
+[[https://www.wikidata.org/wiki/Q3822242][Mary Agnes Chase]] [[http://query.nytimes.com/gst/fullpage.html?res=9B04E3DE173FF930A15753C1A9609C8B63][(2006/10/23/)]] A week after Jeff Burton set himself up as the driver to beat in the Chase for the Nextel Cup, a failed engine assured that all but one racecar beat his Sunday in the Subway 500 at Martinsville Speedway.+
+[[https://www.wikidata.org/wiki/Q5603][Andy Warhol]] [[http://query.nytimes.com/gst/fullpage.html?res=9E0CE7D8143CF935A15753C1A964958260][(1992/10/26/)]] A woman recently pawned an Andy Warhol for $1,500 to pay for her wedding.+
+[[https://www.wikidata.org/wiki/Q235262][Emmy]] [[http://query.nytimes.com/gst/fullpage.html?res=9902EEDA1738F930A25751C0A962958260][(1994/02/13/)]] A year ago, "Abortion: Desperate Choices," which Mr. Maysles (pronounced MAY-zuls) made with Susan Froemke and Deborah Dickson, won an Emmy for Outstanding Informational Special after it was shown on HBO.+
+[[https://www.wikidata.org/wiki/Q235262][Emmy]] [[http://query.nytimes.com/gst/fullpage.html?res=9402EFD91F38F93BA2575AC0A962958260][(1994/09/18/)]] A year later, she received an Academy Award nomination for her role in "The Deer Hunter" and an Emmy for her performance in the NBC mini-series "Holocaust."+
+[[https://www.wikidata.org/wiki/Q302][Jesus Christ]] [[http://query.nytimes.com/gst/fullpage.html?res=9907E2DC163CF931A25753C1A962958260][(1994/10/12/)]] A1  Business Digest D1  Living Section C1-12  Health Page C11  Arts_Entertainment C13-18  The man who rendered a Jesus for the masses.+
+[[https://www.wikidata.org/wiki/Q9640][Lyndon B. Johnson]] [[http://query.nytimes.com/gst/fullpage.html?res=9F0CE4DD103EF93BA25752C1A965958260][(1993/11/18/)]] A1  SHOWING PRESIDENTIAL METTLE  News analysis: In the fight for the trade pact, President Clinton looked like the Lyndon B. Johnson of 1964 and 1965: relentless and resourceful, a fighter and not a fumbler.+
+[[https://www.wikidata.org/wiki/Q209050][Jan Brueghel the Elder]] [[http://query.nytimes.com/gst/fullpage.html?res=9B0DEEDA173FF93AA15752C1A961948260][(1987/11/29/)]] ABORN WHEELER, IF NOT YET a dealer, Feigen claims that he bought his first Old Master at the age of 10, acquiring a Jan Brueghel for $100 with profits made from selling flower-filled mustache cups to family friends.+
[[https://www.wikidata.org/wiki/Q187033][Sally Field]] [[http://query.nytimes.com/gst/fullpage.html?res=9D07EFD81239F935A1575BC0A9659C8B63][(2003/08/26/)]] AFTER 9_11, |we| became the *Sally Field* of /cities/.
[[https://www.wikidata.org/wiki/Q4616][Marilyn Monroe]] [[http://query.nytimes.com/gst/fullpage.html?res=9E0CE4DA1138F933A1575AC0A964958260][(1992/09/20/)]] |ALMA MAHLER-WERFEL| was the *Marilyn Monroe* of /her day/.
[[https://www.wikidata.org/wiki/Q102462][James Stewart]] [[http://query.nytimes.com/gst/fullpage.html?res=9A07E7DE163CF93AA1575AC0A960958260][(1996/09/29/)]] AMY HECKERLING, WHO wrote and directed ''Clueless'' and calls |Mr. Pope| ''the *Jimmy Stewart* of /D.P./
+[[https://www.wikidata.org/wiki/Q19943][Juan Carlos I]] [[http://query.nytimes.com/gst/fullpage.html?res=9900E6DA103EF936A25757C0A9639C8B63][(2005/04/15/)]] ANIMATION 4 KIDS,' part of the Havana Film Festival, Sunday at 1 p.m. at the King Juan Carlos of Spain Center at New York University, 53 Washington Square South, Greenwich Village, (212)998-3650.+
+[[https://www.wikidata.org/wiki/Q252147][Mark Lenzi]] [[http://query.nytimes.com/gst/fullpage.html?res=9E0CE6DB163FF93AA35756C0A964958260][(1992/05/09/)]] (AP) DIVING  Future Olympians Win  Two divers honing their skills for the 3-meter competition at the Olympic Games this summer placed one-two in the 1-meter final of the Alamo International yesterday in Fort Lauderdale, Fla. China's Li Deliang, a bronze medalist in the 3-meter in the 1988 Olympics, totaled 361.56 points off the 1-meter board and edged the Mark Lenzi of Fredericksburg, Va., by nine-one-hundredths of a point.+
[[https://www.wikidata.org/wiki/Q153032][Mona Lisa]] [[http://query.nytimes.com/gst/fullpage.html?res=9D00E0D61338F937A3575AC0A9659C8B63][(2003/09/04/)]] ART: UPDATE ON A THEFT -- The saga of the theft of |a 16th-century Cellini work| described as ''the *Mona Lisa* of /sculpture/'' and valued at $58 million has taken a new turn, with the report that an insurance company has received a $5.5 million ransom demand.
[[https://www.wikidata.org/wiki/Q7742][Louis XIV of France]] [[http://query.nytimes.com/gst/fullpage.html?res=940DE0DB1E39F934A15750C0A96E948260][(1988/03/27/)]] AT 65, |JAY PRITZKER| is the *Louis XIV* of /the deal makers/, the Sun King whose ever-expanding family empire includes the Hyatt hotel chain; Braniff airlines; the Marmon Group, a $3-billion assemblage of more than 60 industrial companies, and diversified interests in real estate, financial services and timberland.
+[[https://www.wikidata.org/wiki/Q6294][Hillary Clinton]] [[http://query.nytimes.com/gst/fullpage.html?res=9C05E3D8113DF935A35754C0A96F958260][(1999/07/06/)]] AT 9:15 this morning, a sleep-deprived Howard Wolfson is to accompany a lawyer to the Federal Election Commission in Washington as the lawyer files a  piece of paper establishing the Hillary Rodham Clinton for United States  Senate Exploratory Committee.+
[[https://www.wikidata.org/wiki/Q158067][Vivienne Westwood]] [[http://query.nytimes.com/gst/fullpage.html?res=9B0DE3D9133CF937A15750C0A961948260][(1987/03/24/)]] AT one of the first and most energetic fashion shows here last week, a laugh-a-minute presentation at the Ecole des Beaux-Arts by the *Vivienne Westwood* of /Paris/, |Jean-Remy Daumas|, there were the town's most frivolous fashion trappings: Mohican fur headpieces and doggy-ear hoods, heart-shaped backpacks, pillowcases reading Oui!
+[[https://www.wikidata.org/wiki/Q91][Abraham Lincoln]] [[http://query.nytimes.com/gst/fullpage.html?res=9B0DE6D6113BF93BA35751C0A961948260][(1987/02/08/)]] AT the Gettysburg cemetery, the Abraham Lincoln of Gore Vidal's novel barely gets through his first sentence - about the events in America ''four score and seven years ago'' - when the young Presidential secretary, John Hay, cynically observes that such rhetoric ''will please the radicals.''+
[[https://www.wikidata.org/wiki/Q1689414][Jimmy Osmond]] [[http://query.nytimes.com/gst/fullpage.html?res=9B0DE6DB153EF934A2575BC0A9679C8B63][(2001/08/17/)]] |Aaron Carter| is the *Jimmy Osmond* of /today/, the little brother of a megastar (Nick Carter of the Backstreet Boys) who is cashing in on cuteness.
+[[https://www.wikidata.org/wiki/Q1039759][Magnet]] [[http://query.nytimes.com/gst/fullpage.html?res=9C0CE3D8153DF934A15754C0A966958260][(1990/07/27/)]] Abortion Issue a Magnet for A.B.A.+
[[https://www.wikidata.org/wiki/Q1317][Osama bin Laden]] [[http://query.nytimes.com/gst/fullpage.html?res=9A02E3DC1738F93BA1575AC0A9629C8B63][(2004/09/28/)]] Accepted wisdom is that all of these companies are suffering because of diet fads that have made |carbohydrates| the *Osama bin Laden* of /nutrients/.
[[https://www.wikidata.org/wiki/Q153032][Mona Lisa]] [[http://query.nytimes.com/gst/fullpage.html?res=9904E6DA113BF930A25756C0A9679C8B63][(2001/05/13/)]] According to ''Art of the Boot'' by Tyler Beard (Gibbs Smith, 1999), a glossy coffee-table book for the true bootist, the *Mona Lisa* of /custom boots/ is the pair known as |the Tony Lama ''El Rey III|.''
+[[https://www.wikidata.org/wiki/Q3293604][Marion]] [[http://query.nytimes.com/gst/fullpage.html?res=9506E0D6123AF937A15752C1A9679C8B63][(2001/11/24/)]] According to Bennie Brazier, 47, who has lived at the Marion for a year, a gas burner in the eighth-floor kitchen next to Mr. Morales's room set grease aflame.+
+[[https://www.wikidata.org/wiki/Q2960313][Charles Thomas Bingham]] [[http://query.nytimes.com/gst/fullpage.html?res=9B0DE3DC1E39F930A15752C0A961948260][(1987/01/23/)]] According to Mr. Acevedo, Mr. Manoogian said in December that he had purchased the Bingham for $6 million from the Pell Trust, which is headed by Senator Claiborne Pell of Rhode Island.+
+[[https://www.wikidata.org/wiki/Q54168][J. P. Morgan]] [[http://query.nytimes.com/gst/fullpage.html?res=9B0DEEDA153DF937A35755C0A961948260][(1987/06/04/)]] According to Mr. Guernsey, the media were most cooperative, one even reformatting some of its editorial matter in its eagerness to have a J. P. Morgan among its advertisers.+
[[https://www.wikidata.org/wiki/Q22686][Donald Trump]] [[http://query.nytimes.com/gst/fullpage.html?res=9C0CE7D9123AF933A25755C0A966958260][(1990/06/10/)]] According to scholars, he's a layman named |Julianus Argentarius|, a banker who helped bankroll no less than five great churches in the area, the *Donald Trump* of /his time/.
+[[https://www.wikidata.org/wiki/Q296][Claude Monet]] [[http://query.nytimes.com/gst/fullpage.html?res=9B02EEDB163DF935A35755C0A9649C8B63][(2002/06/06/)]] According to the indictment, when Mr. Kozlowski bought a Monet for $3.9 million it was delivered to his Fifth Avenue apartment, but Ms. Berry sent a document to the dealer, Alexander Apsis, saying that it would be shipped to New Hampshire.+
[[https://www.wikidata.org/wiki/Q5592][Michelangelo]] [[http://query.nytimes.com/gst/fullpage.html?res=9F0CE7D8173AF93AA35756C0A965958260][(1993/05/09/)]] Actor: Jason Scott Lee  Vital statistics: Age 26, 5 feet 11 inches tall, 155 pounds  Training routine: Six to eight hours a day, six days a week, for 10 months, plus weeks of work with those nasty Oriental weapons, the nunchukus  Salary: A reported $250,000 Movie: "Dragon: The Bruce Lee Story" (opened on Friday)  Pitch: A Bruce Lee movie without Bruce Lee  Budget: $15 million to $20 million Character: |Bruce Lee|, the *Michelangelo* of /martial arts/  Lethal Weapons: Jeet kune do (Lee's personal brand of  mayhem) and the accompanying vocal hee-yah-ahhhhs  Lethal line: "I have to finish my workout.
+[[https://www.wikidata.org/wiki/Q6307745][Juliana Evans]] [[http://query.nytimes.com/gst/fullpage.html?res=9D0CE6D9173FF931A35755C0A967958260][(1991/06/02/)]] Acura Creates a Couple of New Legends+
+[[https://www.wikidata.org/wiki/Q5799617][Dash]] [[http://query.nytimes.com/gst/fullpage.html?res=9400E5D8113BF932A2575BC0A9649C8B63][(2002/08/11/)]] Add a Dash of Comedy and a Pinch of Tragedy.+
+[[https://www.wikidata.org/wiki/Q5799617][Dash]] [[http://query.nytimes.com/gst/fullpage.html?res=9A0CE6D91730F932A15750C0A9619C8B63][(2007/03/21/)]] Add a Dash of Green and the Dish Is Done+
+[[https://www.wikidata.org/wiki/Q5799617][Dash]] [[http://query.nytimes.com/gst/fullpage.html?res=9403E0DC1E38F937A35751C0A96F958260][(1999/02/04/)]] Adding a Dash of Flash To a Balanchine Creation+
+[[https://www.wikidata.org/wiki/Q5799617][Dash]] [[http://query.nytimes.com/gst/fullpage.html?res=9E0CE7DF153BF933A0575BC0A964958260][(1992/08/30/)]] Adding a Dash of Inspiration to Zucchini+
+[[https://www.wikidata.org/wiki/Q5799617][Dash]] [[http://query.nytimes.com/gst/fullpage.html?res=9F00EED81E3DF93BA35755C0A961958260][(1997/06/08/)]] Adding a Dash of Showmanship to Concerts+
+[[https://www.wikidata.org/wiki/Q5799617][Dash]] [[http://query.nytimes.com/gst/fullpage.html?res=9500EEDD1130F937A35752C0A9649C8B63][(2002/01/04/)]] Adding a Dash of Style To the Daily Shuffle; New Jersey Transit's Designer Has a Vision+
+[[https://www.wikidata.org/wiki/Q5799617][Dash]] [[http://query.nytimes.com/gst/fullpage.html?res=9500EEDD1130F937A35752C0A9649C8B63][(2002/01/04/)]] Adding a Dash of Style to the Daily Shuffle+
+[[https://www.wikidata.org/wiki/Q21341309][Alan Orange]] [[http://query.nytimes.com/gst/fullpage.html?res=9B0DE5DC123BF931A15750C0A961948260][(1987/03/22/)]] Adelphi, in beating the Orange for the first time since 1977, then got seven consecutive goals, three by Reh.+
[[https://www.wikidata.org/wiki/Q8023][Nelson Mandela]] [[http://query.nytimes.com/gst/fullpage.html?res=9E03E3DC1E30F933A2575BC0A96F958260][(1999/08/10/)]] |Adem Demaci|, often called the *Nelson Mandela* of /Kosovo/, has found some of the same serenity and moderation, urging his fellow Albanians to use their sudden gift of freedom to build a civilized society here.
+[[https://www.wikidata.org/wiki/Q2654973][George Edward Post]] [[http://query.nytimes.com/gst/fullpage.html?res=9402E6D6153BF935A25757C0A9629C8B63][(2004/04/16/)]] Administration Considers a Post for National Intelligence Director+
+[[https://www.wikidata.org/wiki/Q134741][Camille Pissarro]] [[http://query.nytimes.com/gst/fullpage.html?res=950DE2DB1330F936A35750C0A96F948260][(1989/03/05/)]] Admittedly, there is a Pissarro among the forthcoming masters, but he is Claude, grandson to Camille, and if the student-teacher relationship of the two was personal, as the scanty biographical material suggests, the younger man must now be in his 90's.+
+[[https://www.wikidata.org/wiki/Q16031091][White Swan]] [[http://query.nytimes.com/gst/fullpage.html?res=980DE1DD1239F932A05750C0A9659C8B63][(2003/03/31/)]] Adoption agencies often book large portions of a floor at the White Swan for a group of American families traveling together to adopt in China.+
+[[https://www.wikidata.org/wiki/Q3080272][Fraction]] [[http://query.nytimes.com/gst/fullpage.html?res=9F0CE1D81E39F933A05753C1A965958260][(1993/10/30/)]] Advice for a Fraction of the Price of a Personalized Plan+
[[https://www.wikidata.org/wiki/Q436386][Rodney Dangerfield]] [[http://query.nytimes.com/gst/fullpage.html?res=9C05E2DB1038F937A15750C0A96E958260][(1998/03/24/)]] |Africa| is the *Rodney Dangerfield* of /continents/; the world seems to pay it scant heed and shows it less respect.
+[[https://www.wikidata.org/wiki/Q3256642][Little]] [[http://query.nytimes.com/gst/fullpage.html?res=9C0CE0D8143CF93AA15757C0A966958260][(1990/04/29/)]] African National Congress Reaches Out a Little for Negotiators+
+[[https://www.wikidata.org/wiki/Q22316][John Kerry]] [[http://query.nytimes.com/gst/fullpage.html?res=9E00E6DC1131F933A15750C0A9629C8B63][(2004/03/20/)]] After 19 Years Voting in Senate, the Kerry of Today Is Far From the Kerry of 1985+
[[https://www.wikidata.org/wiki/Q2685][Arnold Schwarzenegger]] [[http://query.nytimes.com/gst/fullpage.html?res=9D04E7DF1230F936A35753C1A961958260][(1997/10/05/)]] After 20 years in the desert, |he| emerges vigorous and radiant, an *Arnold Schwarzenegger* of /the spiritual life/.
+[[https://www.wikidata.org/wiki/Q3822242][Mary Agnes Chase]] [[http://query.nytimes.com/gst/fullpage.html?res=9C0CE0D61431F937A3575AC0A9639C8B63][(2005/09/04/)]] After 24 races, beginning in February with the Daytona 500, a majority of the 10-car field for the Chase for the Nextel Cup has been set.+
+[[https://www.wikidata.org/wiki/Q3822242][Mary Agnes Chase]] [[http://query.nytimes.com/gst/fullpage.html?res=9906E2DA1239F932A15752C0A9629C8B63][(2004/01/21/)]] After 26 races, those drivers who are in the top 10, along with any other drivers within 400 points of the leader, will have their point totals altered for what Nascar is calling the Chase for the Championship.+
+[[https://www.wikidata.org/wiki/Q3822242][Mary Agnes Chase]] [[http://query.nytimes.com/gst/fullpage.html?res=9C00EFDC103DF93AA15754C0A9629C8B63][(2004/07/29/)]] After Sunday, only six more races will remain to determine the 10 drivers who will participate in the Chase for the Championship during the last 10 races of the season.+
+[[https://www.wikidata.org/wiki/Q3080272][Fraction]] [[http://query.nytimes.com/gst/fullpage.html?res=9C06E4D8143FF932A25751C1A9669C8B63][(2000/12/11/)]] After a Fraction of the Ballots Are Tallied in a Brief Recount, Both Sides Claim Gains+
+[[https://www.wikidata.org/wiki/Q3202264][Yasir Arafat]] [[http://query.nytimes.com/gst/fullpage.html?res=9C04E2DC113FF93BA25751C0A961958260][(1997/02/18/)]] After a treaty, with whom will Israel be dealing to enforce safeguards against terrorism -- the Yasir Arafat of the White House lawn or the Arafat of last September, who let his soldiers use automatic rifles against Israeli troops to make a psychological point?+
+[[https://www.wikidata.org/wiki/Q37349][Dalai Lama]] [[http://query.nytimes.com/gst/fullpage.html?res=9F0CEEDE1E3FF936A3575AC0A965958260][(1993/09/05/)]] After a week of colorful and sometimes divisive events, an assembly of religious leaders from around the world closed this evening with an appeal from the Dalai Lama for religious peace.+
[[https://www.wikidata.org/wiki/Q9559][John Major]] [[http://query.nytimes.com/gst/fullpage.html?res=9C06E7DB1F30F93AA35753C1A9639C8B63][(2005/10/09/)]] After a while you begin to wonder: Did I really get engaged in politics so I could spend months arguing about the confirmation of |Harriet Miers|, the *John Major* of /American jurisprudence/?
+[[https://www.wikidata.org/wiki/Q28764562][Joyce Oliveira]] [[http://query.nytimes.com/gst/fullpage.html?res=9902E7DB163EF930A35756C0A96E958260][(1998/05/03/)]] After all, if a good percentage of the 6,000 fans who filled the Joyce for two weeks last year will buy higher-priced tickets, and if the public that doesn't venture below midtown can be lured to the theater, the company stands to break even.+
[[https://www.wikidata.org/wiki/Q5284][Bill Gates]] [[http://query.nytimes.com/gst/fullpage.html?res=9401E3DF1739F930A35752C0A961958260][(1997/01/03/)]] After all is said, after all is done, |Sam Brach|, Holocaust survivor, butcher, philanthropist, political power broker, supermarket pioneer, may well be remembered as the *Bill Gates* of /kosher in Kew Gardens Hills, Queens/.
[[https://www.wikidata.org/wiki/Q213812][Babe Ruth]] [[http://query.nytimes.com/gst/fullpage.html?res=940DE5DE1039F937A35752C1A96E948260][(1988/11/04/)]] After all, who could ever again even challenge the 978 stitches (his count) earned by |Eddie Shore|, the *Babe Ruth* of /hockey/, during his 14-year N.H.L.
+[[https://www.wikidata.org/wiki/Q420861][Akron]] [[http://query.nytimes.com/gst/fullpage.html?res=9402E1DE153AF930A35751C1A9669C8B63][(2000/12/03/)]] After all, you don't have to read Milton to know that the mind is its own place, and that the mind of the traveler can make, say, an Akron of Aqaba, an Aqaba of Akron.+
+[[https://www.wikidata.org/wiki/Q1345719][John Tenta]] [[http://query.nytimes.com/gst/fullpage.html?res=9D0DE7D71131F93BA15753C1A9659C8B63][(2003/10/28/)]] After an Avalanche of Scandal, Accounting's Numbers Rise+
[[https://www.wikidata.org/wiki/Q234606][Martha Stewart]] [[http://query.nytimes.com/gst/fullpage.html?res=9401E3D6153EF933A2575AC0A96E958260][(1998/09/10/)]] After defragmenting my hard drive recently, I felt |I| was well on the way to becoming the *Martha Stewart* of /computer maintenance/.
[[https://www.wikidata.org/wiki/Q40912][Frank Sinatra]] [[http://query.nytimes.com/gst/fullpage.html?res=9F0CE7DC1631F930A15754C0A965958260][(1993/07/23/)]] After explaining that "all the material has been satirized for your protection," Mr. Maher introduces his guests: the comics Larry Miller and |Jerry Seinfeld| ("the *Frank Sinatra* of /nouveau comedians/"); Robin Quivers, the longtime partner of the shock radio and television personality Howard Stern; and, from out of left -- or perhaps right -- field, the political consultant Ed Rollins.
+[[https://www.wikidata.org/wiki/Q7020104][Newton]] [[http://query.nytimes.com/gst/fullpage.html?res=990CE7D71E3AF93BA2575AC0A963958260][(1995/09/18/)]] After failing in the broader consumer market, Apple offered the Newton for specialized business, medical and educational applications, with limited success.+
[[https://www.wikidata.org/wiki/Q9711][Honoré de Balzac]] [[http://query.nytimes.com/gst/fullpage.html?res=9E07E3DF1238F931A35753C1A96E958260][(1998/10/02/)]] After his death, his work was brought to international attention by the American photographer Berenice Abbott, who cited |him| as ''a *Balzac* of /the camera/.''
[[https://www.wikidata.org/wiki/Q188692][Rudolph Valentino]] [[http://query.nytimes.com/gst/fullpage.html?res=9400E7DD1E39F935A25752C1A961958260][(1997/11/16/)]] After his smoldering performance in ''The Mambo Kings'' in 1992, |the Spanish-born actor| was touted as a *Rudolph Valentino* for /the 90's/.
+[[https://www.wikidata.org/wiki/Q4730894][Allan Oviedo]] [[http://query.nytimes.com/gst/fullpage.html?res=9807E7DA113FF936A2575BC0A9669C8B63][(2000/08/15/)]] After his success last season, Lucas had expected to be a Jet for many years to come, maybe even the heir apparent to Testaverde.+
+[[https://www.wikidata.org/wiki/Q4961955][Bret Schundler]] [[http://query.nytimes.com/gst/fullpage.html?res=9900E0DD1738F936A35755C0A9639C8B63][(2005/06/05/)]] After months spent carefully repressing the Bret Schundler of 2001 -- the candidate widely perceived as a wild-eyed ideologue who struck fear into the hearts of mainstream Republicans -- the civility and single-minded attention to the details of property tax policy have vanished.+
+[[https://www.wikidata.org/wiki/Q1507864][George Marx]] [[http://query.nytimes.com/gst/fullpage.html?res=9B02E1D7133FF93BA25755C0A9669C8B63][(2000/06/18/)]] After movies made the brothers nationally famous, Marx masks turned up everywhere; people gave parties at which guests were obliged to come as the Marx of their choice.+
[[https://www.wikidata.org/wiki/Q963129][Lawrence Taylor]] [[http://query.nytimes.com/gst/fullpage.html?res=9F0CE5DD1F3CF936A15751C1A96E958260][(1998/12/25/)]] After only 15 career games, |Moss| is developing into the *Lawrence Taylor* of /offense/.
+[[https://www.wikidata.org/wiki/Q204996][Bridget of Sweden]] [[http://query.nytimes.com/gst/fullpage.html?res=9501E6DD1F31F935A2575AC0A9679C8B63][(2001/09/16/)]] After performances at the Teatro San Carlo, many in the glittering audience adjourn to the upstairs dining room at Ciro a Santa Brigida for such old-fashioned Neapolitan specialties as ragù a puntino (a pungent green) and sartù di riso (a rice timbale with meat, peas and mozzarella).+
+[[https://www.wikidata.org/wiki/Q3316590][Blue Angel]] [[http://query.nytimes.com/gst/fullpage.html?res=940DEEDC1339F931A25750C0A96E948260][(1988/03/12/)]] After playing at the Blue Angel for two weeks, he sent me a telegram asking me to put him back in the Vanguard, which I did.+
+[[https://www.wikidata.org/wiki/Q3822242][Mary Agnes Chase]] [[http://query.nytimes.com/gst/fullpage.html?res=9C0CE4D61730F932A35753C1A9609C8B63][(2006/10/01/)]] After rallying to squeeze past Tony Stewart to make the Chase for the Nextel Cup, Kahne has had two lousy races.+
+[[https://www.wikidata.org/wiki/Q235262][Emmy]] [[http://query.nytimes.com/gst/fullpage.html?res=9F0CE6D61F3CF933A15753C1A965958260][(1993/10/20/)]] After serving in the Navy in World War II and graduating from New York University, Mr. Kravetz joined NBC, where the programs he directed or produced won numerous awards, including an Emmy for a 1970 special report titled "Solar Eclipse: A Darkness at Noon."+
+[[https://www.wikidata.org/wiki/Q21456531][Sarah Moody]] [[http://query.nytimes.com/gst/fullpage.html?res=9D0CE7D81531F937A1575BC0A9679C8B63][(2001/08/24/)]] After studying Clair Franklin Luther's authoritative 1935 book, ''The Hadley Chest,'' Mr. Lane identified a similar looking Hadley dowry chest made in the early 1700's for a Sarah Moody of Ashfield, Mass., which is two towns west of Deerfield.+
+[[https://www.wikidata.org/wiki/Q21514207][Larry F. Grand]] [[http://query.nytimes.com/gst/fullpage.html?res=9E06E1DF163AF935A15752C1A9669C8B63][(2000/11/26/)]] After stumbling back down in near-darkness, we zipped back to the Grand for a swim and a predinner drink at the Elephant Bar.+
+[[https://www.wikidata.org/wiki/Q235262][Emmy]] [[http://query.nytimes.com/gst/fullpage.html?res=9C03E4D7173CF935A25753C1A962958260][(1994/10/16/)]] After the Tony there was an Emmy for a mini-series, "The Moneychangers" in 1975 and before that, in Britain, an Evening Standard award for "Beckett" in 1962.+
+[[https://www.wikidata.org/wiki/Q5312155][Duel]] [[http://query.nytimes.com/gst/fullpage.html?res=9F00E2DF103CF934A25750C0A9639C8B63][(2005/03/17/)]] After the Wearing of the Green, a Duel of Pastries+
+[[https://www.wikidata.org/wiki/Q517][Napoleon]] [[http://query.nytimes.com/gst/fullpage.html?res=9C05E6DB1F3FF93BA15757C0A9649C8B63][(2002/04/28/)]] After the attractive presentation of the scallop dish, I was puzzled by another starter, a Napoleon of grilled and layered eggplant, roasted peppers and yellow squash, laced with ribbons of aged balsamic sauce.+
[[https://www.wikidata.org/wiki/Q36105][Charles Bronson]] [[http://query.nytimes.com/gst/fullpage.html?res=9E0CE2DA1738F935A15752C0A9629C8B63][(2004/01/26/)]] After thieves stole flowers from him recently, |Mr. Price|, who could become the *Charles Bronson* of /guacamole/, planted his hillsides with long-thorned finger cactus -- ''enough to completely engulf the valley,'' he said.
+[[https://www.wikidata.org/wiki/Q3161264][James McConnell]] [[http://query.nytimes.com/gst/fullpage.html?res=9B0DEFDC1331F930A25755C0A9609C8B63][(2006/06/13/)]] After three days of qualifying, 64 teams qualify in the Rosenblum and 32 in the McConnell for straight knockout matches.+
[[https://www.wikidata.org/wiki/Q3241381][Linda Tripp]] [[http://query.nytimes.com/gst/fullpage.html?res=9B0CE1D8173BF934A35753C1A96E958260][(1998/10/07/)]] After watching the 45-minute hearing, a bent knuckle pressed against his lips, Mr. Edwards, who has not been charged in the case, announced to reporters in a descending elevator that |his longtime friend| had become ''the *Linda Tripp* of /Louisiana/.''
+[[https://www.wikidata.org/wiki/Q6039537][Neil Marriott]] [[http://query.nytimes.com/gst/fullpage.html?res=9B07E4D81030F93AA35754C0A9609C8B63][(2006/07/09/)]] Afterward, Mr. Greenwald and other legislators opposed to Mr. Corzine's plan went to the Marriott for a drink, and looked dejected, according to two people who were there.+
+[[https://www.wikidata.org/wiki/Q28354938][Palladium]] [[http://query.nytimes.com/gst/fullpage.html?res=9907E1DE153EF93BA15751C1A961958260][(1997/12/28/)]] Afterward, around 10, we head to the Palladium for hard rock from Pantera and Anthrax.+
+[[https://www.wikidata.org/wiki/Q6307745][Juliana Evans]] [[http://query.nytimes.com/gst/fullpage.html?res=9B05E1DD1E31F937A2575AC0A9649C8B63][(2002/09/14/)]] Against All Odds, a Couple of Bulls+
[[https://www.wikidata.org/wiki/Q5837196][Erwin F. Evert]] [[http://query.nytimes.com/gst/fullpage.html?res=950DEEDD103BF935A3575AC0A96F948260][(1989/09/06/)]] Against |the 12th-seeded Seles|, a 15-year-old Yugoslav tennis prodigy less than half Evert's age but already anointed as the *Evert* for /the 1990's and beyond/, Evert had performed with enough ebullience and tenacity to earn herself her 19th consecutive trip to the Open quarterfinals.
[[https://www.wikidata.org/wiki/Q184650][Donald Rumsfeld]] [[http://query.nytimes.com/gst/fullpage.html?res=9C04E1D71431F93BA25750C0A9659C8B63][(2003/03/18/)]] |Agamemnon| was the *Donald Rumsfeld* of /his day/, needlessly angering his key allies -- and outraging Achilles by swiping his concubine Briseis.
[[https://www.wikidata.org/wiki/Q1744][Madonna]] [[http://query.nytimes.com/gst/fullpage.html?res=9F0CE3DD1E3DF93BA15755C0A965958260][(1993/06/28/)]] |Agassi|, who is the *Madonna* of /his sport/, a sly marketer of his own flashy image, was more than up to the verbal duel.
[[https://www.wikidata.org/wiki/Q1744][Madonna]] [[http://query.nytimes.com/gst/fullpage.html?res=9A00E2DF1E38F93BA25752C0A9649C8B63][(2002/01/18/)]] Age appears to be no barrier, judging by ''|Lauretta|, the *Madonna* of /the Senior Citizen Set/,'' a 1988 video profile of late-starting Lauretta Caron.
+[[https://www.wikidata.org/wiki/Q980693][Narcissus]] [[http://query.nytimes.com/gst/fullpage.html?res=9C0CE3DE173FF933A05751C1A966958260][(1990/12/30/)]] (Ages 3 and up) More than two dozen little girls, a full alphabet of them, pick flowers for their friends: "Alison acquired an Amaryllis for Beryl" and "Nancy noticed a Narcissus for Olga" and so on till "Zena zeroed in on a Zinnia for Alison."+
+[[https://www.wikidata.org/wiki/Q980693][Narcissus]] [[http://query.nytimes.com/gst/fullpage.html?res=9D0CE6D91238F935A35752C0A967958260][(1991/01/06/)]] (Ages 3 and up) More than two dozen little girls, a full alphabet of them, pick flowers for their friends: "Alison acquried an Amaryllis for Beryl" and "Nancy noticed a Narcissus for Olga" and so on till "Zena zeroed in on a Zinnia for Alison."+
[[https://www.wikidata.org/wiki/Q296647][Ralph Lauren]] [[http://query.nytimes.com/gst/fullpage.html?res=9B0DE3D6113AF935A3575AC0A961948260][(1987/09/06/)]] Ah well - but |I| might become the *Ralph Lauren* of /the Camargue/.''
[[https://www.wikidata.org/wiki/Q1744][Madonna]] [[http://query.nytimes.com/gst/fullpage.html?res=9C04EFD71230F934A3575BC0A96F958260][(1999/08/07/)]] |Ah-Mei|, 27, is becoming the *Madonna* of /China/.
+[[https://www.wikidata.org/wiki/Q16062429][Thomas Welbank Fowle]] [[http://query.nytimes.com/gst/fullpage.html?res=9A04E1DE1431F930A25756C0A9619C8B63][(2007/05/13/)]] Air quality experts from the association gave Suffolk County an F for its ozone levels, the worst in the state, and Suffolk and Nassau County each received a D for sooty air pollution.+
[[https://www.wikidata.org/wiki/Q10993][Tiger Woods]] [[http://query.nytimes.com/gst/fullpage.html?res=9C0DE4D61131F931A15755C0A9669C8B63][(2000/06/22/)]] |Al Del Greco|, the Tennessee Titans kicker, whom Testaverde describes as ''the *Tiger Woods* of /N.F.L./
+[[https://www.wikidata.org/wiki/Q721948][Nolan Ryan]] [[http://query.nytimes.com/gst/fullpage.html?res=9C0CE5DC1426E232BC4D53DFBF6E958A][(1989/05/14/)]] Al Leiter for Jesse Barfield will go down as a Nolan Ryan for Jim Fregosi trade.+
[[https://www.wikidata.org/wiki/Q7314][Igor Stravinsky]] [[http://query.nytimes.com/gst/fullpage.html?res=9D05E0DC133AF936A25751C1A9649C8B63][(2002/12/15/)]] |Al|, who is 42 and has two children and can often be found listening to sports radio as his car idles in a parking lot, fancies himself the *Stravinsky* of /excuses/.
[[https://www.wikidata.org/wiki/Q51566][Spike Lee]] [[http://query.nytimes.com/gst/fullpage.html?res=990DE7DF163BF933A2575AC0A962958260][(1994/09/10/)]] |Alan King|, the *Spike Lee* of /tennis/, who attends nearly every day, was in his usual box.
[[https://www.wikidata.org/wiki/Q269890][Don Rickles]] [[http://query.nytimes.com/gst/fullpage.html?res=9505EEDC1E39F930A35750C0A960958260][(1996/03/03/)]] Albano called |Margiotta| the *Don Rickles* of /the Republican Party/, D'Amato recalls, then his shoulders start rocking, he whistles and throws his fist in the air exultantly, makes a hockey-game Whoooh noise followed by other stadium shouts.
[[https://www.wikidata.org/wiki/Q2685][Arnold Schwarzenegger]] [[http://query.nytimes.com/gst/fullpage.html?res=9E01E4D8173FF930A25755C0A9619C8B63][(2007/06/13/)]] Aldo called |it| the *Arnold Schwarzenegger* of /zweigelts/, and not coincidentally it was the most expensive zweigelt in the tasting, at $28.
[[https://www.wikidata.org/wiki/Q1744][Madonna]] [[http://query.nytimes.com/gst/fullpage.html?res=9C02E1DF1330F934A35752C0A96E958260][(1998/01/07/)]] Alejandro Armengol, a critic for El Nuevo Herald, a Miami newspaper, dismissed |Ms. Valdes| last year as ''the *Madonna* of /Cuban literature/, with an equal capacity to transform self-assurance and the grotesque into spectacle, to show vulgarity and eroticism stripped of any mystery.''
+[[https://www.wikidata.org/wiki/Q724193][Rulon Gardner]] [[http://query.nytimes.com/gst/fullpage.html?res=9C07E3DA1F3CF932A2575BC0A9629C8B63][(2004/08/11/)]] Aleksandr Karelin, the superheavyweight Olympic and world champion wrestler -- who lost to the Rulon Gardner of the United States in Sydney in one of the sport's greatest upsets -- said in an interview that the core of the old system remained in place despite all the changes Russia has gone through.+
[[https://www.wikidata.org/wiki/Q10993][Tiger Woods]] [[http://query.nytimes.com/gst/fullpage.html?res=9D02E1DD1038F932A05751C1A9669C8B63][(2000/12/31/)]] |Alex Acuna|, the *Tiger Woods* of /percussionists/, uses the synthetic alternative, Mr. D'Addario said.
+[[https://www.wikidata.org/wiki/Q2324465][Ray]] [[http://query.nytimes.com/gst/fullpage.html?res=9C0CE6D8133DF93AA3575AC0A966958260][(1990/09/09/)]] Alexa Ray Joel - the Ray for Ray Charles - will become a Long Islander, her father proudly announced.+
+[[https://www.wikidata.org/wiki/Q4730894][Allan Oviedo]] [[http://query.nytimes.com/gst/fullpage.html?res=990CEFDC1F31F93BA3575BC0A963958260][(1995/08/08/)]] Alexander, meanwhile, has only been a Jet for five days and doesn't even recognize all of his offensive linemen.+
[[https://www.wikidata.org/wiki/Q82180][Mata Hari]] [[http://query.nytimes.com/gst/fullpage.html?res=940DE2D81131F936A25757C0A96E948260][(1988/04/15/)]] Alex's literary agent (|Antonia Ellis|), described as ''the *Mata Hari* of /the Hamptons/,'' is a seductress who bumps about in Frederick's of Hollywood-style lingerie to the accompaniment of jungle drums.
[[https://www.wikidata.org/wiki/Q5603][Andy Warhol]] [[http://query.nytimes.com/gst/fullpage.html?res=9903E2DE173FF937A25750C0A96F958260][(1999/03/14/)]] |Alfons Mucha| was the *Andy Warhol* of /his era/, a decorative artist who defined a style -- Art Nouveau -- and became a media star.
[[https://www.wikidata.org/wiki/Q46868][I. M. Pei]] [[http://query.nytimes.com/gst/fullpage.html?res=950DE2DF103BF93AA1575AC0A96F948260][(1989/09/29/)]] |Alfred Portale|, the *I. M. Pei* of /contemporary American cooking/, brings new meaning to the term haute cuisine with his skyscraper salads, towers of twirled pasta, high-rises of french fries and soaring desserts.
+[[https://www.wikidata.org/wiki/Q6216991][Turk]] [[http://query.nytimes.com/gst/fullpage.html?res=9B0DEED9173EF937A35752C0A961948260][(1987/01/04/)]] Ali Kent, a Turk of Iranian origin, was arrested at the same time as Mr. Ameri.+
[[https://www.wikidata.org/wiki/Q54527][Billie Jean King]] [[http://query.nytimes.com/gst/fullpage.html?res=950DE0DD1531F932A35751C0A96F948260][(1989/02/01/)]] |Alicia McConnell| used to dream of being the *Billie Jean King* of /women's squash/ and turning her sport into a multimillion-dollar enterprise.
[[https://www.wikidata.org/wiki/Q314805][Elliott Gould]] [[http://query.nytimes.com/gst/fullpage.html?res=9904EEDA1F39F93BA35750C0A960958260][(1996/03/08/)]] All coy grins and daffy mugging, |Mr. Stiller| plays the role as if aspiring to become the *Elliott Gould* of /his generation/.
+[[https://www.wikidata.org/wiki/Q11197750][eP]] [[http://query.nytimes.com/gst/fullpage.html?res=9E06E2D7133CF935A35753C1A9659C8B63][(2003/10/06/)]] All of those artists -- OutKast, Dave Matthews, Limp Bizkit, R. Kelly, Obie Trice and Nickelback -- include some type of bonus with their albums: an EP of extra songs, access to online content, a chance to meet the musician or two CD's for the price of one.+
[[https://www.wikidata.org/wiki/Q8021572][Willie Horton]] [[http://query.nytimes.com/gst/fullpage.html?res=9E0CE7DD173AF932A35751C0A964958260][(1992/02/01/)]] (All right, kiddies: Dr. Huer was the scientific genius with the lightbulb-shaped head without whom Buck Rogers would surely have lost outer space to |dark-eyed Killer Kane|, who was sort of the *Willie Horton* of /the 25th century/.)
[[https://www.wikidata.org/wiki/Q133054][Sylvia Plath]] [[http://query.nytimes.com/gst/fullpage.html?res=9E06E7DC163DF932A3575BC0A961958260][(1997/08/01/)]] All that is really clear is that Gemma, the silent one, is married to Rob (David Jacob Ryder), who is having an affair with Lorna (Sally Willig), |whose mother|, recalled as ''the *Sylvia Plath* of /South Hempstead/,'' committed suicide.
[[https://www.wikidata.org/wiki/Q5950][James Brown]] [[http://query.nytimes.com/gst/fullpage.html?res=9F0CE0DE103CF93BA35750C0A965958260][(1993/03/08/)]] All the great Latin bands came through, from |Oscar D'Leon|, the *James Brown* of /Latin music/, to Eddie Palmieri, the music's crazy, brilliant uncle; Mario Bauza, Tito Puente, Celia Cruz, El Gran Combo and Mongo Santamaria all showed up.
+[[https://www.wikidata.org/wiki/Q296][Claude Monet]] [[http://query.nytimes.com/gst/fullpage.html?res=9900E2DB1E3DF937A25757C0A9649C8B63][(2002/04/14/)]] All the stories you've read about people who wouldn't throw away an old magazine or newspaper had nothing to do with compulsive hoarders -- they were just people who were planning a yard sale and were afraid of selling a Monet for $1.50.+
[[https://www.wikidata.org/wiki/Q23844][George Clooney]] [[http://query.nytimes.com/gst/fullpage.html?res=9805E7DF1331F934A25751C1A9609C8B63][(2006/12/17/)]] All the talk is about Mr. Ahmadinejad, |he|'s become the *George Clooney* of /the political world/.
[[https://www.wikidata.org/wiki/Q9696][John F. Kennedy]] [[http://query.nytimes.com/gst/fullpage.html?res=940DE2DC1F39F936A1575AC0A96E948260][(1988/09/25/)]] All told, the four years since he quit his corporate directorships on Bay Street to succeed Mr. Trudeau as Liberal leader have been shocking ones for Mr. Turner, whose supporters once hailed |him| as the *John F. Kennedy* of /Canadian politics/.
[[https://www.wikidata.org/wiki/Q436386][Rodney Dangerfield]] [[http://query.nytimes.com/gst/fullpage.html?res=950DEEDB1330F930A35757C0A96F948260][(1989/04/03/)]] All we need is a bad tie and goggle eyes and |we| are the *Rodney Dangerfield* of /states/.''
[[https://www.wikidata.org/wiki/Q7243][Leo Tolstoy]] [[http://query.nytimes.com/gst/fullpage.html?res=940DE3DC1E3FF937A15752C0A96E948260][(1988/01/24/)]] Allan Bloom's colleague Saul Bellow asks: ''Who is the *Tolstoy* of /the Zulus/?
+[[https://www.wikidata.org/wiki/Q4730894][Allan Oviedo]] [[http://query.nytimes.com/gst/fullpage.html?res=9D0CE7DA1139F937A15751C1A967958260][(1991/12/24/)]] Allegre, who has been a Jet for only one week, is 32, as is McNeil.+
+[[https://www.wikidata.org/wiki/Q235262][Emmy]] [[http://query.nytimes.com/gst/fullpage.html?res=9F04E1DF1439F930A1575AC0A9649C8B63][(2002/09/23/)]] Allison Janney, who plays the White House press secretary, C. J. Cregg, won the Emmy for outstanding actress in a drama series.+
[[https://www.wikidata.org/wiki/Q5592][Michelangelo]] [[http://query.nytimes.com/gst/fullpage.html?res=9D07EFD71739F935A35751C1A96E958260][(1998/12/06/)]] Almost from his birth in 1598, |Gianlorenzo Bernini| was groomed to be the *Michelangelo* of /his age/.
+[[https://www.wikidata.org/wiki/Q16173482][Superdrive]] [[http://query.nytimes.com/gst/fullpage.html?res=9E0CE3DB1431F932A15754C0A964958260][(1992/07/21/)]] Almost two megabytes of programs and sounds have been compressed onto the 1.4-megabyte disk; you will need a newer Mac equipped with a Superdrive for access to them, and about three megabytes of space on a hard disk.+
+[[https://www.wikidata.org/wiki/Q40531][John Wayne]] [[http://query.nytimes.com/gst/fullpage.html?res=9C06E7DA173FF930A25755C0A961958260][(1997/06/13/)]] Almost wordlessly, in a way that also suggests Clint Eastwood or even the John Wayne of ''The Searchers,'' he conveys stubborn bitterness along with the inner strength of a man described by another of the film's characters as ''an old-fashioned, ties-that-bind kind of guy.''+
+[[https://www.wikidata.org/wiki/Q235262][Emmy]] [[http://query.nytimes.com/gst/fullpage.html?res=940DEED91231F937A2575AC0A96E958260][(1998/09/14/)]] Along with Nicholas Wootton and David Milch, Bill Clark received the Emmy for work on an episode of ''N.Y.P.D.+
+[[https://www.wikidata.org/wiki/Q7924247][Vezina]] [[http://query.nytimes.com/gst/fullpage.html?res=9D0CE5DD103EF936A25756C0A967958260][(1991/05/15/)]] Along with major trophies like the Hart for the most valuable player and the Vezina for the best goalie, there is the Lady Byng for gentlemanly play, the Selke for best defensive forward and even the Budweiser Man of the Year award for many positive attributes, none of which involve consumption of beer.+
[[https://www.wikidata.org/wiki/Q254][Wolfgang Amadeus Mozart]] [[http://query.nytimes.com/gst/fullpage.html?res=9B0DE1D81039F933A25756C0A961948260][(1987/05/10/)]] Along with the thousands of failures, a few ritualistic pieces of musical consequence were produced, several by the *Mozart* of /the idiom/, |George Crumb|.
+[[https://www.wikidata.org/wiki/Q16172260][Just]] [[http://query.nytimes.com/gst/fullpage.html?res=9D07E1D6163AF936A3575AC0A96F958260][(1999/09/05/)]] Along with the tournament each day from 8 A.M. to 4 P.M., there are special events, including a Just for Kids Golf Clinic on Saturday at 2 P.M. Saturday (800-932-8337).+
+[[https://www.wikidata.org/wiki/Q5799617][Dash]] [[http://query.nytimes.com/gst/fullpage.html?res=9F0CE2DC1430F93BA35752C0A965958260][(1993/01/08/)]] Alphabet Soup, With a Dash of Hype+
+[[https://www.wikidata.org/wiki/Q18733186][Mary Murray]] [[http://query.nytimes.com/gst/fullpage.html?res=9C04E3DB1431F936A35750C0A9619C8B63][(2007/03/05/)]] Already a bit of a recluse, Mr. Searle does not like to talk about the Mary Murray for fear of further antagonizing those who would like to see it shipped away.+
[[https://www.wikidata.org/wiki/Q22686][Donald Trump]] [[http://query.nytimes.com/gst/fullpage.html?res=9A0CE6DB1130F937A15752C1A9649C8B63][(2002/11/24/)]] (Already |one player| has become the *Donald Trump* of /the online Sims world/, acquiring enough money and property to open a string of coffee shops, stores and clubs.)
[[https://www.wikidata.org/wiki/Q5950][James Brown]] [[http://query.nytimes.com/gst/fullpage.html?res=9C0CE6D81631F93AA15755C0A966958260][(1990/06/29/)]] Also, |Oscar D'Leon|, the *James Brown* of /salsa/, will bring in his high-powered group.
[[https://www.wikidata.org/wiki/Q316639][Daniel Burnham]] [[http://query.nytimes.com/gst/fullpage.html?res=9C0DE7D81F30F93AA35752C1A9659C8B63][(2003/11/09/)]] Also, Philadelphia had two giants in the fields of architecture and city planning: Kahn and |the legendary Ed Bacon|, the *Daniel Burnham* of /postwar American planning/.
+[[https://www.wikidata.org/wiki/Q502002][Andrei Chesnokov]] [[http://query.nytimes.com/gst/fullpage.html?res=9D0CE7DA1330F936A25751C0A967958260][(1991/02/15/)]] Also advancing were Jakob Hlasek of Switzerland and the Andrei Chesnokov of the Soviet Union.+
+[[https://www.wikidata.org/wiki/Q1050018][Adam Clayton Powell]] [[http://query.nytimes.com/gst/fullpage.html?res=9C02EED9143FF936A25751C0A9649C8B63][(2002/02/15/)]] Also given short shrift is Powell's bad-boy image and the behavior that led to it; the Adam Clayton Powell of this film is a victim of the Capitol's racists and reactionaries.+
[[https://www.wikidata.org/wiki/Q82464][Dorian Gray]] [[http://query.nytimes.com/gst/fullpage.html?res=9F0CE6DE113BF933A25751C1A965958260][(1993/12/10/)]] Also on hand is |Aerosmith|, the *Dorian Gray* of /rock bands/, to serve the same purpose Alice Cooper did in the first film.
+[[https://www.wikidata.org/wiki/Q241031][James Bond]] [[http://query.nytimes.com/gst/fullpage.html?res=9A01EED8143EF934A25752C1A9609C8B63][(2006/11/17/)]] Also opening this weekend: ''Bobby,'' an ambitious reconstruction of the day that Bobby Kennedy was shot, and ''Casino Royale,'' a James Bond for the 21st century -- ''It's about time.''+
+[[https://www.wikidata.org/wiki/Q235262][Emmy]] [[http://query.nytimes.com/gst/fullpage.html?res=9D05E6DB1231F93AA15751C1A960958260][(1996/12/29/)]] Although ''E.R.,'' NBC's hit medical series, won the Emmy for best drama that many people had expected it to receive in 1995, the awards ceremony was more notable for the success of cable films like HBO's ''Rasputin'' and TNT's ''Andersonville.''+
+[[https://www.wikidata.org/wiki/Q4730894][Allan Oviedo]] [[http://query.nytimes.com/gst/fullpage.html?res=9E0CE7D81F3FF936A15752C1A964958260][(1992/11/25/)]] Although Eatman has been a Jet for only two seasons, he knows about the history.+
[[https://www.wikidata.org/wiki/Q434513][Alice Waters]] [[http://query.nytimes.com/gst/fullpage.html?res=990CE2D81F30F937A35757C0A9619C8B63][(2007/04/04/)]] Although Gavin Newsom, the mayor of San Francisco, recently weighed in on the 2007 Farm Bill and many mayors have taken up the anti-obesity cause, no mayor of a large urban city has stood up and become, in essence, the *Alice Waters* of /city food politics/.
+[[https://www.wikidata.org/wiki/Q298205][Rita]] [[http://query.nytimes.com/gst/fullpage.html?res=9D0CE7DD133EF934A35754C0A967958260][(1991/07/07/)]] Although Heather Ehlers tends to punctuate the ends of scenes with silent exclamations of self-satisfaction, she is a Rita of admirable diction, variable dialect and good transitions -- and a solid grasp of "things that matter."+
[[https://www.wikidata.org/wiki/Q1346641][Johnnie Cochran]] [[http://query.nytimes.com/gst/fullpage.html?res=9403E1DC103CF935A25755C0A9649C8B63][(2002/06/16/)]] Although James M. Roux, 42, stoutly described |his partner| as ''the *Johnnie Cochran* of /Katmandu/,'' Mr. Roux himself, a spirited litigator, outdoorsman and windmill-tilter, made impracticality an art form.
[[https://www.wikidata.org/wiki/Q7243][Leo Tolstoy]] [[http://query.nytimes.com/gst/fullpage.html?res=940DEEDB1430F930A25752C1A96E948260][(1988/11/13/)]] Although |Mr. Chaudhuri| may not be what Saul Bellow would call the *Tolstoy* of /the Bengalis/, he may remind many readers of Nabokov's Pnin.
[[https://www.wikidata.org/wiki/Q7243][Leo Tolstoy]] [[http://query.nytimes.com/gst/fullpage.html?res=9C0CE4DA1530F932A15752C0A966958260][(1990/01/21/)]] Although |Mr. Chaudhuri| may not be what Saul Bellow would call the *Tolstoy* of /the Bengalis/, he may remind many readers of Nabokov's Pnin,'' our reviewer, David Lelyveld, said in 1988.
+[[https://www.wikidata.org/wiki/Q76918][Faust]] [[http://query.nytimes.com/gst/fullpage.html?res=9D0CE6DE153FF937A15750C0A967958260][(1991/03/24/)]] Although Mr. Kraus has been an engaging Faust for decades and will sing that role in tonight's anniversary concert, I correctly recalled that he was not the Faust of the 1963 performance at which Mr. Ghiaurov and Ms. Freni made their American debuts.+
+[[https://www.wikidata.org/wiki/Q302][Jesus Christ]] [[http://query.nytimes.com/gst/fullpage.html?res=940DE4D81531F937A2575BC0A96E948260][(1988/08/14/)]] Although Mr. Scorsese's Jesus is not the Jesus of scriptures, the film makes us think about who God is - that is to say, what life means.+
+[[https://www.wikidata.org/wiki/Q314290][Harry Dean Stanton]] [[http://query.nytimes.com/gst/fullpage.html?res=9402E0DB163AF936A15752C0A9649C8B63][(2002/01/25/)]] Although Peter Coyote, who plays her widowed father, bears a passing resemblance to the Harry Dean Stanton of the mid-1980's, the Reverend Sullivan hits the Bible, rather than the bottle.+
[[https://www.wikidata.org/wiki/Q310176][Martin Amis]] [[http://query.nytimes.com/gst/fullpage.html?res=9C07E4D6173DF930A25754C0A9659C8B63][(2003/07/13/)]] Although Phillips cuts a sufficiently glamorous figure to earn |him| the sobriquet ''the *Martin Amis* of /British psychoanalysis/,'' he firmly states his preference for the common over the uncommon patient.
[[https://www.wikidata.org/wiki/Q9696][John F. Kennedy]] [[http://query.nytimes.com/gst/fullpage.html?res=9F0CE1DE123BF93AA35753C1A965958260][(1993/10/09/)]] Although President Clinton has always invited us to think of |him| as the *Jack Kennedy* of /the 1990's generation/, the more I watch him the more he reminds me of Lyndon Johnson.
+[[https://www.wikidata.org/wiki/Q235262][Emmy]] [[http://query.nytimes.com/gst/fullpage.html?res=9C0DEFD8103DF936A35751C0A9649C8B63][(2002/02/05/)]] Although his systems earned an Emmy for technological achievement, he lost control of Advent and then of a company he formed to sell the TV's, the Kloss Video Corporation, as consumers chose less expensive, simpler Japanese models.+
[[https://www.wikidata.org/wiki/Q12591][Nebuchadnezzar II]] [[http://query.nytimes.com/gst/fullpage.html?res=9E00E5D81731F934A25752C0A96F958260][(1999/01/17/)]] Although just six square miles, |it| is grand and bold, a *Nebuchadnezzar* of /Champagne/ as opposed to the split that is Laguna Beach.
[[https://www.wikidata.org/wiki/Q41871][Paul Newman]] [[http://query.nytimes.com/gst/fullpage.html?res=9E0CE7DE1E3FF93AA35752C0A964958260][(1992/01/09/)]] Although some in New York's Russian community have dubbed |Mr. Solomin| the *Paul Newman* of /Russia/, the bearded, 6-foot-tall, hazel-eyed performer bears more of a resemblance in person to the actor Robert Shaw, projecting the same on-stage gravitas and rugged introspection.
[[https://www.wikidata.org/wiki/Q392][Bob Dylan]] [[http://query.nytimes.com/gst/fullpage.html?res=9E0CEFDC113CF932A2575AC0A964958260][(1992/09/11/)]] Although |the 50-year-old Brazilian singer and songwriter| has been called the *Bob Dylan* of /Brazil/, he is more than that.
+[[https://www.wikidata.org/wiki/Q5236071][David Klingler]] [[http://query.nytimes.com/gst/fullpage.html?res=9D0CE4D8143BF937A15751C1A967958260][(1991/12/24/)]] Although the Giants do not like to trade up for a higher draft choice, they may be tempted if the right quarterback, perhaps a David Klingler of the University of Houston, is available.+
[[https://www.wikidata.org/wiki/Q270648][P. D. James]] [[http://query.nytimes.com/gst/fullpage.html?res=9B03E1D81F39F933A25751C1A963958260][(1995/12/10/)]] Although |the author| has been called "the *P. D. James* of /Japan/," the characters in this psychological suspense tale indulge in irrational behavior that would get them committed, if not arrested, in a James novel.
[[https://www.wikidata.org/wiki/Q79015][Clark Kent]] [[http://query.nytimes.com/gst/fullpage.html?res=9D0CE2DC153FF931A25757C0A967958260][(1991/04/12/)]] Although the juiciest version of the story has |Mr. Viertel|, the *Clark Kent* of /Broadway/, flattening Mr. Freydberg, that one is untrue.
+[[https://www.wikidata.org/wiki/Q6348390][Kaiser]] [[http://query.nytimes.com/gst/fullpage.html?res=9401E0DB153EF93AA25751C0A9609C8B63][(2006/02/19/)]] Always a quick study, in no time she had mastered the etiquette attendant to visiting Queen Victoria at Windsor, to entertaining the Kaiser for a weekend or the Prince of Wales for a 100-guest shooting party, events that involved at least four changes of costume a day.+
[[https://www.wikidata.org/wiki/Q2599][Paul McCartney]] [[http://query.nytimes.com/gst/fullpage.html?res=9A0CEFDC1638F932A25755C0A96F958260][(1999/06/11/)]] Always the *McCartney* of /the group/, |Mr. McLennan| gracefully avoids that more famous tunesmith's weakness for banality by turning his sugar sharp without warning, as when a darkening chord progression turned the phrase ''I'm gonna make you happy'' into a threat.
+[[https://www.wikidata.org/wiki/Q3269594][Lynne Stewart]] [[http://query.nytimes.com/gst/fullpage.html?res=9E01EFDF1538F936A25752C0A9639C8B63][(2005/01/15/)]] Am I not the Lynne Stewart of old?+
[[https://www.wikidata.org/wiki/Q41421][Michael Jordan]] [[http://query.nytimes.com/gst/fullpage.html?res=9D0DEFD71F3FF936A25751C1A9669C8B63][(2000/12/15/)]] |America| today is the *Michael Jordan* of /geopolitics/.
[[https://www.wikidata.org/wiki/Q41421][Michael Jordan]] [[http://query.nytimes.com/gst/fullpage.html?res=9F07E7DE1E31F93BA15750C0A96F958260][(1999/03/28/)]] |America today| is the *Michael Jordan* of /geopolitics/ -- the overwhelmingly dominant system.
+[[https://www.wikidata.org/wiki/Q5799617][Dash]] [[http://query.nytimes.com/gst/fullpage.html?res=950DE7DD1139F937A1575AC0A96F948260][(1989/09/24/)]] American Pie With a Dash of the Eccentric+
+[[https://www.wikidata.org/wiki/Q235262][Emmy]] [[http://query.nytimes.com/gst/fullpage.html?res=9C0CE7DC123CF93BA35752C1A966958260][(1990/11/08/)]] America's Funniest Home Video Paul Wellstone, a college professor who was Minnesota's Democratic candidate for the Senate, could have got an Emmy for his witty TV commercials.+
[[https://www.wikidata.org/wiki/Q40504][Jim Carrey]] [[http://query.nytimes.com/gst/fullpage.html?res=9C0CE6D81030F931A1575BC0A960958260][(1996/08/22/)]] |America's flashiest extrovert|, the *Jim Carrey* of /capitalism/, has gone existential on us.
[[https://www.wikidata.org/wiki/Q41871][Paul Newman]] [[http://query.nytimes.com/gst/fullpage.html?res=9800E4DA123FF930A35752C1A9649C8B63][(2002/11/03/)]] |Amitabh Bachchan|, the *Paul Newman* of /Bollywood/, stars as one of six complete strangers who team up to commit the perfect crime.
+[[https://www.wikidata.org/wiki/Q5799617][Dash]] [[http://query.nytimes.com/gst/fullpage.html?res=9C03E3D71F30F933A05750C0A9629C8B63][(2004/03/30/)]] Among his novels were ''The Loser'' (1960) and ''Krumnagel'' (1971); his short stories included ''Add a Dash of Pity'' (1959) and ''The Frontiers of the Sea'' (1966).+
+[[https://www.wikidata.org/wiki/Q37349][Dalai Lama]] [[http://query.nytimes.com/gst/fullpage.html?res=9E07E2DF123FF93AA15755C0A96E958260][(1998/06/29/)]] Among some exiled Tibetans, especially members of the Tibetan Youth Congress, a radical group that has criticized the Dalai Lama for his insistence on nonviolence and for backing away from earlier demands for Tibet's independence, the Dalai Lama is viewed as an accommodationist whose legacy could be a Tibet frozen forever in an icy Chinese embrace.+
[[https://www.wikidata.org/wiki/Q436386][Rodney Dangerfield]] [[http://query.nytimes.com/gst/fullpage.html?res=9503E3D91731F931A15757C0A9639C8B63][(2005/04/22/)]] Among the Asian cuisines that New Yorkers have embraced, |Chinese| often seems to be the *Rodney Dangerfield* of /the club/, getting less respect than others.
+[[https://www.wikidata.org/wiki/Q1744][Madonna]] [[http://query.nytimes.com/gst/fullpage.html?res=9A02E7DA133BF937A25756C0A9669C8B63][(2000/05/14/)]] Among the explanations the gunman gave prosecutors at a trial in 1985 was that his attempt was ''connected to the third secret of the Madonna of Fatima.''+
+[[https://www.wikidata.org/wiki/Q5443][Greta Garbo]] [[http://query.nytimes.com/gst/fullpage.html?res=950DE6DE153AF93AA1575AC0A96F948260][(1989/09/29/)]] Among the hotel's guests are Svengali and Trilby, the legendary Hollywood stars Norma Desmond and Lupe Velez, and a great Russian ballerina whose penchant for suicide is so obsessive that she makes the Greta Garbo of ''Grand Hotel'' seem like Rebecca of Sunnybrook Farm.+
+[[https://www.wikidata.org/wiki/Q1744][Madonna]] [[http://query.nytimes.com/gst/fullpage.html?res=9C0DE0DA133AF932A15756C0A9669C8B63][(2000/05/21/)]] Among the many conflicting statements Mr. Agca gave prosecutors in 1985 was a claim that the shooting ''is connected to the third secret of the Madonna of Fatima.''+
+[[https://www.wikidata.org/wiki/Q307][Galileo Galilei]] [[http://query.nytimes.com/gst/fullpage.html?res=950DE3DB1030F937A25756C0A96F948260][(1989/05/14/)]] Among the ships that call regularly this year are the Queen of Bermuda of Bermuda Star Line, the Cunard Princess of Cunard Line, the Royal Viking Star, the Nordic Prince and the Amerikanis and the Galileo of Chandris Fantasy Cruises.+
[[https://www.wikidata.org/wiki/Q732413][Queen Esther]] [[http://query.nytimes.com/gst/fullpage.html?res=9805E3DE1F3BF933A15752C1A9669C8B63][(2000/11/20/)]] Among the thousands of messages that poured into her e-mail In box since Election Day was one that described |her| as the *Queen Esther* of /Sunshine State politics/.
[[https://www.wikidata.org/wiki/Q214800][Calvin Klein]] [[http://query.nytimes.com/gst/fullpage.html?res=9803E1D8133BF93BA35752C0A9669C8B63][(2000/01/08/)]] Among them were  Howard C. Fox, ''the Chicago clothier and sometime big-band trumpeter who claimed credit for creating and naming the zoot suit with the reet pleat, the reave sleeve, the ripe  stripe, the stuff cuff and the drape shape that was the stage rage during the boogie-woogie rhyme time of the early 1940's,'' and |Russell Colley|, a mechanical engineer who became ''the *Calvin Klein* of /space/'' and was known to a generation of astronauts as the ''father of the space suit.''
+[[https://www.wikidata.org/wiki/Q21511050][Henry Fowler Dunbar]] [[http://query.nytimes.com/gst/fullpage.html?res=9C0CE7DF1239F932A15752C0A966958260][(1990/01/21/)]] Among those looking forward to the work is Leon Campbell, the 52-year-old manager of the Dunbar for the last five years, who has 22 years of building management experience.+
+[[https://www.wikidata.org/wiki/Q9191][René Descartes]] [[http://query.nytimes.com/gst/fullpage.html?res=9B05EFD8163AF93BA2575BC0A9649C8B63][(2002/08/18/)]] Among those names are Erasmus, Montaigne (''My trade and my art is living''), the Descartes of the ''Meditations,'' Kant (''The idea of wisdom must be the foundation of philosophy''), Emerson, Marx, Nietzsche, William James, Wittgenstein, Jaspers.+
+[[https://www.wikidata.org/wiki/Q766880][David Brinkley]] [[http://query.nytimes.com/gst/fullpage.html?res=9F0CE5DC143DF935A35752C0A965958260][(1993/01/06/)]] Among those who have sent their children to the school in the past are the David Brinkley of ABC News; Leslie Stahl of CBS News; John Hechinger, a Washington business leader, and Marian Wright Edelman, head of the Children's Defense Fund.+
+[[https://www.wikidata.org/wiki/Q6455249][Preston Brown]] [[http://query.nytimes.com/gst/fullpage.html?res=9D03E0DA123FF935A35757C0A9669C8B63][(2000/04/06/)]] Among those who misidentified him were Secret Service agents who had watched a Preston Brown for possible counterfeiting for months.+
[[https://www.wikidata.org/wiki/Q5284][Bill Gates]] [[http://query.nytimes.com/gst/fullpage.html?res=9D06E4D6163FF932A25755C0A9669C8B63][(2000/06/11/)]] Among those who took notice of the fine location was |Benjamin Lester|, a hard-driving Englishman from Poole, who by the 1780's had become the *Bill Gates* of /Newfoundland/.
+[[https://www.wikidata.org/wiki/Q2324465][Ray]] [[http://query.nytimes.com/gst/fullpage.html?res=940DEED61E3AF930A35754C0A96E948260][(1988/07/03/)]] An Act of Kindness, a Ray of Sunshine+
[[https://www.wikidata.org/wiki/Q1076161][Dwight Gooden]] [[http://query.nytimes.com/gst/fullpage.html?res=9D0CE6DC1631F932A05756C0A967958260][(1991/05/31/)]] |An East Harlem doctor| once described by a state investigator as "the *Dwight Gooden* of /Medicaid billers/," ordering far more prescriptions and services than any doctor in the program's 25-year history, was indicted today for Medicaid fraud.
+[[https://www.wikidata.org/wiki/Q334375][William Sealy Gosset]] [[http://query.nytimes.com/gst/fullpage.html?res=9906E2DA1E3DF93BA35755C0A961958260][(1997/06/08/)]] An Education Student And a Student of Politics+
[[https://www.wikidata.org/wiki/Q234952][Betsy Ross]] [[http://query.nytimes.com/gst/fullpage.html?res=9C0CE4DC103BF931A15757C0A966958260][(1990/04/22/)]] |An Elmont Seamstress| Is the *Betsy Ross* of /Horse Racing/
+[[https://www.wikidata.org/wiki/Q10372348][Sky]] [[http://query.nytimes.com/gst/fullpage.html?res=9B0CE7DB1530F930A25753C1A96F958260][(1999/10/13/)]] An Eye in the Sky for Hire  Space Imaging, a private company that last month launched a powerful satellite camera, left, released the world's first commercial image from space with a sharpness rivaling those of military spy satellites.+
+[[https://www.wikidata.org/wiki/Q92778][J. C. R. Licklider]] [[http://query.nytimes.com/gst/fullpage.html?res=9C0DE5D8103CF930A25757C0A961958260][(1997/04/13/)]] An Ice Cream Shop With More Than a Lick of Promise+
+[[https://www.wikidata.org/wiki/Q19999321][Eros]] [[http://query.nytimes.com/gst/fullpage.html?res=9500E3DA103AF930A35751C0A9649C8B63][(2002/02/03/)]] An Innovator Who Was the Eros of Her Own Art+
+[[https://www.wikidata.org/wiki/Q21523157][Nathan Roscoe Pound]] [[http://query.nytimes.com/gst/fullpage.html?res=990DEFDD143FF933A15757C0A9609C8B63][(2006/04/20/)]] An Ounce of Prevention Is Worth a Pound of Surgery+
+[[https://www.wikidata.org/wiki/Q21517385][Walter Keeping]] [[http://query.nytimes.com/gst/fullpage.html?res=9F0CE5DA1738F93AA25751C1A965958260][(1993/12/19/)]] An Uncivil War Over the Keeping of Grant's Tomb+
[[https://www.wikidata.org/wiki/Q589905][Red Adair]] [[http://query.nytimes.com/gst/fullpage.html?res=9401E2DF153EF93BA2575BC0A9669C8B63][(2000/08/18/)]] An amazing talent, like being the *Red Adair* of /ribbons/.
+[[https://www.wikidata.org/wiki/Q37349][Dalai Lama]] [[http://query.nytimes.com/gst/fullpage.html?res=9802E3D71539F933A15755C0A9629C8B63][(2004/06/20/)]] An elaborate complex will stand ready for the Dalai Lama of Tibet if he should choose to visit.+
[[https://www.wikidata.org/wiki/Q28493][Ralph Fiennes]] [[http://query.nytimes.com/gst/fullpage.html?res=9805E6DF1730F936A35756C0A9639C8B63][(2005/05/05/)]] An elegant and hardy singer, |Mr. Keenlyside| again proved himself a risk-taking actor -- the *Ralph Fiennes* of /baritones/.
[[https://www.wikidata.org/wiki/Q238948][Typhoid Mary]] [[http://query.nytimes.com/gst/fullpage.html?res=9800E0DE113FF935A3575BC0A9609C8B63][(2006/08/06/)]] |An elevator shaft| can act as the *Typhoid Mary* of /unpleasant aromas/, sucking them up and distributing them throughout the building's byways, for instance, or a fish-frying neighbor may prop open a front door.
[[https://www.wikidata.org/wiki/Q103767][Charlie Parker]] [[http://query.nytimes.com/gst/fullpage.html?res=9B06E0D9143EF930A3575BC0A9659C8B63][(2003/08/03/)]] An embodied opposite of cliché, |he| was the *Charlie Parker* of /something/, maybe several somethings.
+[[https://www.wikidata.org/wiki/Q37388][Francis Bacon]] [[http://query.nytimes.com/gst/fullpage.html?res=9806E4D81531F935A25751C0A9669C8B63][(2000/02/16/)]] An enterprising California mail-order operative named Dan Philips has started a Bacon of the Month Club: a pound or so of a different bacon each month for $140 a year (through the Grateful Palate, 888-472-5283, or on the Web at www.gratefulpalate.com).+
+[[https://www.wikidata.org/wiki/Q9429453][Hank]] [[http://query.nytimes.com/gst/fullpage.html?res=990CEFDB103DF937A35754C0A963958260][(1995/07/04/)]] An excerpt from "A Rag, a Bone and a Hank of Hair" resembled a wild romp.+
+[[https://www.wikidata.org/wiki/Q5398138][Eskimo]] [[http://query.nytimes.com/gst/fullpage.html?res=9E0DE4DA1138F932A05751C1A9669C8B63][(2000/12/31/)]] An icon depicting a presentation to an Eskimo of St. Innocent's translation of the Gospel of St. Matthew into the Aleut language injects a political and social note into a show that is dominated by otherworldly concerns.+
+[[https://www.wikidata.org/wiki/Q11907][Mark Oliver Everett]] [[http://query.nytimes.com/gst/fullpage.html?res=9D0CE2D9163FF931A1575AC0A967958260][(1991/09/22/)]] An imperforate pair of the E for Earth stamp in 1988 is priced at $160.+
[[https://www.wikidata.org/wiki/Q310588][Dennis Kucinich]] [[http://query.nytimes.com/gst/fullpage.html?res=9C06EFD9123FF930A15756C0A9629C8B63][(2004/05/23/)]] (An informal survey of Tony voters suggests that |Ms. D'Abruzzo|, the perky, quirky puppeteer from ''Avenue Q,'' is the *Dennis Kucinich* of /this campaign/.)
+[[https://www.wikidata.org/wiki/Q21612973][Dennis Wayne Woodland]] [[http://query.nytimes.com/gst/fullpage.html?res=9907EFD6143EF935A15752C1A9629C8B63][(2004/11/26/)]] An informal survey of weekenders turned up three favorite restaurants, all in Lakeville: the prep-school casual Boathouse with crew oars on the walls and canoes suspended from the ceiling, Pastorale for French Mediterranean bistro fare and the Woodland for more expensive dining.+
+[[https://www.wikidata.org/wiki/Q208205][Bill Evans]] [[http://query.nytimes.com/gst/fullpage.html?res=9C02EEDF1431F930A25752C0A9659C8B63][(2003/01/13/)]] An original song, ''Too Soon,'' remembered the Bill Evans of ''Waltz for Debby.''+
[[https://www.wikidata.org/wiki/Q220210][George Steinbrenner]] [[http://query.nytimes.com/gst/fullpage.html?res=9F0CE4DC133CF933A25752C1A965958260][(1993/11/10/)]] An outspoken Florentine who started as a busboy 13 years ago and popularized his interpretation of the fresh simple cuisine of his native Tuscany, |he| has been called the *George Steinbrenner* of /the restaurant world/, a man with a short fuse and little patience when things are not done his way.
+[[https://www.wikidata.org/wiki/Q1461150][James Sykes Gamble]] [[http://query.nytimes.com/gst/fullpage.html?res=9B00EFDC1F3BF933A05756C0A9649C8B63][(2002/05/30/)]] Anchor Choice Is a Gamble for NBC  The selection of Brian Williams to succeed Tom Brokaw as anchor of the evening news represents a huge gamble for NBC.+
+[[https://www.wikidata.org/wiki/Q9429453][Hank]] [[http://query.nytimes.com/gst/fullpage.html?res=9C0CE1DD1538F931A25757C0A966958260][(1990/04/12/)]] And ''A Rag, a Bone and a Hank of Hair,'' a group work by Mr. Beatty that is set to propulsive music by Prince and Earth, Wind and Fire, is no exception.+
+[[https://www.wikidata.org/wiki/Q1282413][Stanley Spencer]] [[http://query.nytimes.com/gst/fullpage.html?res=940DE5DE143FF932A15751C0A96E948260][(1988/02/21/)]] And Adam Ant, an art dealer on screen but a former art student and present-day art collector in real life who has a small Picasso and a Stanley Spencer among his holdings, adds that art has become interesting because ''paintings have become a currency.+
+[[https://www.wikidata.org/wiki/Q235262][Emmy]] [[http://query.nytimes.com/gst/fullpage.html?res=9F04E1DF1439F930A1575AC0A9649C8B63][(2002/09/23/)]] And Doris Roberts won the Emmy for the third time as the mother in ''Everybody Loves Raymond.''+
[[https://www.wikidata.org/wiki/Q80048][Al Capone]] [[http://query.nytimes.com/gst/fullpage.html?res=9E03E2DA1E30F935A35757C0A9659C8B63][(2003/04/06/)]] And Elizabeth has apparently found a way: while visiting an obscure museum on her freelance job doing research for a London travel guide, she stumbles upon the skeleton of |the notorious criminal Jonathan Wild| -- ''the *Al Capone* of /the 1720's/'' -- whom she regards as something of a kindred spirit.
[[https://www.wikidata.org/wiki/Q41421][Michael Jordan]] [[http://query.nytimes.com/gst/fullpage.html?res=9805E7D6133BF933A05750C0A96E958260][(1998/03/30/)]] And |Holdsclaw| is often referred to as the *Michael Jordan* of /women's basketball/.
[[https://www.wikidata.org/wiki/Q378098][William F. Buckley Jr.]] [[http://query.nytimes.com/gst/fullpage.html?res=9A02E1D81F30F93AA35753C1A9639C8B63][(2005/10/09/)]] And I guess |Karl Rove| is the *Bill Buckley* of /today/, in the sense of nurturing the conservative movement.
[[https://www.wikidata.org/wiki/Q11812][Thomas Jefferson]] [[http://query.nytimes.com/gst/fullpage.html?res=9404E4DC1139F93AA35754C0A960958260][(1996/07/09/)]] And I guess you could say |Frank Thomas| is the *Thomas Jefferson* of /baseball/."
[[https://www.wikidata.org/wiki/Q1861386][Bach]] [[http://query.nytimes.com/gst/fullpage.html?res=9D0CE3DB1630F93AA1575AC0A967958260][(1991/09/29/)]] And I know just the music for the cassette player during the hourlong drive to the orchard: "Stealin' Apples," a wonderful tune by |Fats Waller|, a *Bach* of /our time/.
[[https://www.wikidata.org/wiki/Q299331][Mario Lanza]] [[http://query.nytimes.com/gst/fullpage.html?res=9C00EFDC1439F937A15750C0A960958260][(1996/03/24/)]] And |I| was not the *Mario Lanza* of /the school/.
+[[https://www.wikidata.org/wiki/Q235262][Emmy]] [[http://query.nytimes.com/gst/fullpage.html?res=9800E1DF133EF933A25751C0A9669C8B63][(2000/02/10/)]] And I won an Emmy for that part.+
[[https://www.wikidata.org/wiki/Q209417][Wallis Simpson]] [[http://query.nytimes.com/gst/fullpage.html?res=940DE5D71539F932A2575BC0A96E948260][(1988/08/11/)]] And |Janet Jones|, the beautiful bride in what was built up as a royal wedding here July 16, was seen as the *Wallis Simpson* of /her time/, the wife who coerced her husband into leaving.
+[[https://www.wikidata.org/wiki/Q235262][Emmy]] [[http://query.nytimes.com/gst/fullpage.html?res=9A06EED6163DF93BA1575AC0A9659C8B63][(2003/09/28/)]] And Joe Pantoliano, who just won an Emmy for his role in ''The Sopranos,'' is also childless in his new show, ''The Handler,'' in which he plays an F.B.I.+
+[[https://www.wikidata.org/wiki/Q235262][Emmy]] [[http://query.nytimes.com/gst/fullpage.html?res=9D06E6DE1230F936A1575BC0A960958260][(1996/08/25/)]] And Karen Goodman ('78, thesis: an ethnographic film called ''Living in Bali'') and Kirk Simon ('76, thesis: a 16-millimeter film about drug rehabilitation) won an Emmy for ''Chimps: So Like Us,'' about the work of Jane Goodall.+
+[[https://www.wikidata.org/wiki/Q43274][Charles, Prince of Wales]] [[http://query.nytimes.com/gst/fullpage.html?res=990DE7D61731F937A15753C1A9669C8B63][(2000/10/24/)]] And Morton Pierce, head of Dewey Ballantine's mergers-and-acquisitions law practice, said that as for any impatience on the part of Mr. Welch's successor: ''So he's the Prince of Wales for nine months longer.+
[[https://www.wikidata.org/wiki/Q234606][Martha Stewart]] [[http://query.nytimes.com/gst/fullpage.html?res=9B01E0DA1F3EF933A0575BC0A9629C8B63][(2004/08/30/)]] And Mr. Mooney hopes to turn |Mickey and company| into the *Martha Stewart* of /bed, books and apparel for children/, trading as much on Disney's reputation for quality (a draw for parents) as on its characters' appeal.
[[https://www.wikidata.org/wiki/Q42013][Anwar el Sadat]] [[http://query.nytimes.com/gst/fullpage.html?res=9A06EFD6133DF937A35755C0A961958260][(1997/06/04/)]] And Mr. Scruggs describes |Mr. Myers| as ''the *Anwar Sadat* of /the public health community/.''
+[[https://www.wikidata.org/wiki/Q235262][Emmy]] [[http://query.nytimes.com/gst/fullpage.html?res=9C0CE2DC143FF931A15752C0A966958260][(1990/01/22/)]] And Nancy, played by Patricia Wettig (who won an Emmy for the role), had evoked particular sympathy after rising above crises including what turned out to be the temporary desertion of her husband, Elliot (Timothy Busfield).+
[[https://www.wikidata.org/wiki/Q4912331][Billy Carter]] [[http://query.nytimes.com/gst/fullpage.html?res=9C02EFD9103CF933A0575AC0A960958260][(1996/09/30/)]] And |North Wilkesboro| has always had a reputation as the *Billy Carter* of /Nascar tracks/: not a place to go on a first date.
+[[https://www.wikidata.org/wiki/Q255][Ludwig van Beethoven]] [[http://query.nytimes.com/gst/fullpage.html?res=950DE1DD1238F935A25750C0A96F948260][(1989/03/16/)]] And Stockhausen's intense extremism audibly echoes the Beethoven of the ''Hammerklavier,'' especially in his Piano Piece No.+
+[[https://www.wikidata.org/wiki/Q1567976][Bonus]] [[http://query.nytimes.com/gst/fullpage.html?res=9D01E2DA113EF936A35751C1A9629C8B63][(2004/12/05/)]] And a Bonus for Derring-Do+
[[https://www.wikidata.org/wiki/Q41421][Michael Jordan]] [[http://query.nytimes.com/gst/fullpage.html?res=980DE5D91F31F934A25752C0A96F958260][(1999/01/17/)]] And a *Michael Jordan* of /bull riding/.
+[[https://www.wikidata.org/wiki/Q2382996][T-Bone]] [[http://query.nytimes.com/gst/fullpage.html?res=9D04E6DE1130F937A25754C0A9649C8B63][(2002/07/14/)]] And a T-Bone for My Date+
+[[https://www.wikidata.org/wiki/Q445065][César Baldaccini]] [[http://query.nytimes.com/gst/fullpage.html?res=9E0CE6DC163EF931A35752C0A962958260][(1994/01/02/)]] And, after being acclaimed as a daring new director, he died last March at the age of 35, just five days before "Savage Nights" won the Cesar for the best film.+
+[[https://www.wikidata.org/wiki/Q51537][Mike Nichols]] [[http://query.nytimes.com/gst/fullpage.html?res=9B0CE0DD173AF936A15757C0A96F958260][(1999/04/25/)]] And an overview of his career is a reminder that Mr. Nichols's life and work reflect so indelible a genetic fingerprint that the far bigger surprise would be if the Mike Nichols of 23 and the Mike Nichols of 67 didn't seem so much the same.+
[[https://www.wikidata.org/wiki/Q303][Elvis Presley]] [[http://query.nytimes.com/gst/fullpage.html?res=9E0CEFDA1F3BF93AA35751C0A9639C8B63][(2005/02/09/)]] And anyway, if you did, it would make |you| the *Elvis* of /fashion/.
[[https://www.wikidata.org/wiki/Q221048][Jackie Robinson]] [[http://query.nytimes.com/gst/fullpage.html?res=9D0CE0DC123CF937A25757C0A967958260][(1991/04/14/)]] And as Augusta National's first black, |Ron Townsend| is a member under a microscope, the *Jackie Robinson* of /country-club golf/, a 15-handicap golfer with the corporate-honcho background that Augusta National prefers.
[[https://www.wikidata.org/wiki/Q2748186][Keith Foulke]] [[http://query.nytimes.com/gst/fullpage.html?res=9407E3DB113DF932A05753C1A9629C8B63][(2004/10/31/)]] And, as Election Day grew ever nearer, |Mr. Kerry| -- who is known as a good ''closer,'' the *Keith Foulke* of /political candidates/ -- seemed increasingly buoyed by the crowd.
+[[https://www.wikidata.org/wiki/Q255][Ludwig van Beethoven]] [[http://query.nytimes.com/gst/fullpage.html?res=9803E5DD1431F932A25751C0A9679C8B63][(2001/02/11/)]] And as a bonus, I can enjoy this with the Beethoven of Reiner, Monteux, the Leipzig Masur or Günter Wand, to name a few, rather than finding myself dead center in Daniel Barenboim's over-analytical and ultimately lackluster performances on DVD-Audio.+
+[[https://www.wikidata.org/wiki/Q1339][Johann Sebastian Bach]] [[http://query.nytimes.com/gst/fullpage.html?res=9806EFD6163AF937A15752C0A961958260][(1997/01/24/)]] And, as was suggested at the symposium, the connection depends not on Bach as played in 1997 but on Bach as heard in the 1950's and 60's, when the minimalist generation was growing up: the Bach of Glenn Gould and Wendy Carlos.+
[[https://www.wikidata.org/wiki/Q36105][Charles Bronson]] [[http://query.nytimes.com/gst/fullpage.html?res=9E0CE2DE1638F93AA15751C0A964958260][(1992/02/29/)]] And even |his wife| becomes "the *Charles Bronson* of /organic gardening/."
+[[https://www.wikidata.org/wiki/Q315808][Neil Simon]] [[http://query.nytimes.com/gst/fullpage.html?res=9801E4D8123CF934A35751C1A9679C8B63][(2001/12/07/)]] And finally, a few words from Elaine Stritch, whose producers confirmed her Broadway plans for her hit show, ''At Liberty,'' which will follow ''The Music Man'' into the Neil Simon for 16 weeks -- five performances weekly -- beginning on Feb. 6.+
+[[https://www.wikidata.org/wiki/Q367566][Yogi Berra]] [[http://query.nytimes.com/gst/fullpage.html?res=9804E3DE113EF932A15753C1A9679C8B63][(2001/10/21/)]] And for all we know of him, Ichiro, like the Yogi Berra of the 50's, could be either a wise man or an idiot savant.+
[[https://www.wikidata.org/wiki/Q369675][Johnny Appleseed]] [[http://query.nytimes.com/gst/fullpage.html?res=9D05EFD7113AF932A15754C0A9629C8B63][(2004/07/21/)]] And given the presence of the 1971 baby blue Volkswagen bus across the road, the wise bet would be |Mr. Staab|, something of the *Johnny Appleseed* of /environmental art/, who for two decades has been traversing the world, constructing loops, rings, stars and Mobius strips out of reeds, willows, knotweed and maple saplings.
+[[https://www.wikidata.org/wiki/Q35332][Brad Pitt]] [[http://query.nytimes.com/gst/fullpage.html?res=9C05E5DC1539F937A15751C1A963958260][(1995/12/24/)]] And he doesn't look at all like the Brad Pitt of teen-age girls' dreams.+
[[https://www.wikidata.org/wiki/Q8768][Henry Ford]] [[http://query.nytimes.com/gst/fullpage.html?res=9E07E4DE173EF932A25756C0A9609C8B63][(2006/05/11/)]] And he redesigned the pedal car so that it could be stamped out cheaply, inspiring some to call |him| the *Henry Ford* of /children's toys/.
[[https://www.wikidata.org/wiki/Q497827][Sam Walton]] [[http://query.nytimes.com/gst/fullpage.html?res=9B05E0DF113FF93AA25752C1A9629C8B63][(2004/11/19/)]] And here in Arkansas, you might say |he| grew to become the *Sam Walton* of /national retail politics/.
[[https://www.wikidata.org/wiki/Q153032][Mona Lisa]] [[http://query.nytimes.com/gst/fullpage.html?res=9C06EFDE1E3FF936A35751C1A96F958260][(1999/12/05/)]] And how does |the enigmatic ''Riverbank|,'' which was dubbed by its former owner, Mr. Wang, as ''the *Mona Lisa* of /Chinese painting/,'' fit into all of this?
+[[https://www.wikidata.org/wiki/Q37693][Paul Gauguin]] [[http://query.nytimes.com/gst/fullpage.html?res=9D0CE3DC1139F93BA35751C1A967958260][(1991/12/08/)]] And if that is not complexity enough, try the video, "Histoire d'un Blanc," which comes with the show and which features the artist doing a Gauguin of his own in a tropical mirage.+
+[[https://www.wikidata.org/wiki/Q1488149][Ida Applebroog]] [[http://query.nytimes.com/gst/fullpage.html?res=950DEFD61231F932A25755C0A96F948260][(1989/06/11/)]] And if the show tapers off just at the time when American art was achieving international status (barring its 1949 Jackson Pollock, ''Number 9'') and ends rather lamely with an Ida Applebroog of 1985, the cause is more likely to have been lack of money than of curatorial inspiration.+
[[https://www.wikidata.org/wiki/Q107082][Mary Harris Jones]] [[http://query.nytimes.com/gst/fullpage.html?res=9F0CEFDE153DF937A25752C1A96F958260][(1999/11/14/)]] And in a movement where blue jeans are favored, she wears pumps and gold bracelets, although her Ann Taylor look has not stopped |her| from earning the nickname the *Mother Jones* of /Silicon Valley/.
[[https://www.wikidata.org/wiki/Q1516578][Urban Meyer]] [[http://query.nytimes.com/gst/fullpage.html?res=9C05E1DB113EF93AA15752C1A9609C8B63][(2006/11/29/)]] And in his ascent from obscurity, |he| has become the *Urban Meyer* of /2006/ as the object of pursuit.
+[[https://www.wikidata.org/wiki/Q1369036][Marilyn]] [[http://query.nytimes.com/gst/fullpage.html?res=9C00E4DF1631F936A3575AC0A9609C8B63][(2006/09/05/)]] And in one black-and-white close-up of her asleep, the Marilyn of legend comes close to looking ordinary.+
+[[https://www.wikidata.org/wiki/Q1744][Madonna]] [[http://query.nytimes.com/gst/fullpage.html?res=9D0CE6D7153CF935A25755C0A967958260][(1991/06/16/)]] And in terms of antipathy toward men, Thelma and Louise can't hold a candle to the Madonna of "Truth or Dare."+
+[[https://www.wikidata.org/wiki/Q1064899][Charles Horton Peck]] [[http://query.nytimes.com/gst/fullpage.html?res=9F0CE7D61E3DF937A25751C1A9659C8B63][(2003/12/14/)]] And in the last act of ''The Music Box,'' Nellie as usual goes one step too far, forcing the angelic stutterer to recite ''Peter Piper Picked a Peck of Pickled Peppers,'' an act of such overt cruelty it causes Laura to crack and confess to the theft.+
+[[https://www.wikidata.org/wiki/Q267184][Annie Ross]] [[http://query.nytimes.com/gst/fullpage.html?res=9F0CEED8123CF930A35753C1A965958260][(1993/10/03/)]] And is the Annie Ross of today any different from the young woman who won Down Beat's New Star Award of 1952?+
+[[https://www.wikidata.org/wiki/Q16715368][Censor]] [[http://query.nytimes.com/gst/fullpage.html?res=9A02E6D8113DF935A35750C0A9639C8B63][(2005/03/06/)]] And it never turns to the Inquisitor or the Censor for the answer.+
[[https://www.wikidata.org/wiki/Q344793][George Burns]] [[http://query.nytimes.com/gst/fullpage.html?res=9D0CE3D71630F936A25757C0A967958260][(1991/04/15/)]] And it was a fivegone conclusion that |Mr. Borge| -- who is becoming the *George Burns* of /the keyboard/ -- would win a career achievement award at the convention.
+[[https://www.wikidata.org/wiki/Q7815640][Tom Downey]] [[http://query.nytimes.com/gst/fullpage.html?res=9E0CE3D61330F93BA35752C1A964958260][(1992/11/08/)]] And last week, they resoundingly defeated Mr. Downey in favor of someone who was remarkably reminiscent of the Tom Downey of old: a young Turk from the Suffolk County Legislature who said the incumbent had become too high and mighty and distant.+
[[https://www.wikidata.org/wiki/Q234606][Martha Stewart]] [[http://query.nytimes.com/gst/fullpage.html?res=9806E5DD163EF936A3575BC0A960958260][(1996/08/05/)]] And like a *Martha Stewart* of /the classroom/, |she| had tips for any occasion: dividing up the teachers for an exercise, she noted that a quick way to place children in groups is to deal out a deck of cards and then call out a grouping based on cards drawn.
[[https://www.wikidata.org/wiki/Q5604][Frank Lloyd Wright]] [[http://query.nytimes.com/gst/fullpage.html?res=9C0CE4DC1F3AF936A35757C0A966958260][(1990/04/05/)]] And, like raptors swooping for a kill, antiques dealers are descending on the town, desperately seeking ''the *Frank Lloyd Wright* of /the West/.''
[[https://www.wikidata.org/wiki/Q230762][Dale Carnegie]] [[http://query.nytimes.com/gst/fullpage.html?res=9E0CE6DF1238F930A1575AC0A964958260][(1992/09/23/)]] And much of it may not even be who the players are as much as how |Pat Riley|, the *Dale Carnegie* of /coaches/, can motivate them.
+[[https://www.wikidata.org/wiki/Q7302][George Frideric Handel]] [[http://query.nytimes.com/gst/fullpage.html?res=9A06E2D61431F933A05751C1A9679C8B63][(2001/12/30/)]] And not just the Handel of 'Messiah' and the 'Water Music,' both of which were composed in this house, but the Handel of the operas, too.+
+[[https://www.wikidata.org/wiki/Q44378][Paul Wight]] [[http://query.nytimes.com/gst/fullpage.html?res=9801E7D71F30F934A15752C0A962958260][(1994/01/27/)]] And now he is back at the Big Show for another go.+
[[https://www.wikidata.org/wiki/Q41421][Michael Jordan]] [[http://query.nytimes.com/gst/fullpage.html?res=9F06EEDD103FF930A3575BC0A960958260][(1996/08/03/)]] And, of course, the *Michael Jordan* of /Brazilian basketball for the past 20 years/, has simply been known as |Oscar|.
+[[https://www.wikidata.org/wiki/Q235262][Emmy]] [[http://query.nytimes.com/gst/fullpage.html?res=9F07E7DF1730F932A1575AC0A9639C8B63][(2005/09/21/)]] And one night after winning an Emmy for comedy writing, ''Arrested Development'' drew 4.58 million viewers.+
+[[https://www.wikidata.org/wiki/Q1427][Hadrian]] [[http://query.nytimes.com/gst/fullpage.html?res=9C02EFDC1131F93BA25751C0A9669C8B63][(2000/02/18/)]] And one of the show's most entrancing images, on loan from the Louvre, was found at Antinoopolos, a settlement on the Nile some distance from the Fayum and named by the Emperor Hadrian for his lover, who had drowned in the river.+
[[https://www.wikidata.org/wiki/Q216810][King Kong]] [[http://query.nytimes.com/gst/fullpage.html?res=9905EEDF1130F930A35752C0A9609C8B63][(2006/01/03/)]] And over the last 12 months -- with the Indian Ocean tsunami, the hurricanes on the Gulf Coast and the Pakistan earthquake -- fund-raising records have been broken by the *King Kong* of /relief agencies/, |the American Red Cross|, and by many smaller organizations as well.
+[[https://www.wikidata.org/wiki/Q255][Ludwig van Beethoven]] [[http://query.nytimes.com/gst/fullpage.html?res=9800E1DF173AF93AA3575BC0A9649C8B63][(2002/08/09/)]] And rather than strip-mining the Beethoven for pathos, the quartet observed an overlying sense of Classicism.+
[[https://www.wikidata.org/wiki/Q327071][Paul Revere]] [[http://query.nytimes.com/gst/fullpage.html?res=9904E0D6153EF935A15752C1A9629C8B63][(2004/11/26/)]] And so |Mr. Burress| became a *Paul Revere* for /the movement against same-sex marriage/, not only sounding warnings across the land but also laying the groundwork for a church-based conservative movement that he hopes will transform Ohio politics for years to come.
[[https://www.wikidata.org/wiki/Q128121][Mick Jagger]] [[http://query.nytimes.com/gst/fullpage.html?res=9F07E1DF1138F930A25757C0A9659C8B63][(2003/04/13/)]] And so by the time Jeff met Mara, in 1997, |he| was a wizened rock star, the *Mick Jagger* of /digital media/.
+[[https://www.wikidata.org/wiki/Q12813086][April]] [[http://query.nytimes.com/gst/fullpage.html?res=9F0CE2DA1438F93AA25757C0A965958260][(1993/04/19/)]] And so there had been, in an April of derailed momentum, the season's toughest setback.+
[[https://www.wikidata.org/wiki/Q103846][Groucho Marx]] [[http://query.nytimes.com/gst/fullpage.html?res=950DEFD91130F935A15751C0A96F948260][(1989/02/26/)]] And so we see his son, |Reginald Jones|, once again in pursuit of an absolute (this time justice), enlist in the Civil War in Spain and then again in the Second World War, where his experiences repeat, with little profit, those of his father; when demobilized, he is caught up in the Welsh nationalist cause, the *Groucho Marx* of /wars/, and while he is at it he discovers and rescues Excalibur from the Hermitage in Russia.
+[[https://www.wikidata.org/wiki/Q1360613][Ernst Wilhelm Wittig]] [[http://query.nytimes.com/gst/fullpage.html?res=950CE4DE113DF934A35751C1A961958260][(1997/12/07/)]] And some scalpers are trying to cash in on shoppers' anxieties; a sign on a bulletin board in a Morrisville, Pa., grocery store offers an Ernie for $150.+
+[[https://www.wikidata.org/wiki/Q3529861][Jonathan Trott]] [[http://query.nytimes.com/gst/fullpage.html?res=9405EFDD113DF937A15754C0A9639C8B63][(2005/07/24/)]] And soon the best black players -- like Sweetwater Clifton (who began with the Trotters), Bill Russell, Wilt Chamberlain (who played one year with them), Elgin Baylor and Oscar Robertson -- were forsaking the Trotters for the prestigious (and sometimes better-paying) N.B.A.+
[[https://www.wikidata.org/wiki/Q41421][Michael Jordan]] [[http://query.nytimes.com/gst/fullpage.html?res=9B02E0D61E3FF936A35751C0A9609C8B63][(2006/02/05/)]] And soon to become, in marketing terms, ''the *Michael Jordan* of /college coaches/,'' according to his agent, David Falk (who is, yes, Jordan's agent).
[[https://www.wikidata.org/wiki/Q5443][Greta Garbo]] [[http://query.nytimes.com/gst/fullpage.html?res=9F0CEEDE1530F934A25754C0A96E958260][(1998/07/17/)]] And that, Ms. Dolensek said with a slight roll of the eyes, would mean more irritation for |City Island's 4,500 residents|, who in a sense are the *Greta Garbo* of /New York/.
[[https://www.wikidata.org/wiki/Q303][Elvis Presley]] [[http://query.nytimes.com/gst/fullpage.html?res=9B05E7DD1E39F937A35753C1A96E958260][(1998/10/04/)]] And that was fine with the Met's trustees, who looked upon |photography|, more or less, as the *Elvis* of /the visual arts/: fast, slick and indecently young, with a history going back only as far as 1839.
[[https://www.wikidata.org/wiki/Q368744][Charles Atlas]] [[http://query.nytimes.com/gst/fullpage.html?res=9C0CE0D8103CF935A35752C1A966958260][(1990/11/06/)]] And that was when |Charles Oakley|, the *Charles Atlas* of /forwards/, was about to attempt a jump shot.
+[[https://www.wikidata.org/wiki/Q1203][John Lennon]] [[http://query.nytimes.com/gst/fullpage.html?res=9C01E7D7123AF933A0575AC0A9679C8B63][(2001/09/30/)]] And that's what differentiates most of us from the John Lennon of the late 60's and early 70's: he tried to do something about it, and he challenged you to as well, even if on the smallest level possible, because he knew that the worst sin is believing that you can do nothing and then acting on that belief.+
[[https://www.wikidata.org/wiki/Q13685096][Cinderella]] [[http://query.nytimes.com/gst/fullpage.html?res=9E02E0DF1F38F936A15752C0A96E958260][(1998/01/25/)]] And the Bronx, no longer even entitled to a capital T in The Bronx, with its salutary high coastal elevation, is still regarded as a borough of cinders except when the Yankees triumph and |it| becomes for the moment the *Cinderella* of /boroughs/.
+[[https://www.wikidata.org/wiki/Q37349][Dalai Lama]] [[http://query.nytimes.com/gst/fullpage.html?res=9B00E5D91230F932A35756C0A962958260][(1994/05/01/)]] And the Dalai Lama of Tibet rated no more than a Presidential "drop by."+
+[[https://www.wikidata.org/wiki/Q1159115][Dan Majerle]] [[http://query.nytimes.com/gst/fullpage.html?res=9E0DE1D6113FF933A05753C1A962958260][(1994/10/30/)]] And the Dan Majerle of last season was a shadow of the Dan Majerle from the one before.+
+[[https://www.wikidata.org/wiki/Q235262][Emmy]] [[http://query.nytimes.com/gst/fullpage.html?res=9C02E6D7123EF932A25752C1A9639C8B63][(2005/11/11/)]] And the Emmy for Best Actor on iPods Goes to ...+
+[[https://www.wikidata.org/wiki/Q7902373][Utah Jazz]] [[http://query.nytimes.com/gst/fullpage.html?res=9C00E4DD103EF930A15751C0A9619C8B63][(2007/02/23/)]] And the Philadelphia 76ers traded forward Alan Henderson to the Utah Jazz for draft considerations.+
+[[https://www.wikidata.org/wiki/Q59215][Robert Redford]] [[http://query.nytimes.com/gst/fullpage.html?res=9F0CE5D8143BF93BA15751C1A962958260][(1994/12/28/)]] And the Robert Redford of "Quiz Show" is the Robert Redford she first spotted in "Ordinary People," with its "respectable, pictorial, dated look that movies get when the director has a proficient team of craftsmen but doesn't really think in visual terms."+
[[https://www.wikidata.org/wiki/Q237354][Diane Warren]] [[http://query.nytimes.com/gst/fullpage.html?res=9902E1D9153BF93BA35751C0A9629C8B63][(2004/02/08/)]] And the answer is pretty much Linda Perry, the former 4 Non Blondes singer whose work on Pink's ''Missundaztood'' has turned |Ms. Perry| into the *Diane Warren* of /the edgy set/.
[[https://www.wikidata.org/wiki/Q22686][Donald Trump]] [[http://query.nytimes.com/gst/fullpage.html?res=940DE6DA1F3AF93BA25751C0A96F958260][(1999/02/18/)]] And the strong sense of history prompts obvious parallels: Karen Cord Taylor, editor and publisher of The Beacon Hill Times, pointed out that |Charles Bulfinch|, the famed architect and developer whose gems, like the State House, crown Beacon Hill, was something like the *Donald J. Trump* of /his day/.
[[https://www.wikidata.org/wiki/Q5593][Pablo Picasso]] [[http://query.nytimes.com/gst/fullpage.html?res=9402EED6163FF932A2575BC0A9669C8B63][(2000/08/11/)]] And the works of Gonzalez and Picasso, in turn, inspired |David Smith|, an American who might be called the *Picasso* of /welding/, so inventive and prolific was his output from the 1930's into the 1960's.
[[https://www.wikidata.org/wiki/Q298255][Rob Zombie]] [[http://query.nytimes.com/gst/fullpage.html?res=9503E3D61531F937A1575BC0A9679C8B63][(2001/08/24/)]] And their leader, |Big Daddy Mars| (Richard Cetrone), with his leather body armor and lank, dirty hair, seems to be the *Rob Zombie* of /2176/, when ''Ghosts'' is set.
[[https://www.wikidata.org/wiki/Q711333][Nelson Bunker Hunt]] [[http://query.nytimes.com/gst/fullpage.html?res=9806E2DC1E39F937A35753C1A96E958260][(1998/10/04/)]] And then he found a Jetsons lunch box in a thrift shop in Cambridge, Mass., and soon |he| was crisscrossing the country, becoming the *Nelson Bunker Hunt* of /lunch box collectors/.
+[[https://www.wikidata.org/wiki/Q211144][Ellen Burstyn]] [[http://query.nytimes.com/gst/fullpage.html?res=9A02E2DC163CF935A35753C1A9669C8B63][(2000/10/06/)]] And then there is the Ellen Burstyn of 2000, starring in a different kind of horror movie: ''Requiem for a Dream,'' a tough-minded independent film about a Brighton Beach boy (Jared Leto) and his house-bound mother (Ms. Burstyn), who become involved with drugs in different but equally dangerous ways (review, Page 27).+
[[https://www.wikidata.org/wiki/Q887520][Harold Stassen]] [[http://query.nytimes.com/gst/fullpage.html?res=9E0CEFD81230F93BA35750C0A964958260][(1992/03/08/)]] And there's the *Harold Stassen* of /New York/, |Herman Badillo|, and the Paul Tsongas of New York, Richard Ravitch.
[[https://www.wikidata.org/wiki/Q106465][John Grisham]] [[http://query.nytimes.com/gst/fullpage.html?res=9403E7D71530F936A1575BC0A960958260][(1996/08/25/)]] And this was before, of course, I knew that |Jane Austen| was going to turn out to be the *John Grisham* of /the Romantic novel set/.''
[[https://www.wikidata.org/wiki/Q79031][Mike Tyson]] [[http://query.nytimes.com/gst/fullpage.html?res=950DE3D8143FF934A15751C0A96F948260][(1989/02/27/)]] And though his performance may not have been textbook-perfect - ''|It| wasn't the *Mike Tyson* of /vintage/,'' the champion said afterward -Tyson didn't feel any lack of conviction about his potency.
+[[https://www.wikidata.org/wiki/Q1818773][Paul Taylor]] [[http://query.nytimes.com/gst/fullpage.html?res=9D02E4DF1F3CF934A25751C0A9649C8B63][(2002/02/17/)]] And to dance lovers south of the 49th parallel, Ms. Madore's transitional ensembles may bring to mind the Paul Taylor of ''Aureole'' or ''Arden Court.''+
[[https://www.wikidata.org/wiki/Q238948][Typhoid Mary]] [[http://query.nytimes.com/gst/fullpage.html?res=9F01EEDF133FF935A25751C0A961958260][(1997/02/16/)]] And unlike Riley, he isn't trying to divert us with Hamptons hair and Soho suits while he babbles pop sports psych (ironically, |Riley| may have been the *Typhoid Mary* of /the Knicks' ''Disease of Me''/) that distances all messages.
[[https://www.wikidata.org/wiki/Q130873][Menachem Begin]] [[http://query.nytimes.com/gst/fullpage.html?res=9B01EFDB143BF93BA15750C0A96E958260][(1998/03/28/)]] And what are the odds that |Mr. Netanyahu| will be the *Menachem Begin* of /his generation/, presiding over a historic Israeli-Palestinian territorial compromise that he long opposed?
+[[https://www.wikidata.org/wiki/Q3320840][Monique F. Leroux]] [[http://query.nytimes.com/gst/fullpage.html?res=940DE6DA1230F93AA1575AC0A9639C8B63][(2005/09/29/)]] And what the Dior ad suggested was that Kate Moss -- the 31-year-old supermodel; the fashion symbol, as proclaimed by the glossies and by the Council of Fashion Designers of America; the creative inspiration for countless designers; the businesswoman for whose services modeling agencies collected an estimated $1.5 million in fees in the last year -- has been disappeared.+
[[https://www.wikidata.org/wiki/Q5592][Michelangelo]] [[http://query.nytimes.com/gst/fullpage.html?res=9900E7DD133AF93AA15750C0A961958260][(1997/03/29/)]] And when |he|'s referred to as the *Michelangelo* of /coaching/, I really think that's a very appropriate term.''
[[https://www.wikidata.org/wiki/Q128297][Maria Callas]] [[http://query.nytimes.com/gst/fullpage.html?res=9F03E2DE113CF932A35757C0A9679C8B63][(2001/04/01/)]] And when the press writes 'the *Maria Callas* of /Cardiff/,' I'm like, that's a slightly dramatic comparison, since she was a great opera singer and I'm this little girl from Wales.
+[[https://www.wikidata.org/wiki/Q887401][Bo Jackson]] [[http://query.nytimes.com/gst/fullpage.html?res=9F0CE0D6133DF93AA2575BC0A965958260][(1993/08/19/)]] And while he is not quite the Bo Jackson of legend and lore on a consistent basis on the field, he does have his moments.+
[[https://www.wikidata.org/wiki/Q313256][Bob Fosse]] [[http://query.nytimes.com/gst/fullpage.html?res=9B04E3DE1E3BF934A35750C0A9679C8B63][(2001/03/07/)]] And while he modestly demurs, |Mr. Barker| is widely regarded as the *Bob Fosse* of /the carefully choreographed event that consumes Midtown Manhattan with tin whistles, step dancers and some two million spectators on that invariably brisk March 17 morning/.
+[[https://www.wikidata.org/wiki/Q9429453][Hank]] [[http://query.nytimes.com/gst/fullpage.html?res=9C0CE1DD1538F931A25757C0A966958260][(1990/04/12/)]] And with the exception of a sometimes plodding middle section, ''A Rag, a Bone and a Hank of Hair'' is one of Mr. Beatty's sleekest and most joyful and inventive celebrations of jazz-dancing in all its speed and vitality.+
+[[https://www.wikidata.org/wiki/Q3822242][Mary Agnes Chase]] [[http://query.nytimes.com/gst/fullpage.html?res=9A04E2DD1330F93AA35753C1A9609C8B63][(2006/10/09/)]] And with the points leader, Jeff Burton, losing ground with a flat tire late in the race, a victory would have propelled Earnhardt into terrific position in the points standings with six races to go in the Chase for the Nextel Cup.+
+[[https://www.wikidata.org/wiki/Q935245][Steve Hogarth]] [[http://query.nytimes.com/gst/fullpage.html?res=9A03E2D91F3CF932A25753C1A9669C8B63][(2000/10/11/)]] And with those earnings it has paid for a glistening new headquarters (shaped like an H for Hunan) filled with the latest digital equipment, new apartments for employees, a luxury resort hotel, an aquarium and a Disneyland-like amusement park.+
+[[https://www.wikidata.org/wiki/Q213512][Bill Cosby]] [[http://query.nytimes.com/gst/fullpage.html?res=9D02E4DF1338F937A25755C0A96F958260][(1999/06/14/)]] And yet there does not appear in the networks' current roster to be a host of likely successors to Mr. Seinfeld, who left his NBC comedy last season, and Mr. Allen, who wrapped up his hit comedy, ''Home Improvement,'' last month for the ABC unit of Walt Disney -- and no one in the same universe of appeal as icons like Lucille Ball, Jackie Gleason, Mary Tyler Moore and the Bill Cosby of the 1980's (though the Bill Cosby of today remains perhaps the biggest name still working in prime time).+
[[https://www.wikidata.org/wiki/Q1656358][Ichabod Crane]] [[http://query.nytimes.com/gst/fullpage.html?res=9C06E7DC1631F933A2575AC0A9609C8B63][(2006/09/10/)]] |Anderson|, an *Ichabod Crane* of /a man/, bent his long slender frame over the eyepiece to examine the tiny samples snipped from the patient's lung.
+[[https://www.wikidata.org/wiki/Q78494][Arthur Koestler]] [[http://query.nytimes.com/gst/fullpage.html?res=9F0CE6DE1F3CF933A25753C1A965958260][(1993/10/10/)]] Andre Malraux, George Orwell and particularly the Arthur Koestler of 'Darkness at Noon.'+
[[https://www.wikidata.org/wiki/Q3369419][Patrick Dupond]] [[http://query.nytimes.com/gst/fullpage.html?res=9B0DEEDB123EF936A35754C0A961948260][(1987/07/05/)]] |Andris Liepa|, the son of Maris Liepa, is an exciting classical dancer with a very contemporary veneer, the *Patrick Dupond* of /Moscow/ but with a poetic edge.
[[https://www.wikidata.org/wiki/Q91][Abraham Lincoln]] [[http://query.nytimes.com/gst/fullpage.html?res=9D0CEFD61F3BF932A35751C1A967958260][(1991/12/01/)]] Andy's very wise, |he|'s the Solomon, the *Abe Lincoln* of /Mayberry/.
+[[https://www.wikidata.org/wiki/Q222134][Ted Kaczynski]] [[http://query.nytimes.com/gst/fullpage.html?res=9D02E6DF1631F934A15751C1A961958260][(1997/12/27/)]] Angry articles calling for Mr. Kaczynski's execution are just a screen away from essays hailing him as a hero, like several on a site run by people who ran a write-in campaign for the Unabomber for President in 1996 (www.paranoia.com_unapack_).+
+[[https://www.wikidata.org/wiki/Q6521284][Lemon]] [[http://query.nytimes.com/gst/fullpage.html?res=9503E5DC133DF936A35751C1A961958260][(1997/12/05/)]] Anheuser-Busch was awarded a Lemon for a ''Bud Gear'' promotional campaign encouraging consumers to collect bottle caps that could be exchanged for merchandise for a limited time.+
[[https://www.wikidata.org/wiki/Q40523][Julia Roberts]] [[http://query.nytimes.com/gst/fullpage.html?res=9504E1D61031F931A15751C1A9609C8B63][(2006/12/22/)]] |Anna Netrebko|, the *Julia Roberts* of /opera/, was singing her one and only Mimì of the season, and tickets had been sold out for months.
[[https://www.wikidata.org/wiki/Q54684][Bill Tilden]] [[http://query.nytimes.com/gst/fullpage.html?res=9C04E5DC153EF93BA25756C0A9659C8B63][(2003/05/18/)]] |Annika Sorenstam| is the *Bill Tilden* of /her sport/.
[[https://www.wikidata.org/wiki/Q303][Elvis Presley]] [[http://query.nytimes.com/gst/fullpage.html?res=9A02E5DB153EF930A25752C1A9639C8B63][(2005/11/13/)]] Anointed ''the *Elvis* of /cultural theory/'' by The Chronicle of Higher Education, and described on his book jackets as ''the giant of Ljubljana,'' |the 58-year-old Mr. Zizek| is a jocular, motormouthed theorist whose critical musings on postmodernism and popular culture -- rich in deeply spun allusions to the likes of Alfred Hitchcock and David Lynch -- are inspired by the French psychoanalyst Jacques Lacan.
[[https://www.wikidata.org/wiki/Q30547][Mother Teresa]] [[http://query.nytimes.com/gst/fullpage.html?res=9800E2DA143AF934A15755C0A96F958260][(1999/06/27/)]] Another, Diana Lemieux, described |her| as ''the *Mother Teresa* of /quadrupeds/,'' adding, ''She makes feral cats sweet.''
+[[https://www.wikidata.org/wiki/Q22110799][Saar]] [[http://query.nytimes.com/gst/fullpage.html?res=9402E2DB1F3BF933A2575BC0A96E958260][(1998/08/10/)]] Another Kenyan employee of the embassy was carried, attached to intravenous tubes, on a stretcher by 10 Air Force crew members to an  Army helicopter for transfer to a German university neurosurgery clinic in Homburg in the Saar for intensive care of his head wounds.+
[[https://www.wikidata.org/wiki/Q9077][Moses]] [[http://query.nytimes.com/gst/fullpage.html?res=9C00E4DD1030F937A15751C0A9669C8B63][(2000/02/24/)]] Another Web site, www.nyhistory.com harriettubmanlife.htm, has a biography and links to other sites on |Harriet Tubman|, the *Moses* of /the railroad/, an escaped slave who is credited with making 19 return trips to save more than 300 others.
+[[https://www.wikidata.org/wiki/Q7207][Elizabeth I of England]] [[http://query.nytimes.com/gst/fullpage.html?res=9A04E0DA173BF93AA25752C0A961958260][(1997/01/19/)]] Another fine young violinist, Jay Zhong, is preparing to enter the Queen Elizabeth of Belgium International Competition.+
+[[https://www.wikidata.org/wiki/Q517][Napoleon]] [[http://query.nytimes.com/gst/fullpage.html?res=9902E1DB143FF93AA25753C1A961958260][(1997/10/19/)]] Another hit, a Napoleon of sliced beef tenderloin, greens and crunchy wonton skins, all drizzled with a sesame sauce, combined flavors from both regions.+
+[[https://www.wikidata.org/wiki/Q3320840][Monique F. Leroux]] [[http://query.nytimes.com/gst/fullpage.html?res=9B00E5DE133FF936A35751C0A9619C8B63][(2007/02/05/)]] Another is Zenobia McNally, 45, a businesswoman of Panamanian descent who ran against Ms. Clarke for the Council in 2005.+
+[[https://www.wikidata.org/wiki/Q3181989][John Maine]] [[http://query.nytimes.com/gst/fullpage.html?res=9C0DE0D61730F93BA15756C0A9619C8B63][(2007/05/28/)]] Another is their starting pitching, particularly the John Maine of April and Oliver Pérez, which has prevented the bullpen from being overused.+
+[[https://www.wikidata.org/wiki/Q240496][Lizzie Borden]] [[http://query.nytimes.com/gst/fullpage.html?res=9800EEDC143FF936A25753C1A9669C8B63][(2000/10/15/)]] Another marks the grave of ''the Lizzie Borden of Newark,'' who was convicted of killing her brother with an ax in the late 1940's.+
[[https://www.wikidata.org/wiki/Q8704][Walt Disney]] [[http://query.nytimes.com/gst/fullpage.html?res=9F07E3DB103BF933A25751C0A9659C8B63][(2003/02/10/)]] Another question is, Who will be the *Walt Disney* of /this era/?
+[[https://www.wikidata.org/wiki/Q222134][Ted Kaczynski]] [[http://query.nytimes.com/gst/fullpage.html?res=9C0CE4DC173BF936A2575AC0A960958260][(1996/09/15/)]] Another typical example of infatuation is the Unabomber Political Action Committee, a Boston-based group that is pushing the Unabomber for President.+
[[https://www.wikidata.org/wiki/Q358519][Gordie Howe]] [[http://query.nytimes.com/gst/fullpage.html?res=9C0CE2D61139F930A25754C0A966958260][(1990/07/13/)]] |Anthony Joseph Foyt Jr.| is more than the *Gordie Howe* of /auto racing/.
+[[https://www.wikidata.org/wiki/Q4066939][Ant]] [[http://query.nytimes.com/gst/fullpage.html?res=9D02E1DE123EF931A15751C0A9649C8B63][(2002/02/22/)]] Antiques shops from New York to California sell Jacobsen chairs like the Egg, the Swan and the Ant for a few hundred to several thousand dollars apiece.+
[[https://www.wikidata.org/wiki/Q22686][Donald Trump]] [[http://query.nytimes.com/gst/fullpage.html?res=940DE2D81F3DF937A25752C0A96E948260][(1988/01/14/)]] Any pretentions aside, |Mr. LeFrak|, who was born on Lincoln's Birthday, characterizes himself as ''a man of the people,'' kind of a *Donald Trump* for /the middle class/.
+[[https://www.wikidata.org/wiki/Q952539][Curtis Martin]] [[http://query.nytimes.com/gst/fullpage.html?res=9D00E0D81638F93BA15754C0A96E958260][(1998/07/28/)]] 'Any time you can get a Curtis Martin for a first- and third-round draft pick, you have to do that,'' he said.+
+[[https://www.wikidata.org/wiki/Q313013][Brian Wilson]] [[http://query.nytimes.com/gst/fullpage.html?res=940DE6D61731F935A15755C0A96E948260][(1988/06/26/)]] Anyone who remembers the rock musician of the 1970's and early 80's would be astonished by the Brian Wilson of today.+
+[[https://www.wikidata.org/wiki/Q4873833][Baxter]] [[http://query.nytimes.com/gst/fullpage.html?res=940DE7DA123CF933A15751C0A96E948260][(1988/02/20/)]] Apart from breaking all the theater's attendance records, ''District Six'' also drew truly multi-racial crowds to the Baxter for the first time.+
+[[https://www.wikidata.org/wiki/Q14924657][Average]] [[http://query.nytimes.com/gst/fullpage.html?res=9F07E0DB143BF936A25757C0A9629C8B63][(2004/04/15/)]] Apartments Going Up, to an Average of $1 Million+
[[https://www.wikidata.org/wiki/Q57384][Wernher von Braun]] [[http://query.nytimes.com/gst/fullpage.html?res=9F00E1DD133DF93AA25751C1A9649C8B63][(2002/12/19/)]] Approached by the Whirlpool Corporation two years ago to be a consumer ''pilot'' for a next generation of fabric-care appliances, |Mrs. Bova| quickly proved to be the *Wernher von Braun* of /duds-in-suds/, pushing the $10 billion company toward imagining a braver future -- brighter, cleaner, fresher!
+[[https://www.wikidata.org/wiki/Q7194092][Pill]] [[http://query.nytimes.com/gst/fullpage.html?res=9C04E2DF113FF93AA25752C1A9629C8B63][(2004/11/19/)]] Approves a Pill for Lung Cancer to Be Sold by Genentech and OSI+
[[https://www.wikidata.org/wiki/Q234579][Flannery O'Connor]] [[http://query.nytimes.com/gst/fullpage.html?res=9E06E6DA1330F933A0575AC0A9639C8B63][(2005/09/30/)]] |Arbus| was a wonderful formalist and just as wonderful a storyteller -- the *Flannery O'Connor* of /photography/.
+[[https://www.wikidata.org/wiki/Q2379469][Vaccine]] [[http://query.nytimes.com/gst/fullpage.html?res=9C0CEED91E30F931A25750C0A966958260][(1990/03/12/)]] Archbishop Asks His Clergy To Test a Vaccine for AIDS+
+[[https://www.wikidata.org/wiki/Q6908553][Moose]] [[http://query.nytimes.com/gst/fullpage.html?res=9F0CE3DF143BF93AA1575BC0A96F958260][(1999/08/29/)]] Archie Blood, 65, a general contractor from Manahawkin, has been a Moose for 24 years.+
[[https://www.wikidata.org/wiki/Q41421][Michael Jordan]] [[http://query.nytimes.com/gst/fullpage.html?res=9C0CE1DF1E3BF937A35752C0A9679C8B63][(2001/01/04/)]] Armstead and Barrow have been extremely respectful of McNabb this week, with Barrow calling |him| the *Michael Jordan* of /the Eagles/.
[[https://www.wikidata.org/wiki/Q155626][John Singer Sargent]] [[http://query.nytimes.com/gst/fullpage.html?res=9800E7D91E30F931A35752C1A9679C8B63][(2001/11/02/)]] Armstrong, for example, is featuring pictures of fashionable, late-19th-century beauties by |Albert Belleroche|, a virtuoso technician who was known as the *John Singer Sargent* of /lithography/.
[[https://www.wikidata.org/wiki/Q1779][Louis Armstrong]] [[http://query.nytimes.com/gst/fullpage.html?res=9C05E3D91430F93BA35756C0A9639C8B63][(2005/05/08/)]] Armstrong's song has the glow of a cocktail and |the What a Wonderful World, with cream vanilla vodka|, is a *Louis Armstrong* of /a drink/: round and happy and beaming with hope.
[[https://www.wikidata.org/wiki/Q5604][Frank Lloyd Wright]] [[http://query.nytimes.com/gst/fullpage.html?res=9D02E1DE123EF931A15751C0A9649C8B63][(2002/02/22/)]] |Arne Jacobsen| is the *Frank Lloyd Wright* of /Denmark/: a prolific, versatile and talented architect and designer who has been revered more after his death than he ever was in life.
[[https://www.wikidata.org/wiki/Q40531][John Wayne]] [[http://query.nytimes.com/gst/fullpage.html?res=9C0CE6DE1531F932A3575AC0A9629C8B63][(2004/09/01/)]] |Arnold Schwarzenegger| is the *John Wayne* of /the current generation/,'' said the Rev.
[[https://www.wikidata.org/wiki/Q128799][Ricky Martin]] [[http://query.nytimes.com/gst/fullpage.html?res=9F03EFD8123BF936A35750C0A9679C8B63][(2001/03/05/)]] |Arquitectonica| is the *Ricky Martin* of /contemporary architecture/.
+[[https://www.wikidata.org/wiki/Q137934][Abbot Suger]] [[http://query.nytimes.com/gst/fullpage.html?res=9402E0DB1F38F937A35753C1A9649C8B63][(2002/10/04/)]] Arranged in a small jewel-box gallery, these include a 13th-century bronze aquamanile -- a ceremonial, usually figurative pitcher -- in the form of a horseman, and the chalice of the Abbot Suger of Saint-Denis, a fluted sardonyx cup from from Ptolemaic Egypt that the abbot had mounted in jewel-studded gold.+
+[[https://www.wikidata.org/wiki/Q1039759][Magnet]] [[http://query.nytimes.com/gst/fullpage.html?res=9A04EEDA1639F934A15753C1A960958260][(1996/10/27/)]] Arrests Add to Idaho's Reputation as a Magnet for Supremacists+
+[[https://www.wikidata.org/wiki/Q5799617][Dash]] [[http://query.nytimes.com/gst/fullpage.html?res=9A0DE0DE1F3AF933A05754C0A9669C8B63][(2000/07/30/)]] Arson Adds a Dash of Intrigue To Indian Smoke-Shop Trade+
+[[https://www.wikidata.org/wiki/Q2654973][George Edward Post]] [[http://query.nytimes.com/gst/fullpage.html?res=9F0CE1DB1339F932A35753C1A965958260][(1993/10/01/)]] As Arty Pomerantz, a photographer at the Post for 38 years, watched the picket line, the younger faces as well as the old, he said he felt a dreadful sense that the end had come -- if not for The Post, for many of those who had made it what it was.+
[[https://www.wikidata.org/wiki/Q223766][P. T. Barnum]] [[http://query.nytimes.com/gst/fullpage.html?res=980DE4D71F31F931A35756C0A961958260][(1997/05/02/)]] As Doby tells it, |Veeck| was more than just the *P. T. Barnum* of /baseball/, more than just exploding scoreboards and novelty acts, despite the indelible image of the midget Eddie Gaedel at bat.
+[[https://www.wikidata.org/wiki/Q855][Joseph Stalin]] [[http://query.nytimes.com/gst/fullpage.html?res=9E0CE1D6153BF937A25756C0A964958260][(1992/05/14/)]] As Elizabeth Hardwick puts it in her useful foreword, these were people who supported Leon Trotsky "in opposition to the Stalin of the Moscow trials, beginning in 1936, which ended in the execution of most of the original Bolsheviks and the terror that followed,"+
[[https://www.wikidata.org/wiki/Q76532][William Joyce]] [[http://query.nytimes.com/gst/fullpage.html?res=9E0CE1D91E30F930A2575AC0A964958260][(1992/09/13/)]] As Frank's life devolves into various slapstick (and unconvincing) scenes that would fit comfortably into the screenplay of a B movie, his daughter, Holly, tries to reunite her parents by shacking up with |Lane Lawlor|, a right-wing fanatic whom Frank calls "the *Lord Haw-Haw* of /the northern Rockies/."
+[[https://www.wikidata.org/wiki/Q27230366][B]] [[http://query.nytimes.com/gst/fullpage.html?res=9E03E3DC1E30F932A35757C0A9619C8B63][(2007/04/01/)]] 'As I'm sitting here saying I don't care what kind of grades she gets, I'm thinking, she comes home with a B, and I say: 'What'd you get a B for?+
[[https://www.wikidata.org/wiki/Q7574608][Special K]] [[http://query.nytimes.com/gst/fullpage.html?res=9B06E3D8163DF931A25752C1A96F958260][(1999/11/12/)]] As Krzyzewski signed what most observers rated the country's best recruiting class, the only irreversable damage from the defections would seem to be |the coach's reputation| as the *Special K* of /the college game/.
[[https://www.wikidata.org/wiki/Q44301][Jim Morrison]] [[http://query.nytimes.com/gst/fullpage.html?res=990CE6DF163AF935A15755C0A9639C8B63][(2005/06/26/)]] As Mr. Alson, the co-author of Ungar's biography, said, ''|He| was the *Jim Morrison* of /poker/.''
[[https://www.wikidata.org/wiki/Q43203][Clint Eastwood]] [[http://query.nytimes.com/gst/fullpage.html?res=9C02EEDA123AF935A15752C0A961958260][(1997/01/26/)]] As |Mr. Dowlin| arrived in San Francisco nine years ago, a local newspaper columnist suggested that the city would need the *Clint Eastwood* of /librarians/ to deal with its lawless athenaeum.
+[[https://www.wikidata.org/wiki/Q473773][David Low]] [[http://query.nytimes.com/gst/fullpage.html?res=9E06E2DD143FF930A2575BC0A9629C8B63][(2004/08/13/)]] As Oil Hits New High, Markets Sink to a Low for the Year+
+[[https://www.wikidata.org/wiki/Q6109552][Jaak Boon]] [[http://query.nytimes.com/gst/fullpage.html?res=9806E2D81139F93AA35752C0A9639C8B63][(2005/01/09/)]] As Religion Takes the National Stage, a Boon for the Local Faithless+
+[[https://www.wikidata.org/wiki/Q7758][Charles X of France]] [[http://query.nytimes.com/gst/fullpage.html?res=950DE3DB173CF935A2575AC0A96F958260][(1999/09/16/)]] As Rossini's last opera in Italian, it holds a pivotal place in his works list; yet it was also the very definition of an occasional work, meant to celebrate a specific public event, the coronation of the Charles X of France in 1825.+
+[[https://www.wikidata.org/wiki/Q2324465][Ray]] [[http://query.nytimes.com/gst/fullpage.html?res=940CE1DC1F3EF933A05756C0A9629C8B63][(2004/05/30/)]] As Sun Sets on a Career, Malone Brings a Ray of Light+
[[https://www.wikidata.org/wiki/Q517][Napoleon]] [[http://query.nytimes.com/gst/fullpage.html?res=9D0CE1D91F31F932A35756C0A962958260][(1994/05/01/)]] As "The Final Problem" narrated it, Holmes had been pursued to the Bernese Oberland by the *Napoleon* of /Crime/, |the fiendish Professor Moriarty|, and both died when, locked in ferocious struggle, they fell into the churning abyss of the Reichenbach Falls.
+[[https://www.wikidata.org/wiki/Q6307745][Juliana Evans]] [[http://query.nytimes.com/gst/fullpage.html?res=9C0CEEDD173CF93BA35751C0A9649C8B63][(2002/02/08/)]] As You Live and Breathe, With, Um, a Couple of Adjustments+
+[[https://www.wikidata.org/wiki/Q22965780][Allyson Brooke Hernandez]] [[http://query.nytimes.com/gst/fullpage.html?res=9B05E2DD1E3AF935A35750C0A962958260][(1994/03/06/)]] As Youths Battle Israeli Soldiers, an Ally of Arafat Calls for Armed Struggle+
+[[https://www.wikidata.org/wiki/Q2401080][Booster]] [[http://query.nytimes.com/gst/fullpage.html?res=9F07E0DB1738F931A25752C1A9679C8B63][(2001/11/12/)]] As a Booster of the Arts, Charlotte Proves a Model+
+[[https://www.wikidata.org/wiki/Q2401080][Booster]] [[http://query.nytimes.com/gst/fullpage.html?res=9F07E0DB1738F931A25752C1A9679C8B63][(2001/11/12/)]] As a Booster of the Arts, One City Proves a Model+
[[https://www.wikidata.org/wiki/Q1265202][Stepin Fetchit]] [[http://query.nytimes.com/gst/fullpage.html?res=9D0CE7DB1639F931A1575AC0A967958260][(1991/09/22/)]] As a Caucasian who has seen just about every Charlie Chan movie there is, I must respond to the article by Gish Jen about stereotypes that perpetuate |Charlie Chan| as the *Stepin Fetchit* of /Orientals/  [ "Challenging the Asian Illusion," Aug. 11 ] .
[[https://www.wikidata.org/wiki/Q517][Napoleon]] [[http://query.nytimes.com/gst/fullpage.html?res=940DE0DC163AF936A25756C0A96E948260][(1988/05/15/)]] As a Soviet spy |he| was the *Napoleon* of /deception/, the greatest mole of them all, who betrayed British secrets to the K.G.B.
+[[https://www.wikidata.org/wiki/Q334375][William Sealy Gosset]] [[http://query.nytimes.com/gst/fullpage.html?res=950DE0D9133FF935A25753C1A96F948260][(1989/10/16/)]] As a Student of Hitting, Will Clark Is Phi Betamax Kappa+
+[[https://www.wikidata.org/wiki/Q29863201][Substitute]] [[http://query.nytimes.com/gst/fullpage.html?res=9D04E5DB143EF937A1575BC0A9629C8B63][(2004/08/24/)]] As a Substitute for Hormones, Soy Is Ever More Popular, but Is It Safe?+
+[[https://www.wikidata.org/wiki/Q180962][Norman Mailer]] [[http://query.nytimes.com/gst/fullpage.html?res=9D07E5DF1E31F933A05757C0A9669C8B63][(2000/04/30/)]] As a cultural and political contender, he has much in common with the Norman Mailer of ''Advertisements for Myself.''+
[[https://www.wikidata.org/wiki/Q7317][Giuseppe Verdi]] [[http://query.nytimes.com/gst/fullpage.html?res=9D07E5DA1E38F934A35752C1A960958260][(1996/11/07/)]] As a curtain raiser for his stewardship in Washington, he could scarcely have come up with a more exotic production than the 1860's adventure-romance in the rain forest by |Antonio Carlos Gomes|, who was known as ''the *Verdi* of /Brazil/.''
+[[https://www.wikidata.org/wiki/Q27230366][B]] [[http://query.nytimes.com/gst/fullpage.html?res=9A05E1DB1631F932A35755C0A9629C8B63][(2004/06/01/)]] As a group, the panel gave the Bush team a B-plus for short-term fiscal policy, a C-minus for long-term fiscal policy, a B for regulatory policy and a B-minus for trade and international economics.+
+[[https://www.wikidata.org/wiki/Q201732][Robert Graves]] [[http://query.nytimes.com/gst/fullpage.html?res=9A03E7D6133EF93AA35752C1A96E958260][(1998/11/09/)]] As a historical novelist, Mr. Pressfield, whose previous novel is ''The Legend of Bagger Vance,'' is not at the level of the very best ones, say, the Robert Graves of ''I, Claudius'' and ''Claudius the God.''+
+[[https://www.wikidata.org/wiki/Q37079][Tom Cruise]] [[http://query.nytimes.com/gst/fullpage.html?res=940DE1D8143CF932A25754C0A9629C8B63][(2004/07/11/)]] As a man locked in a war against terror, Peter Parker could not be further removed from the hubristic bravura of Mr. Bush and his own cinematic model, the Tom Cruise of Top Gun.There s nothing triumphalist about Spider-Man; he would never declare Mission Accomplished after a passing victory, and his very creed is antithetical to the Bush doctrine of pre-emptive war.+
+[[https://www.wikidata.org/wiki/Q991][Fyodor Dostoyevsky]] [[http://query.nytimes.com/gst/fullpage.html?res=9D0CE7D9113EF937A15750C0A967958260][(1991/03/24/)]] As a monologuist, Wallace Shawn recalls both J. D. Salinger and Thomas Bernhard, but the greater influence appears to be the Dostoyevsky of "Notes From the Underground."+
+[[https://www.wikidata.org/wiki/Q94081][Bob Hope]] [[http://query.nytimes.com/gst/fullpage.html?res=940DE5DC133EF93BA15751C0A96E948260][(1988/02/28/)]] As a needler of celebrities and a supercilious social parodist, Mr. Murphy is not all that different from the Bob Hope of 30 years ago who tweaked celebrity egos and lisped with a limp wrist.+
[[https://www.wikidata.org/wiki/Q73823][Dirty Harry]] [[http://query.nytimes.com/gst/fullpage.html?res=9D0CE5DD1F30F935A35751C0A962958260][(1994/02/06/)]] As a prelude to his encounter with Old Possum, the *Dirty Harry* of /contemporary critical theory/ (as The Village Voice has memorably called |him|) offers us an autobiographical "confession."
[[https://www.wikidata.org/wiki/Q48231][Idi Amin]] [[http://query.nytimes.com/gst/fullpage.html?res=940DE6DA133AF935A35751C1A96E948260][(1988/12/06/)]] As a result, |he| is regarded as ''the Stalin of Patchogue, the *Idi Amin* of /Long Island/,'' which, along with many other aspects of the play, is a considerable overstatement.
+[[https://www.wikidata.org/wiki/Q726087][Richard Bradley]] [[http://query.nytimes.com/gst/fullpage.html?res=9B0DE5DF173AF932A0575BC0A961948260][(1987/08/31/)]] As a result, the panel said, an Army ban on using the Bradley for waterborne operations will be lifted soon.+
[[https://www.wikidata.org/wiki/Q72267][Cecil B. DeMille]] [[http://query.nytimes.com/gst/fullpage.html?res=9A02E6D91138F930A25757C0A9659C8B63][(2003/04/13/)]] As a result, too many people still think of |him| -- if they think of him at all -- as a cautionary tale, an epic of career wreckage, the *Cecil B. DeMille* of /Hollywood zombies/, a damaged survivor of some terrible accident at the intersection of self-loathing and self-regard.
[[https://www.wikidata.org/wiki/Q1241100][Ron Rosenbaum]] [[http://query.nytimes.com/gst/fullpage.html?res=990CE4DA1339F931A25751C0A963958260][(1995/02/12/)]] As a society, we simply cannot afford to wait until a *Ron Rosenbaum* of /the 21st century/ unearths the racist and misogynistic horror of the paradigm of behavioral genetics.
[[https://www.wikidata.org/wiki/Q5598][Rembrandt]] [[http://query.nytimes.com/gst/fullpage.html?res=9A0CE0DF1E3FF937A25756C0A9659C8B63][(2003/05/14/)]] As a teenager |he| became known as the *Rembrandt* of /Third Avenue/.
[[https://www.wikidata.org/wiki/Q16977][Deng Xiaoping]] [[http://query.nytimes.com/gst/fullpage.html?res=9C06E1DB1739F93BA35756C0A962958260][(1994/05/08/)]] As a veteran of the Congress Party governments led by Mr. Nehru's daughter, Indira Gandhi, and grandson, Rajiv Gandhi, |the 72-year-old Mr. Rao| has become, in effect, the *Deng Xiaoping* of /India/ -- an aging party leader who, in his sunset years, has abandoned many, if not all, of the economic precepts that had guided earlier governments, challenging not only the old orthodoxies but an entrenched network of vested interests that had built up under the old system.
+[[https://www.wikidata.org/wiki/Q18107406][Lisa-Ann Gershwin]] [[http://query.nytimes.com/gst/fullpage.html?res=9F0CEFDB133FF931A35757C0A965958260][(1993/04/02/)]] (As a warm-up, the Nederlander organization is bringing Robert Goulet and the road company of "Camelot" to the Gershwin for a limited run beginning in June.)+
+[[https://www.wikidata.org/wiki/Q16196369][Howard Beach]] [[http://query.nytimes.com/gst/fullpage.html?res=9A0CE3DC1331F931A35754C0A9639C8B63][(2005/07/02/)]] As a white enclave in an increasingly multiethnic borough, the Howard Beach of 1986 was an island in a sea of demographic change.+
[[https://www.wikidata.org/wiki/Q5284][Bill Gates]] [[http://query.nytimes.com/gst/fullpage.html?res=980CE3DA123FF932A0575BC0A9649C8B63][(2002/08/31/)]] As a youthful entrepreneur challenging global business giants, |Mr. Shuttleworth| was lauded as the *Bill Gates* of /South Africa/.
+[[https://www.wikidata.org/wiki/Q235262][Emmy]] [[http://query.nytimes.com/gst/fullpage.html?res=9A06E1DB1430F937A1575AC0A9639C8B63][(2005/09/24/)]] As chairman of ABC's entertainment group, Mr. Braun had a penchant for big offbeat concepts like ''Lost,'' which won the Emmy for best drama.+
[[https://www.wikidata.org/wiki/Q312786][Robert Mapplethorpe]] [[http://query.nytimes.com/gst/fullpage.html?res=9800E7DF163CF931A35757C0A9669C8B63][(2000/04/02/)]] As early as 1981, critics were debating the value of his elegant style and shocking subjects (and referring, in one instance, to |an earlier photographer| as ''the *Robert Mapplethorpe* of /his generation/'').
[[https://www.wikidata.org/wiki/Q37577][John Calvin]] [[http://query.nytimes.com/gst/fullpage.html?res=990DE5D8123DF936A25752C1A96F958260][(1999/11/15/)]] As ever, |he| is the classroom know-it-all, the professional scold, the *John Calvin* of /city government/, so much so that caricaturists routinely portray him in an apoplectic state.
+[[https://www.wikidata.org/wiki/Q6216590][Johannes Carl Andersen]] [[http://query.nytimes.com/gst/fullpage.html?res=9804E4DB163DF936A35757C0A9649C8B63][(2002/04/05/)]] As for Andersen, if it survives, the firm that would emerge after the layoffs and the split-off of several businesses proposed by Mr. Volcker would be much smaller and less diversified than the Andersen of just a few months ago.+
[[https://www.wikidata.org/wiki/Q150851][Colin Powell]] [[http://query.nytimes.com/gst/fullpage.html?res=9504E4DC153CF93BA25754C0A96F958260][(1999/07/18/)]] As for Jem, he jumps ship early to enter the service of |the war hero Gen. George Monk|, the *Colin Powell* of /his day/ in that he might have assumed power but didn't.
[[https://www.wikidata.org/wiki/Q5593][Pablo Picasso]] [[http://query.nytimes.com/gst/fullpage.html?res=9803E2D81030F930A25753C1A9609C8B63][(2006/10/13/)]] As for Mr. Crumb, |he|'s still the *Picasso* of /comics/: the unavoidable influence on all younger artists.
+[[https://www.wikidata.org/wiki/Q4811478][Astro]] [[http://query.nytimes.com/gst/fullpage.html?res=9A05E2D81131F935A25750C0A9609C8B63][(2006/03/16/)]] As for Pettitte, he still talks with Derek Jeter and Jorge Posada, and he said he could not believe he had been an Astro for more than two years.+
+[[https://www.wikidata.org/wiki/Q19962645][Neon]] [[http://query.nytimes.com/gst/fullpage.html?res=9F01E4D8123EF931A15755C0A961958260][(1997/06/22/)]] As for other safety features, the ZX2 offers optional anti-lock brakes for $570, as does the Neon for $565; the Cavalier has them as standard equipment.+
+[[https://www.wikidata.org/wiki/Q3482452][Shona]] [[http://query.nytimes.com/gst/fullpage.html?res=990CE2DB163CF936A3575AC0A963958260][(1995/09/05/)]] As he enters the pool, he sprays water from his mouth and makes a coo-cooing noise that he says makes the reptiles "unaware of his presence," said Constable Jabulane Zengwa, who translated from the Shona for him.+
[[https://www.wikidata.org/wiki/Q285536][Imelda Marcos]] [[http://query.nytimes.com/gst/fullpage.html?res=9B04E2DA113EF931A25750C0A9609C8B63][(2006/03/12/)]] As he says, ''|I| am the *Imelda Marcos* of /trainers/.''
+[[https://www.wikidata.org/wiki/Q235262][Emmy]] [[http://query.nytimes.com/gst/fullpage.html?res=9E07E1DF1731F935A25757C0A9669C8B63][(2000/04/16/)]] As head writer for ''That Was the Week That Was,'' Mr. Emmett was nominated for an Emmy for outstanding writing in 1964 and 1965.+
[[https://www.wikidata.org/wiki/Q170042][Bill Monroe]] [[http://query.nytimes.com/gst/fullpage.html?res=9C01E0DD1E3BF934A25753C1A9629C8B63][(2004/10/17/)]] As if that weren't enough, he practically invented ambient music; |he|'s the *Bill Monroe* of /the genre/.
+[[https://www.wikidata.org/wiki/Q3822242][Mary Agnes Chase]] [[http://query.nytimes.com/gst/fullpage.html?res=9F07E7DD123EF932A1575BC0A9609C8B63][(2006/08/21/)]] As if the race for the Chase for the Nextel Cup was not compelling enough, the stretch run has taken on a life of its own.+
+[[https://www.wikidata.org/wiki/Q235262][Emmy]] [[http://query.nytimes.com/gst/fullpage.html?res=9C0CE3D61539F932A15753C1A966958260][(1990/10/21/)]] As if to underscore his judgment, she recently won an Emmy for her performance as a murderess in the television movie ''Killing in a Small Town.''+
[[https://www.wikidata.org/wiki/Q213550][Billy Graham]] [[http://query.nytimes.com/gst/fullpage.html?res=9D06E1DC123EF93AA3575BC0A960958260][(1996/08/09/)]] As in the past, the preponderance are Venetian pictures: Tiepolos, Guardis, Canalettos and a Jacopo Bellini that is surgically precise, and movingly so: a small depiction of |the sallow, toothless and hollow-eyed St. Bernardino of Siena|, who as a popular preacher was something like the *Billy Graham* of /Bellini's day/.
+[[https://www.wikidata.org/wiki/Q1076161][Dwight Gooden]] [[http://query.nytimes.com/gst/fullpage.html?res=9B0DE5DB123EF933A05757C0A961948260][(1987/04/30/)]] As long as he goes back to being the Dwight Gooden of the past, the one who was a winner, he'll be O.K.''+
[[https://www.wikidata.org/wiki/Q6292087][José Eber]] [[http://query.nytimes.com/gst/fullpage.html?res=9A03E5D9123EF931A15751C0A9649C8B63][(2002/02/22/)]] As necromancer and hairdresser, |Marius| is the *José Eber* of /the netherworld/, though he doesn't take the same care with his own locks.
[[https://www.wikidata.org/wiki/Q103949][Buster Keaton]] [[http://query.nytimes.com/gst/fullpage.html?res=9B0DE2DC143BF93AA25754C0A961948260][(1987/07/19/)]] As one person was overheard saying at a performance, ''|He|'s like a *Buster Keaton* of /linguistics/.''
+[[https://www.wikidata.org/wiki/Q235262][Emmy]] [[http://query.nytimes.com/gst/fullpage.html?res=9D01E5DA1E3DF937A2575AC0A96F958260][(1999/09/14/)]] As one top television executive pointed out, the academy gave an Emmy for best variety show to, of all things, the 1998 Tony Awards show on CBS, a thoroughly conventional and often tedious production.+
[[https://www.wikidata.org/wiki/Q369675][Johnny Appleseed]] [[http://query.nytimes.com/gst/fullpage.html?res=9E07E3D91139F93BA15751C0A960958260][(1996/02/28/)]] As portrayed by Sean Tierney, a copywriter at Deutsch, |Buzz| serves as a *Johnny Appleseed* for /flora/, pitching the benefits of buying flowers to men and women in everyday places like an airport, a dentist's office, a golf course and  a park.
+[[https://www.wikidata.org/wiki/Q28609820][César]] [[http://query.nytimes.com/gst/fullpage.html?res=9C03EFDA103FF93AA25752C1A9629C8B63][(2004/11/19/)]] As such, it benefits enormously from the presence of Ms. Testud, who won a César for the role and whose defining trait is a barely controlled wildness.+
[[https://www.wikidata.org/wiki/Q49004][Patrick Swayze]] [[http://query.nytimes.com/gst/fullpage.html?res=9F0CE0DB173FF930A35757C0A962958260][(1994/04/03/)]] As the Fairground Boy, |Jon Marshall Sharp| (late of "The Red Shoes") sports a bare torso under a black leather vest and has the right cheekbones to be the *Patrick Swayze* of /this "Carousel."/
[[https://www.wikidata.org/wiki/Q264490][Gianni Versace]] [[http://query.nytimes.com/gst/fullpage.html?res=9F0CEFDC1F3BF93AA2575AC0A965958260][(1993/09/19/)]] As the *Gianni Versace* of /the Shore Association of Nassau Girl Scouts/, |Mrs. Geller| was responsible for sending out on a runway, five times, four junior girl scouts and one brownie, each holding a doll dressed exactly the same as they were.
[[https://www.wikidata.org/wiki/Q234606][Martha Stewart]] [[http://query.nytimes.com/gst/fullpage.html?res=9A01E2DD153FF93AA35750C0A9659C8B63][(2003/03/09/)]] As the *Martha Stewart* of /the hippie age/, |Alicia Bay Laurel| wrote the book on living in do-it-yourself harmony with Mother Nature.
[[https://www.wikidata.org/wiki/Q30487][Mikhail Gorbachev]] [[http://query.nytimes.com/gst/fullpage.html?res=9D0DE3DD1331F932A3575BC0A96F958260][(1999/08/01/)]] As the *Mikhail Gorbachev* of /American Airlines/, after the long, sometimes bare-knuckled rule of Robert L. Crandall as chief executive, |Donald J. Carty| is finding that glasnost can lead to chaos (labor unrest, late flights, service with a snarl).
[[https://www.wikidata.org/wiki/Q369675][Johnny Appleseed]] [[http://query.nytimes.com/gst/fullpage.html?res=9B00EFDE1439F93BA35752C1A963958260][(1995/11/08/)]] As the NBC correspondent, John Larson, tells the story, that officer, |Bob Perez|, is the *Johnny Appleseed* of /the accusations/.
+[[https://www.wikidata.org/wiki/Q5000047][Burns]] [[http://query.nytimes.com/gst/fullpage.html?res=9C05E4D81030F935A15751C1A9629C8B63][(2004/12/26/)]] As the Paramount and the Pelham Picture House project look to the Burns for inspiration in their quest to cultivate the cultivated, so the Burns looks to Manhattan.+
[[https://www.wikidata.org/wiki/Q8877][Steven Spielberg]] [[http://query.nytimes.com/gst/fullpage.html?res=9C0CE6D9133AF937A35750C0A966958260][(1990/03/04/)]] As the *Steven Spielberg* of /knot-tying adventure/, |Mr. Phillips| spends most of his nonteaching hours armed with a video camera seeking out knot-tying people.
+[[https://www.wikidata.org/wiki/Q1458307][Richard Dumas]] [[http://query.nytimes.com/gst/fullpage.html?res=9F0CE1DA143DF934A35755C0A965958260][(1993/06/07/)]] As the Suns look ahead to this final round, the franchise's first since its epic loss to John Havlicek's Boston Celtics in 1976, they need the Barkley of Saturday, the Richard Dumas of February and the Tom Chambers of 1985.+
[[https://www.wikidata.org/wiki/Q254][Wolfgang Amadeus Mozart]] [[http://query.nytimes.com/gst/fullpage.html?res=9F00E2DE163BF936A25755C0A9639C8B63][(2005/06/15/)]] As the architect of the European Union constitution, |Valéry Giscard d'Estaing| seemed at the top of his game, praised as ''the *Mozart* of /politics/'' and poised to go down in history as the founding father of a new Europe.
[[https://www.wikidata.org/wiki/Q762][Leonardo da Vinci]] [[http://query.nytimes.com/gst/fullpage.html?res=9F0CE0DB1039F932A35757C0A960958260][(1996/04/01/)]] As the critic Molly Haskell puts it, "|He| was the *Leonardo* of /cinema/, and she was his Mona Lisa."
[[https://www.wikidata.org/wiki/Q165421][Jacqueline Kennedy Onassis]] [[http://query.nytimes.com/gst/fullpage.html?res=9D0DEEDB153DF933A25754C0A9639C8B63][(2005/07/10/)]] As they sat together at a cafe here, Mrs. McCool said, ''|Rona| is like the *Jackie O.* of /Israel/,'' although her friend said, ''Well, no,'' and Mrs. McCool said, ''But they recognize her everywhere.''
+[[https://www.wikidata.org/wiki/Q319079][Bob Dole]] [[http://query.nytimes.com/gst/fullpage.html?res=9F01E4DF1139F934A35754C0A960958260][(1996/07/07/)]] As usual, Bill Clinton's past raises questions about his credibility, even on an issue as nonpartisan as food safety, said a news release from the Bob Dole for President committee.+
+[[https://www.wikidata.org/wiki/Q235262][Emmy]] [[http://query.nytimes.com/gst/fullpage.html?res=9E0CE3D8153DF934A15755C0A964958260][(1992/06/27/)]] As vice president for programming at PBS, Mr. Freedman was the executive producer of "The Andersonville Trial" in 1970, winner of an Emmy for the best program of 1970 and a Peabody for the best entertainment show.+
[[https://www.wikidata.org/wiki/Q117710][Lorin Maazel]] [[http://query.nytimes.com/gst/fullpage.html?res=940DE5DA133FF935A35752C1A96E948260][(1988/11/06/)]] As we have learned through his appearances at the New York City Opera, |Mr. Siciliani| is something like the *Lorin Maazel* of /Italian opera conductors/.
[[https://www.wikidata.org/wiki/Q238948][Typhoid Mary]] [[http://query.nytimes.com/gst/fullpage.html?res=9E0DE1DD143BF934A15756C0A962958260][(1994/05/27/)]] Aside from a fondness for golf, |Mr. Watkins| will be remembered at 1600 Pennsylvania as a *Typhoid Mary* of /travel arrangements/.
[[https://www.wikidata.org/wiki/Q381178][Bob Barker]] [[http://query.nytimes.com/gst/fullpage.html?res=9507E1DB1039F93AA1575AC0A9649C8B63][(2002/09/29/)]] Aside from his news job, |Mr. Hoff| is the *Bob Barker* of /a new reality game show/, ''Spend It Fast,'' produced by Atlas Media for the Jericho-based Women's Entertainment Network.
[[https://www.wikidata.org/wiki/Q5231587][David Bouley]] [[http://query.nytimes.com/gst/fullpage.html?res=9A05E7DB133CF93BA25754C0A9659C8B63][(2003/07/18/)]] Aside from hotel renovations, Mr. Van Meter said other signs of growth were making the area more appealing to the kind of New Yorkers who pick and choose where to make cameo appearances as if they were Bill Clinton -- new restaurants with ''real chefs'' (''When I read that |chef Susanna Foo|, considered the *David Bouley* of /Philadelphia/, is launching a restaurant in Atlantic City, I was floored -- in a good way,'' he said), and new clubs with ''real D.J.'s.''
[[https://www.wikidata.org/wiki/Q193368][Ted Turner]] [[http://query.nytimes.com/gst/fullpage.html?res=9E0CEFDF153AF93BA35752C0A9679C8B63][(2001/01/08/)]] Ask Liu Chang Le whether |he| aspires to be the *Ted Turner* of /China/, and he laughs.
+[[https://www.wikidata.org/wiki/Q4703984][Al Harazin]] [[http://query.nytimes.com/gst/fullpage.html?res=9D0CE7D91F38F930A35753C1A967958260][(1991/10/03/)]] Ask Vincent, ask Frank Robinson, ask Bill White for lists of candidates who might have had the training and the experience to compete with an Al Harazin for the Mets' general manager's job and not many names tumble from their lips.+
+[[https://www.wikidata.org/wiki/Q23772839][Florentine]] [[http://query.nytimes.com/gst/fullpage.html?res=9F0CE7DC1F39F931A2575AC0A965958260][(1993/09/12/)]] Ask a Florentine for the Mercato Centrale and you may draw a blank look.+
[[https://www.wikidata.org/wiki/Q3308441][Eppie Lederer]] [[http://query.nytimes.com/gst/fullpage.html?res=9F0CE7DF123EF933A1575BC0A965958260][(1993/08/20/)]] Ask for advice from an *Ann Landers* for /hapless lawyers/.
+[[https://www.wikidata.org/wiki/Q21523157][Nathan Roscoe Pound]] [[http://query.nytimes.com/gst/fullpage.html?res=9C04E5D81239F936A15752C0A9629C8B63][(2004/01/25/)]] Ask for the Pound for a Dollar rate; (800) 335-3300 or www.athenaeumhotel.com.+
+[[https://www.wikidata.org/wiki/Q215805][Peter Max]] [[http://query.nytimes.com/gst/fullpage.html?res=9E0CE6D61F3AF93AA3575BC0A964958260][(1992/08/09/)]] Ask him how the Peter Max of today is different from the Peter Max of the 60's, and the response is all about the swami.+
[[https://www.wikidata.org/wiki/Q22686][Donald Trump]] [[http://query.nytimes.com/gst/fullpage.html?res=9F0CE6DF1430F93BA35756C0A9639C8B63][(2005/05/08/)]] Asked if |he| might be considered the *Donald Trump* of /China/, Mr. Tang smiled.
+[[https://www.wikidata.org/wiki/Q1353754][John Starks]] [[http://query.nytimes.com/gst/fullpage.html?res=9500E7DA1739F931A35751C0A960958260][(1996/02/02/)]] Asked if the meeting with Nelson made him feel better about his role, Starks  said, "I just came out of it feeling I need to get back to being the John Starks of old, playing with a lot of energy."+
+[[https://www.wikidata.org/wiki/Q160141][Chaim Soutine]] [[http://query.nytimes.com/gst/fullpage.html?res=9F05E4D9173FF937A25752C0A9609C8B63][(2006/01/14/)]] Asked what other modern works might be sold in the near future, he said several School of Paris paintings may go on sale this spring -- a Picasso and a Chaim Soutine among them -- and sculptures by Reuben Nakian and Gerhard Marcks.+
[[https://www.wikidata.org/wiki/Q410][Carl Sagan]] [[http://query.nytimes.com/gst/fullpage.html?res=9C0CEEDC143CF932A15752C0A966958260][(1990/01/21/)]] Assemblyman Daniel Frisa of Westbury called |Mr. Cuomo| ''the *Carl Sagan* of /New York/ with his 'billions and billions' in taxes and spending.''
+[[https://www.wikidata.org/wiki/Q642384][Red Wing]] [[http://query.nytimes.com/gst/fullpage.html?res=9C0DE3DD163CF931A25755C0A9649C8B63][(2002/06/12/)]] Assuming that the voters of the Professional Hockey Writers Association choose a Red Wing for the award, it comes down to four: Steve Yzerman, Sergei Fedorov, Nicklas Lidstrom and Dominik Hasek.+
[[https://www.wikidata.org/wiki/Q908933][Donna Summer]] [[http://query.nytimes.com/gst/fullpage.html?res=9D0CEFD71030F930A25752C1A967958260][(1991/11/13/)]] |Aster Aweke|, once known as the *Donna Summer* of /Ethiopia/, has recently released a new record, "Kabu" (Columbia), and it features her sinuous singing, backed by a full funky band, along with a horn section.
+[[https://www.wikidata.org/wiki/Q7311613][Remedy]] [[http://query.nytimes.com/gst/fullpage.html?res=9803E3DB113EF933A15751C0A9609C8B63][(2006/02/20/)]] At $2 a Dance, a Remedy for Loneliness+
[[https://www.wikidata.org/wiki/Q234691][Stevie Nicks]] [[http://query.nytimes.com/gst/fullpage.html?res=9C01EFD61338F931A25750C0A9669C8B63][(2000/03/12/)]] At 46, |Ms. Gillis| is a bit like the *Stevie Nicks* of /the dance world/ -- her name evokes cultlike enthusiasm or groans, but not much in between.
+[[https://www.wikidata.org/wiki/Q1124][Bill Clinton]] [[http://query.nytimes.com/gst/fullpage.html?res=9E0CE1D6173AF932A3575AC0A964958260][(1992/09/01/)]] At 6 A.M., George Stephanopoulos arrives at work in his red Honda, sliding into a prime parking space behind the former Arkansas Gazette newspaper building that now houses the Clinton for President campaign.+
[[https://www.wikidata.org/wiki/Q503258][Busby Berkeley]] [[http://query.nytimes.com/gst/fullpage.html?res=9F0CEFDC1439F936A15757C0A965958260][(1993/04/25/)]] At 66, |the man| who once qualified as the *Busby Berkeley* of /the acid set/ is right back where he started -- directing what he calls "these nutty pieces" in out-of-the-way places for audiences that tend to number in the dozens, not the thousands.
[[https://www.wikidata.org/wiki/Q100937][Fred Astaire]] [[http://query.nytimes.com/gst/fullpage.html?res=950DE2D71E3DF933A15757C0A96F948260][(1989/04/20/)]] At 68 years of age, |Mr. Hummer| is the *Fred Astaire* of /solo free-style clogging/, with an elegantly sweeping, sliding style as he demonstrates his morning wakeup dance, ''Rise and Shine.''
[[https://www.wikidata.org/wiki/Q137042][Nat King Cole]] [[http://query.nytimes.com/gst/fullpage.html?res=9F0CE6D91E39F937A15753C1A96F958260][(1999/10/24/)]] At 72, the silky-voiced |Mr. Ferrer| -- dubbed the *Nat King Cole* of /Cuba/ -- looked boyish in his trademark tan-colored Kangol cap and canvas K-Swiss sneakers.
[[https://www.wikidata.org/wiki/Q234606][Martha Stewart]] [[http://query.nytimes.com/gst/fullpage.html?res=9B0CE5DF1231F932A25751C0A9679C8B63][(2001/02/11/)]] At 7:30, Diane Sawyer did a teaser for the segment, using a handle made up by one of my editors: ''We are going to meet |a woman| who has been called the *Martha Stewart* of /Money/, and she's going to tell us secrets about your bank.''
[[https://www.wikidata.org/wiki/Q107008][Count Basie]] [[http://query.nytimes.com/gst/fullpage.html?res=9C0DE3D9103AF931A15753C1A9629C8B63][(2004/10/22/)]] At 75, the *Count Basie* of /cocktail jazz piano/ still commands the keyboard with the authority of a sharpshooter who never misses.
[[https://www.wikidata.org/wiki/Q213812][Babe Ruth]] [[http://query.nytimes.com/gst/fullpage.html?res=9C0CEFDB133FF93BA15753C1A966958260][(1990/10/28/)]] At 80 years of age, |Peter Drucker| remains the *Babe Ruth* of /management writers/, still hitting home runs.
+[[https://www.wikidata.org/wiki/Q11936488][Mentor]] [[http://query.nytimes.com/gst/fullpage.html?res=9505E5DE1530F93BA25751C0A9679C8B63][(2001/02/18/)]] At 92, a Mentor for Entrepreneurs+
+[[https://www.wikidata.org/wiki/Q11294810][Cameo]] [[http://query.nytimes.com/gst/fullpage.html?res=9C02E0DF1338F931A25752C1A9679C8B63][(2001/11/12/)]] At Auction Trial, a Cameo for a Johns Painting+
[[https://www.wikidata.org/wiki/Q369675][Johnny Appleseed]] [[http://query.nytimes.com/gst/fullpage.html?res=9C04E1DA153BF932A05752C0A9639C8B63][(2005/01/31/)]] At Davos, the *Johnny Appleseed* of /the digital era/ shares his ambition to propagate a $100 laptop in developing countries.
+[[https://www.wikidata.org/wiki/Q27230366][B]] [[http://query.nytimes.com/gst/fullpage.html?res=9F01E2D6113DF931A3575BC0A9669C8B63][(2000/08/02/)]] At ESPN.com, 38.4 percent of more than 158,000 online voters gave Miller a B for his performance, while 25.6 percent graded him a C. Eleven percent flunked him.+
+[[https://www.wikidata.org/wiki/Q21516658][Susanne Hunger]] [[http://query.nytimes.com/gst/fullpage.html?res=9902EEDC1039F932A25750C0A960958260][(1996/03/11/)]] At Lunch, Belfast Women Talk of a Hunger for Peace+
+[[https://www.wikidata.org/wiki/Q5799617][Dash]] [[http://query.nytimes.com/gst/fullpage.html?res=9F03E2DB113AF932A35755C0A961958260][(1997/06/01/)]] At Morton, Much More Than a Dash of Cash+
+[[https://www.wikidata.org/wiki/Q313219][Jeroboam]] [[http://query.nytimes.com/gst/fullpage.html?res=9B0DE2DC1E3CF930A15751C1A961948260][(1987/12/23/)]] At Sherry-Lehmann, a Jeroboam of Perrier-Jouet Fleur de Champagne, which has Art Nouveau decoration by Emil Galle traced with enamel flowers and gold, sells for $175.+
+[[https://www.wikidata.org/wiki/Q296][Claude Monet]] [[http://query.nytimes.com/gst/fullpage.html?res=9B02E1DB133CF935A35756C0A96F958260][(1999/05/06/)]] At Sotheby's a Monet of a single haystack from 1891 was included in an exhibition of 15 haystack paintings at the Durand-Ruel Gallery in Paris the year it was painted.+
+[[https://www.wikidata.org/wiki/Q37571][Jackson Pollock]] [[http://query.nytimes.com/gst/fullpage.html?res=9C0DEED71E3AF933A15756C0A9679C8B63][(2001/05/20/)]] At Sotheby's in New York over the last two weeks, Mr. Meyer appeared formidably suave, poised and confident, as he auctioned off a Jackson Pollock for $7.9 million at a packed sale of contemporary art on Tuesday night, and a Francis Bacon triptych for a record $8.58 million the week before.+
+[[https://www.wikidata.org/wiki/Q16214053][Loire]] [[http://query.nytimes.com/gst/fullpage.html?res=940DE6DF1431F934A15754C0A96E948260][(1988/07/27/)]] At Taillevent, Jean-Claude Vrinat offers a delightful Chinon, a cabernet franc wine from the Loire for under 100 francs, while at Trou Gascon, Alain Dutournier and his sommelier, Claude Teissier, offer a variety of sturdy and modestly priced bottles from southwest France.+
+[[https://www.wikidata.org/wiki/Q3080272][Fraction]] [[http://query.nytimes.com/gst/fullpage.html?res=9A0CE3DE1F3FF934A25754C0A962958260][(1994/07/17/)]] At a Fraction of the Cost+
+[[https://www.wikidata.org/wiki/Q254][Wolfgang Amadeus Mozart]] [[http://query.nytimes.com/gst/fullpage.html?res=950DE7DD1E3DF931A35752C1A96F948260][(1989/11/02/)]] At a Mozart for Children class on the Upper East Side, youngsters 24 to 29 months old were pretending to catch birds while a bird-catching scene from Mozart's ''Magic Flute'' played in the background.+
[[https://www.wikidata.org/wiki/Q187324][Zelda Fitzgerald]] [[http://query.nytimes.com/gst/fullpage.html?res=9903E7D61139F935A15754C0A96E958260][(1998/07/26/)]] At a time when the young American writers were self-consciously trying to recreate the fabled Paris of F. Scott Fitzgerald, Ernest Hemingway and other 1920's expatriates,  |Miss Southgate|, though sane, was the *Zelda Fitzgerald* of /the 1950's/.
[[https://www.wikidata.org/wiki/Q240933][Joan Rivers]] [[http://query.nytimes.com/gst/fullpage.html?res=990CE5DF1131F932A35751C0A963958260][(1995/02/01/)]] At age 59, |Mrs. Fue| looks and acts like the *Joan Rivers* of /Woodstown/.
+[[https://www.wikidata.org/wiki/Q296641][Paul Hogan]] [[http://query.nytimes.com/gst/fullpage.html?res=9E0CE7D61331F931A15750C0A964958260][(1992/03/22/)]] At film school, she met her husband, Paul J. Hogan, also a writer-director (and no relation to the Paul Hogan of Crocodile Dundee fame).+
+[[https://www.wikidata.org/wiki/Q53001][Jean-Luc Godard]] [[http://query.nytimes.com/gst/fullpage.html?res=9E05E6D91E3CF934A25757C0A9649C8B63][(2002/04/17/)]] At first, her jerky close-ups, frequent jump cuts and sudden reversals of perspective are jarring, as if someone had turned the Jean-Luc Godard of the mid-1960's loose on the stage of the Comédie Française.+
+[[https://www.wikidata.org/wiki/Q445065][César Baldaccini]] [[http://query.nytimes.com/gst/fullpage.html?res=940DEFD6143FF93BA35752C0A96E948260][(1988/01/08/)]] At first the director rejected the idea of even testing Miss Beart, although she had been twice nominated for a Cesar for other film roles and had a growing reputation in the theater.+
+[[https://www.wikidata.org/wiki/Q16062429][Thomas Welbank Fowle]] [[http://query.nytimes.com/gst/fullpage.html?res=9F05EED71E3CF934A35750C0A96F958260][(1999/03/07/)]] 'At first we got A-plus for the math and an F for the writing,'' said Mr. Dietrich, crediting a council member, James Bristol of Shaker Heights, Ohio, with helping them to get the words on paper.+
+[[https://www.wikidata.org/wiki/Q1744][Madonna]] [[http://query.nytimes.com/gst/fullpage.html?res=950DE1DC173DF933A15757C0A96F948260][(1989/04/20/)]] At his general audience today, John Paul thanked the Madonna of Jasna Gora, Poland's patron, for having brought about the agreement that restored Solidarity's legal status.+
+[[https://www.wikidata.org/wiki/Q3293192][Marine]] [[http://query.nytimes.com/gst/fullpage.html?res=940DE4DB163AF93AA25750C0A96E948260][(1988/03/19/)]] At his news conference, Colonel North, standing next to an American flag, his voice seeming to choke with emotion, said that ''since graduating from the United States Naval Academy, my goal has simply been to serve our country as a Marine for as long as possible.''+
[[https://www.wikidata.org/wiki/Q937][Albert Einstein]] [[http://query.nytimes.com/gst/fullpage.html?res=940DE0D6123BF935A35750C0A96E948260][(1988/03/06/)]] At home, |Khan| is a prominent figure, hailed as ''the *Einstein* of /Pakistan/.''
[[https://www.wikidata.org/wiki/Q369675][Johnny Appleseed]] [[http://query.nytimes.com/gst/fullpage.html?res=990CE7DD123DF932A15755C0A963958260][(1995/06/21/)]] At long last, the *Johnny Appleseed* of /massive penny-stock fraud/ has been brought to justice, he said.
[[https://www.wikidata.org/wiki/Q5394549][Ernie Isley]] [[http://query.nytimes.com/gst/fullpage.html?res=9A01E1DC153AF936A25751C0A9629C8B63][(2004/02/15/)]] At no point does he upstage the other actors in the film; |he| may be the *Ernie Isley* of /movie actors/.
[[https://www.wikidata.org/wiki/Q77688][Ruth Westheimer]] [[http://query.nytimes.com/gst/fullpage.html?res=9F0CE0DF1E31F936A35751C0A965958260][(1993/02/05/)]] At one point |Dr. Joyce Brothers|, the *Dr. Ruth* of /yesteryear/, shows up as a coroner.
[[https://www.wikidata.org/wiki/Q190631][Bette Midler]] [[http://query.nytimes.com/gst/fullpage.html?res=9D05EFD81E38F937A15756C0A962958260][(1994/05/24/)]] At one point, Erik's lawyer, |Leslie Abramson|, the *Bette Midler* of /the criminal courtroom/, stuck tacks into the photograph of a naked child's torso for shamelessly vivid illustration.
[[https://www.wikidata.org/wiki/Q1948511][Morris Levy]] [[http://query.nytimes.com/gst/fullpage.html?res=9402EFDC1138F93AA1575BC0A96F958260][(1999/08/29/)]] At one point Shustek described |Mercado| to me as ''the *Morris Levy* of /the Latin world/.''
+[[https://www.wikidata.org/wiki/Q207929][Pontormo]] [[http://query.nytimes.com/gst/fullpage.html?res=950DE6D81E3CF932A35755C0A96F948260][(1989/06/01/)]] At that auction, Chauncey Stillman bought the Pontormo for $37,000.+
[[https://www.wikidata.org/wiki/Q129087][Ethel Merman]] [[http://query.nytimes.com/gst/fullpage.html?res=9A07E6D81E3AF937A25751C0A9629C8B63][(2004/02/14/)]] At that point, with her rafter-shaking alto and steamroller presence, |she| seemed destined to become the *Ethel Merman* of /her generation/, and it was fitting when she took the Merman part in a 1987 revival of ''Anything Goes.''
+[[https://www.wikidata.org/wiki/Q21388290][William John Dress]] [[http://query.nytimes.com/gst/fullpage.html?res=9B04E1DD1338F932A25757C0A9629C8B63][(2004/04/11/)]] At the Dress for Success job fair, she was chosen for a group interview with Dress Barn, the women's clothing chain.+
[[https://www.wikidata.org/wiki/Q106465][John Grisham]] [[http://query.nytimes.com/gst/fullpage.html?res=9B02E1DE163BF932A05756C0A96E958260][(1998/05/31/)]] At the Flushing library, a quick glance inside the back cover of ''The Young Flying Fox'' -- one in a 36-volume series by |Jin Yung|, the *John Grisham* of /Chinese kung fu books/ -- suggests how heavily used the library is.
+[[https://www.wikidata.org/wiki/Q312730][Ka]] [[http://query.nytimes.com/gst/fullpage.html?res=990CE0DF123BF933A25756C0A963958260][(1995/05/10/)]] At the Geneva Auto Show last year, Ford showed a prototype of a small city car, called the Ka for an Egyptian deity, a four-seater that measured only 10 feet 9 inches in length.+
+[[https://www.wikidata.org/wiki/Q44640][Sting]] [[http://query.nytimes.com/gst/fullpage.html?res=9800EFDE1F3BF931A15754C0A9679C8B63][(2001/07/22/)]] At the Salzburg Festival, the Sting of a Gadfly May Endure+
+[[https://www.wikidata.org/wiki/Q864751][The Hatter]] [[http://query.nytimes.com/gst/fullpage.html?res=9F0CE5DC1E31F93BA25751C0A965958260][(1993/02/18/)]] At the end of a story whose characters include Pluto, Goofy, Donald and Daisy Duck, Minnie Mouse, Chip 'n' Dale and Roger Rabbit, the grand finale brings onto the ice Snow White, Prince Charming and Dopey (1938), Pinocchio, Gepetto and the evil puppet master Stromboli (1940), Alice and the Mad Hatter of Wonderland fame (1951), Peter Pan and entourage (1953) and many more.+
[[https://www.wikidata.org/wiki/Q720][Genghis Khan]] [[http://query.nytimes.com/gst/fullpage.html?res=9D0CE6DD1339F934A25756C0A960958260][(1996/05/17/)]] At the fireside, Mr. Dlamini told the story of |Shaka|, the *Genghis Khan* of /the Zulus/, from his illegitimate birth in a minor clan to his leadership of armies that swept southern Africa in the early 19th century.
[[https://www.wikidata.org/wiki/Q310184][George Balanchine]] [[http://query.nytimes.com/gst/fullpage.html?res=9C0CE4D81031F937A1575AC0A9609C8B63][(2006/09/24/)]] At the front of the room |Chitresh Das|, the wild-eyed man who styles himself the *George Balanchine* of /Kathak/, slapped the tabla.
+[[https://www.wikidata.org/wiki/Q2441024][Tommy Kirk]] [[http://query.nytimes.com/gst/fullpage.html?res=9D0CE0DF173DF932A25751C0A967958260][(1991/02/11/)]] At the lower end of the scale, collectors could get a Tommy Kirk for $6, with the ink still wet.+
+[[https://www.wikidata.org/wiki/Q235262][Emmy]] [[http://query.nytimes.com/gst/fullpage.html?res=9C05E1DC1539F936A35752C1A9679C8B63][(2001/11/05/)]] At the same time, Cirque du Soleil's ''Dralion'' on the Bravo network was given an Emmy for best variety, music or comedy special.+
+[[https://www.wikidata.org/wiki/Q17651550][Zimmer]] [[http://query.nytimes.com/gst/fullpage.html?res=9C06E5DD1139F93BA35754C0A960958260][(1996/07/08/)]] At the same time, Jamestown collects $5,000 a month for consulting from  the Zimmer for Senate campaign.+
+[[https://www.wikidata.org/wiki/Q3822242][Mary Agnes Chase]] [[http://query.nytimes.com/gst/fullpage.html?res=9C04E4D71330F930A25752C0A9619C8B63][(2007/01/13/)]] At the same time, the quirky 10-race championship series, the Chase for the Nextel Cup, which allows also-rans to clutter up the track for the 10 or so finalists, has not exactly caught up with the Super Bowl or the World Cup as the big payoff.+
+[[https://www.wikidata.org/wiki/Q19001572][Hermann Johann O. Reimers]] [[http://query.nytimes.com/gst/fullpage.html?res=9902EEDA113EF933A15751C0A9669C8B63][(2000/02/20/)]] At the same time, the reader can't help admiring the Reimers for deciding to reveal themselves so starkly, and so thoughtfully, in their interviews with Colapinto.+
+[[https://www.wikidata.org/wiki/Q1349316][Rob Overseer]] [[http://query.nytimes.com/gst/fullpage.html?res=9F03E0DA163AF937A2575BC0A9609C8B63][(2006/08/14/)]] At the time of his death he was an Overseer of the Bushnell Memorial Hall.+
+[[https://www.wikidata.org/wiki/Q235262][Emmy]] [[http://query.nytimes.com/gst/fullpage.html?res=9C03E4DC133CF936A35756C0A9659C8B63][(2003/05/05/)]] At the time, she was an anchor at KDFW, the Fox station in Dallas, where she had won an Emmy for a report on a murder case.+
[[https://www.wikidata.org/wiki/Q1710869][Judas]] [[http://query.nytimes.com/gst/fullpage.html?res=9E0CE0DD133EF934A25755C0A964958260][(1992/06/17/)]] At the tip of the iceberg were several hundred Russian ultra-nationalists and Communist die-hards who gathered tonight around the television transmitting tower at Ostankino, a frequent site for protests near Moscow, denouncing |Mr. Yeltsin| as a *Judas* for "selling out" Russia. //
+[[https://www.wikidata.org/wiki/Q12339866][Tundra]] [[http://query.nytimes.com/gst/fullpage.html?res=9B03E4DC1F3FF93BA25751C0A9619C8B63][(2007/02/18/)]] At this point I had been following Toyota and the Tundra for months; I visited the company's new Tundra plant in San Antonio, its sales headquarters near Los Angeles, its executive offices in Manhattan and its Camry plant near Lexington, Ky. Apart from some recalls of faulty parts (an unusual and humiliating occurrence for the carmaker), Toyota had seemed as close to a juggernaut as any corporation in existence.+
+[[https://www.wikidata.org/wiki/Q235262][Emmy]] [[http://query.nytimes.com/gst/fullpage.html?res=950CEEDA173EF930A35751C1A96F958260][(1999/12/03/)]] At this season's Emmy Awards, Mr. Kelley won the Emmy for best comedy, for Fox's ''Ally McBeal,'' and best drama, for ABC's ''The Practice.''+
[[https://www.wikidata.org/wiki/Q1091285][Holly Woodlawn]] [[http://query.nytimes.com/gst/fullpage.html?res=9E0CE7DA173DF933A25754C0A964958260][(1992/07/10/)]] At times |she| looks like an older version of the *Holly Woodlawn* of "/Trash/."
[[https://www.wikidata.org/wiki/Q3244512][Harry Potter]] [[http://query.nytimes.com/gst/fullpage.html?res=9E06E6D81438F937A25752C1A9659C8B63][(2003/11/14/)]] |Aubrey| (Mr. Crowe) is an ideal personification of modern executive authority -- the *Harry Potter* of /the managerial class/.
+[[https://www.wikidata.org/wiki/Q15030452][Mary Elizabeth Banning]] [[http://query.nytimes.com/gst/fullpage.html?res=990CEEDF1331F934A1575BC0A963958260][(1995/08/27/)]] August 20-26: Religious Rights; Bavarians Balk at the Banning of the Cross+
[[https://www.wikidata.org/wiki/Q36290][Diana Ross]] [[http://query.nytimes.com/gst/fullpage.html?res=990DE1D71131F931A25756C0A9649C8B63][(2002/05/12/)]] Austin's new love interest is Foxxy Cleopatra (|Beyoncé Knowles|, the *Diana Ross* of /Destiny's Child/, with a 70's Afro the size of a beach ball), and he's sure to have his mind on romance.
[[https://www.wikidata.org/wiki/Q12306][Millard Fillmore]] [[http://query.nytimes.com/gst/fullpage.html?res=940DE0DC1239F935A15755C0A960958260][(1996/06/26/)]] |Ayh| lived only a few more years and seems to have been the *Millard Fillmore* of /Pharoahs/.
[[https://www.wikidata.org/wiki/Q359416][George Hamilton]] [[http://query.nytimes.com/gst/fullpage.html?res=9C05E5D81F30F933A15753C1A9609C8B63][(2006/10/20/)]] BARGEMUSIC (Tonight through Sunday) |Robert White|, the Irish tenor, is the *George Hamilton* of /the vocal world/: an unbowed, ageless veteran.
+[[https://www.wikidata.org/wiki/Q27960896][Italian composer]] [[http://query.nytimes.com/gst/fullpage.html?res=9507E4DF103FF935A35751C0A9669C8B63][(2000/02/06/)]] BAROQUE ENSEMBLE -- Rebel, a Baroque ensemble, will present instrumental works including trios, sinfonias, sonatas and dances by Salamon Rossie, an Italian composer of the 17th century, and two contemporaries, Biagio Marini and Giovanni Battista Buonamente; tomorrow 8 p.m., the Orensanz Foundation for the Arts, 172 Norfolk Street between East Houston and Stanton Streets; $20; students and people over 65, $15; (212) 864-8271.+
[[https://www.wikidata.org/wiki/Q2865105][Arthur Frommer]] [[http://query.nytimes.com/gst/fullpage.html?res=9A05E5D81E3CF930A15753C1A962958260][(1994/10/23/)]] BECAUSE he has visited just about every unusual landmark and landscape Long Island has to offer, |Bob Cammann| has been dubbed the *Arthur Frommer* of /the Island/.
+[[https://www.wikidata.org/wiki/Q1281177][Beowulf]] [[http://query.nytimes.com/gst/fullpage.html?res=9B06E7DD123FF93BA35755C0A9669C8B63][(2000/06/08/)]] BEOWULF PROJECT: www.beowulf.org  A complete overview and history of the origins of the Beowulf distributed computing movement can be found here, along with links to mailing lists, technical papers, Beowulf clusters around the world and even a how-to section for building a Beowulf of one's own.+
[[https://www.wikidata.org/wiki/Q731168][Cal Ripken]] [[http://query.nytimes.com/gst/fullpage.html?res=9F02E2DC113EF93BA35754C0A96E958260][(1998/07/08/)]] |BUDDY GRECO|, who rose from being a singing pianist with Benny Goodman's orchestra to a solo career on the club, cruise ship and casino circuit, has become the *Cal Ripken* of /cabaret/.
[[https://www.wikidata.org/wiki/Q203401][Edward Hopper]] [[http://query.nytimes.com/gst/fullpage.html?res=9E00E2D9113DF93AA35756C0A9629C8B63][(2004/05/09/)]] BUKOWSKI: BORN INTO THIS -- |The author, poet and cult figure Charles Bukowski| (1920-94) was a little like the *Edward Hopper* of /his genres/.
[[https://www.wikidata.org/wiki/Q213812][Babe Ruth]] [[http://query.nytimes.com/gst/fullpage.html?res=9A05E5DE173BF93BA15754C0A9649C8B63][(2002/07/28/)]] Babe Ruth, who was at the arena, posed with her and squeezed her biceps; |she| was called ''the *Babe Ruth* of /women's softball/.''
+[[https://www.wikidata.org/wiki/Q5932858][Johan Hermans]] [[http://query.nytimes.com/gst/fullpage.html?res=940DEFDF153FF932A35751C0A96E948260][(1988/02/01/)]] Back at the Strouds, as the game came to what for Washingtonians was a glorious end, an exhausted but jubilant group trailed next door to the Hermans for supper.+
+[[https://www.wikidata.org/wiki/Q37327][Samuel Beckett]] [[http://query.nytimes.com/gst/fullpage.html?res=9F0CE3D61F39F936A35751C1A965958260][(1993/12/05/)]] Back in 1955, an unknown avant-garde dramatist, the Samuel Beckett of "Waiting for Godot," was greeted with yells of "We're being conned!"+
[[https://www.wikidata.org/wiki/Q11675][Eliot Spitzer]] [[http://query.nytimes.com/gst/fullpage.html?res=9C07EFDC1E3CF937A25752C1A9629C8B63][(2004/11/14/)]] Back in 1997, |Congressman Schumer| was the *Eliot Spitzer* of /his day/.
+[[https://www.wikidata.org/wiki/Q4730894][Allan Oviedo]] [[http://query.nytimes.com/gst/fullpage.html?res=9F02E3DF113DF937A15756C0A9679C8B63][(2001/05/24/)]] 'Back in high school, when I looked to pass,'' said Hatchette, a receiver now, and a Jet for two months, ''I knew I had one senior at wideout, and another senior at the other wideout, and my third receiver was a freshman.+
+[[https://www.wikidata.org/wiki/Q18749170][D'Angelo Russell]] [[http://query.nytimes.com/gst/fullpage.html?res=9D03E5D71539F930A15755C0A960958260][(1996/06/23/)]] Back then, today's genially maturing Matlock played a rat for all seasons.+
+[[https://www.wikidata.org/wiki/Q28945251][L.]] [[http://query.nytimes.com/gst/fullpage.html?res=990CE0DF1E3DF931A15752C0A963958260][(1995/01/22/)]] Back to Jeanne Smith at the L. of C. (I recently misattributed "National Information Infrastructure" to the library, but that title is a Clinton Administration infobahn pomposity.+
+[[https://www.wikidata.org/wiki/Q28764562][Joyce Oliveira]] [[http://query.nytimes.com/gst/fullpage.html?res=9B02E4DB163EF93BA3575AC0A9649C8B63][(2002/09/08/)]] Ballet Tech returns to the Joyce for a spring season, March 11-April 13.+
+[[https://www.wikidata.org/wiki/Q317441][Fish]] [[http://query.nytimes.com/gst/fullpage.html?res=950CEED71139F935A25757C0A960958260][(1996/04/16/)]] Balloons, Toy Pistols and a Fish for Fidgety People+
[[https://www.wikidata.org/wiki/Q234606][Martha Stewart]] [[http://query.nytimes.com/gst/fullpage.html?res=9F06E5D9153BF933A1575AC0A9669C8B63][(2000/09/20/)]] |Barbara Gulotta|, the *Martha Stewart* of /school lunches/, presided over the test kitchen in Long Island City, Queens, dressed in a chic black shift, with red lipstick setting off her  sweeping auburn hair.
+[[https://www.wikidata.org/wiki/Q235262][Emmy]] [[http://query.nytimes.com/gst/fullpage.html?res=9C0CEED61131F934A2575AC0A966958260][(1990/09/17/)]] Barbara Hershey, who played the lead in CBS's ''A Killing in a Small Town,'' won the Emmy for best actress in a mini-series or special.+
[[https://www.wikidata.org/wiki/Q263007][Neil Smith]] [[http://query.nytimes.com/gst/fullpage.html?res=9506E3DF1E30F932A35752C0A961958260][(1997/01/01/)]] |Barker|, an unheralded three-year starter at left end from the Minnesota Vikings by way of Long Island, played like a *Neil Smith* of /the N.F.C./
[[https://www.wikidata.org/wiki/Q8704][Walt Disney]] [[http://query.nytimes.com/gst/fullpage.html?res=9C0CE1D61638F937A25755C0A966958260][(1990/06/14/)]] |Barnum|, as Mr. Culhane puts it, was the *Walt Disney* of /his day/.
[[https://www.wikidata.org/wiki/Q692][William Shakespeare]] [[http://query.nytimes.com/gst/fullpage.html?res=9900E2DE1F3EF93AA35752C0A962958260][(1994/01/09/)]] Barnum was basically a great showman, Mr. Pelton said, a master of advertising -- a Yale professor once called |him| the *Shakespeare* of /advertising/ -- and of crowd psychology.
+[[https://www.wikidata.org/wiki/Q79031][Mike Tyson]] [[http://query.nytimes.com/gst/fullpage.html?res=9E07EEDC113CF935A3575BC0A9679C8B63][(2001/08/06/)]] Barrow compared the defense with the Mike Tyson of old.+
+[[https://www.wikidata.org/wiki/Q22109815][Maria Teresa Basso]] [[http://query.nytimes.com/gst/fullpage.html?res=9C03E3D91E39F937A15753C1A96F958260][(1999/10/24/)]] Barry White, the Basso of Love, Signs as Fans Sigh+
[[https://www.wikidata.org/wiki/Q107190][Peter Pan]] [[http://query.nytimes.com/gst/fullpage.html?res=9A0DE5D8123BF931A2575AC0A9659C8B63][(2003/09/12/)]] Based on the true story of |Michael Alig|, the *Peter Pan* of /the New York club kids of the 1980's/, this familiar tale of big-city glamour and ruin is a stylish muddle.
+[[https://www.wikidata.org/wiki/Q37349][Dalai Lama]] [[http://query.nytimes.com/gst/fullpage.html?res=9C07E7DB1139F933A05752C1A963958260][(1995/11/30/)]] Battling the Dalai Lama for the soul of Tibet, the Chinese authorities orchestrated an elaborate ceremony there today to choose a 6-year-old boy as the officially approved reincarnation of the Panchen Lama, Tibet's second most important religious figure.+
[[https://www.wikidata.org/wiki/Q457840][Will Rogers]] [[http://query.nytimes.com/gst/fullpage.html?res=9D04E7DE1F3FF933A15757C0A9619C8B63][(2007/04/20/)]] Be grateful that the cast includes |Christopher Plummer|, in savory form as a *Will Rogers* of /jurisprudence/.
+[[https://www.wikidata.org/wiki/Q235262][Emmy]] [[http://query.nytimes.com/gst/fullpage.html?res=940DEEDC1530F933A0575BC0A96E948260][(1988/08/30/)]] Beatrice Arthur joined her two ''Golden Girls'' co-stars, Rue McClanahan and Betty White, both previous winners, in picking up the Emmy for best actress in a comedy series.+
[[https://www.wikidata.org/wiki/Q4724][Le Corbusier]] [[http://query.nytimes.com/gst/fullpage.html?res=9C00E1D91038F936A25754C0A9679C8B63][(2001/07/15/)]] Because |Courrèges|, who is called the *Le Corbusier* of /Paris couture/, made French precision hip.
+[[https://www.wikidata.org/wiki/Q19877670][Egyptian]] [[http://query.nytimes.com/gst/fullpage.html?res=9A05E4D6133BF935A3575BC0A9649C8B63][(2002/08/06/)]] 'Because of both the friable stones that were used and the frequent sandstorms that let grit get into everything, every loaf of bread eaten by an Egyptian of any class, from peasant to pharaoh, incorporated sand and stone fragments,'' Dr. Ritner said, and similar damage ''was probably a problem in other societies that ground bread in a similar way and lived in a similar climate.''+
[[https://www.wikidata.org/wiki/Q762][Leonardo da Vinci]] [[http://query.nytimes.com/gst/fullpage.html?res=9F0CE1D7103CF93BA1575AC0A965958260][(1993/09/28/)]] Because of his accomplishments as a test and stunt pilot and as a aviation engineer, |he| was referred to by one admirer as "the *Leonardo da Vinci* of /flight/."
[[https://www.wikidata.org/wiki/Q762][Leonardo da Vinci]] [[http://query.nytimes.com/gst/fullpage.html?res=9F0CE1D91438F93AA1575AC0A965958260][(1993/09/29/)]] Because of his accomplishments as a test and stunt pilot and as an aviation engineer, |he| was referred to by one admirer as "the *Leonardo da Vinci* of /flight/."
[[https://www.wikidata.org/wiki/Q22686][Donald Trump]] [[http://query.nytimes.com/gst/fullpage.html?res=9504EFDB113DF934A15756C0A9679C8B63][(2001/05/27/)]] Because of his bold projects in high-profile spots, |Mr. Cappelli| has been called the *Donald Trump* of /Westchester/.
[[https://www.wikidata.org/wiki/Q366086][Rupert Brooke]] [[http://query.nytimes.com/gst/fullpage.html?res=990CE5D6163CF934A25754C0A963958260][(1995/07/17/)]] Because of that lyricism, coupled with his good looks, |he| was also once labeled "the *Rupert Brooke* of /the Depression/," in a barbed reference to the British war poet who died during World War I.
[[https://www.wikidata.org/wiki/Q366086][Rupert Brooke]] [[http://query.nytimes.com/gst/fullpage.html?res=990CE0DF1439F93BA25754C0A963958260][(1995/07/18/)]] Because of that lyricism, coupled with his good looks, |he| was also once labeled "the *Rupert Brooke* of /the Depression/," in a barbed reference to the handsome British war poet who died during World War I..
+[[https://www.wikidata.org/wiki/Q41148][Martin Scorsese]] [[http://query.nytimes.com/gst/fullpage.html?res=9C05E3DD1F3DF931A25753C1A961958260][(1997/10/12/)]] Because of the nervous energy of Mr. Anderson's writing and directorial style, he is being likened to the Martin Scorsese of the ''Mean Streets'' era.+
[[https://www.wikidata.org/wiki/Q864751][The Hatter]] [[http://query.nytimes.com/gst/fullpage.html?res=9E0CEFDC1531F933A1575BC0A964958260][(1992/08/20/)]] Because |the man| standing at the pivoting front door, turning off the waterfall to be heard above his howling dachshunds, is not the *Mad Hatter* of /Architecture/.
+[[https://www.wikidata.org/wiki/Q37030][Thomas Mann]] [[http://query.nytimes.com/gst/fullpage.html?res=9902E7DB1731F932A35756C0A9639C8B63][(2005/05/01/)]] Bedford has been compared to Henry James, even to Trollope, but she's much more like the Thomas Mann of ''Buddenbrooks'': a closet subversive.+
[[https://www.wikidata.org/wiki/Q887520][Harold Stassen]] [[http://query.nytimes.com/gst/fullpage.html?res=9C0CE6D91630F934A35757C0A966958260][(1990/04/07/)]] Before Mr. Dinkins selected him, Mr. Schafffer said he dreamed that if he did not get the post, ''|I| was on my way to becoming the *Harold Stassen* of /New York City/,'' a reference to the perpetual but always unsuccessful candidate for the Republican nomination for President.
+[[https://www.wikidata.org/wiki/Q235262][Emmy]] [[http://query.nytimes.com/gst/fullpage.html?res=9B05E0DC1539F933A1575AC0A9629C8B63][(2004/09/20/)]] Before Sunday, Ms. Roberts of ''Everybody Loves Raymond'' had won the Emmy for supporting actress in a comedy series three years in a row, a judgment that was questioned by television critics in the face of competition from actresses in shows like ''Sex and the City.''+
+[[https://www.wikidata.org/wiki/Q1744][Madonna]] [[http://query.nytimes.com/gst/fullpage.html?res=9B0DE2DA143BF937A25755C0A961948260][(1987/06/14/)]] Before going to the monastery, which houses the Madonna of Czestochwa, Poland's patroness, John Paul had delivered a series of speeches about Solidarity in the Baltic shipyard cities where the now-outlawed labor movement was born.+
[[https://www.wikidata.org/wiki/Q22686][Donald Trump]] [[http://query.nytimes.com/gst/fullpage.html?res=9F0CE2DD113DF937A15755C0A965958260][(1993/06/24/)]] Before he became a Svengali to Boris Becker, a multimillionaire tennis manager, a touted prospect for high office in Romania and the *Donald Trump* of /fledgling Romanian capitalism/, |Ion (pronounced Yon) Tiriac| played here two decades ago against such stars as Rod Laver, Clark Graebner and Stan Smith.
[[https://www.wikidata.org/wiki/Q27214][Jerry Springer]] [[http://query.nytimes.com/gst/fullpage.html?res=9407E7D8113DF937A35756C0A9659C8B63][(2003/05/04/)]] Before |he| became the *Jerry Springer* of /hip-hop/, Kay Slay was Kenneth Gleason.
[[https://www.wikidata.org/wiki/Q935][Isaac Newton]] [[http://query.nytimes.com/gst/fullpage.html?res=9A0DEFDC1138F93BA2575AC0A962958260][(1994/09/18/)]] Before then, |Einstein| was already esteemed by many physicists as the *Newton* of /the 20th century/.
+[[https://www.wikidata.org/wiki/Q37349][Dalai Lama]] [[http://query.nytimes.com/gst/fullpage.html?res=940DE5DE1639F935A35750C0A96E948260][(1988/03/06/)]] Beijing has accused the Dalai Lama of stirring up anti-Chinese sentiment in Tibet.+
+[[https://www.wikidata.org/wiki/Q20641299][PC]] [[http://query.nytimes.com/gst/fullpage.html?res=9504E3D61331F93AA15755C0A961958260][(1997/06/29/)]] 'Being able to secure a PC for every employee in state securities offices is still the exception,'' Mr. Newtson said.+
[[https://www.wikidata.org/wiki/Q1168491][Charlie Brown]] [[http://query.nytimes.com/gst/fullpage.html?res=940DE7D71F3EF935A15755C0A9639C8B63][(2005/06/26/)]] Being the *Charlie Brown* of /umpires/, |I| felt that I owed everybody involved written apologies as well as a signed contract to never call another game.
+[[https://www.wikidata.org/wiki/Q3822242][Mary Agnes Chase]] [[http://query.nytimes.com/gst/fullpage.html?res=9E03E5DD153BF93BA35753C1A9629C8B63][(2004/10/08/)]] Believing that its broadening audience cannot tolerate a little harmless verbal spice, Nascar fined Earnhardt $10,000 and deducted 25 points from his total in the Chase for the Nextel Cup standings, dropping the Intimidator's son into second place.+
[[https://www.wikidata.org/wiki/Q34012][Marlon Brando]] [[http://query.nytimes.com/gst/fullpage.html?res=9F04EEDC1E31F930A25755C0A9629C8B63][(2004/06/13/)]] Ben Hogan played to win in cuffed trousers, argyle cashmere and bespoke spats; |Arnold Palmer| was the *Marlon Brando* of /golf/ in tight, bicep-revealing shirts; and Payne Stewart's plus fours and tam-o'-shanter -- not to mention his habit of wearing the N.F.L.
+[[https://www.wikidata.org/wiki/Q982237][Charles Davenport]] [[http://query.nytimes.com/gst/fullpage.html?res=9D0CE2DC1638F932A15753C1A967958260][(1991/10/21/)]] Bender completed a 9-yard pass and then hit the Charles Davenport for the game winner.+
[[https://www.wikidata.org/wiki/Q9960][Ronald Reagan]] [[http://query.nytimes.com/gst/fullpage.html?res=9E04E2DF1038F933A15752C0A96E958260][(1998/01/20/)]] |Benjamin Netanyahu| is the *Ronald Reagan* of /Israel/,'' Mr. Falwell said to loud applause from several hundred people who gathered to greet Mr. Netanyahu at the request of Voices United for Israel, a coalition of conservative Jewish and Christian organizations.
[[https://www.wikidata.org/wiki/Q313697][Ross Perot]] [[http://query.nytimes.com/gst/fullpage.html?res=9A06E5DB1630F937A25751C0A9679C8B63][(2001/02/14/)]] |Bent| will turn out to be the next Republican up-and-comer or the *Ross Perot* of /local politics/.
[[https://www.wikidata.org/wiki/Q4910116][Bill McGowan]] [[http://query.nytimes.com/gst/fullpage.html?res=9C0CE7D9163DF931A35753C1A961958260][(1997/10/02/)]] |Bernie Ebbers| is the *Bill McGowan* of /today/,'' said Howard Anderson, managing director of the Yankee Group, a research firm in Boston.
[[https://www.wikidata.org/wiki/Q79904][J. D. Salinger]] [[http://query.nytimes.com/gst/fullpage.html?res=9D07E4D6153BF935A35753C1A9649C8B63][(2002/10/06/)]] Bertarelli takes traditional Swiss discretion to new levels: as the only syndicate head who refuses to give interviews, |he| is the *J. D. Salinger* of /the docks/.
+[[https://www.wikidata.org/wiki/Q190379][Ian McEwan]] [[http://query.nytimes.com/gst/fullpage.html?res=9405E5D81231F933A25750C0A9649C8B63][(2002/03/10/)]] Beside inducing an immediate desire to skip lunch, such details serve as a handy reminder of the Ian McEwan of old -- the McEwan who was dubbed ''Ian Macabre'' by the British press.+
[[https://www.wikidata.org/wiki/Q692][William Shakespeare]] [[http://query.nytimes.com/gst/fullpage.html?res=9E0CE1DA1130F937A25755C0A964958260][(1992/06/14/)]] Besides his theater, Dr. Schoen has his own company of actors, making |him| the *Shakespeare* of /suburbia/.
+[[https://www.wikidata.org/wiki/Q11936488][Mentor]] [[http://query.nytimes.com/gst/fullpage.html?res=9D04E7DD1738F936A25756C0A961958260][(1997/05/15/)]] Bessie Schonberg, 90, a Mentor for Dancers+
+[[https://www.wikidata.org/wiki/Q6109530][Robert Selby Hole]] [[http://query.nytimes.com/gst/fullpage.html?res=9F05E3DF123EF934A15757C0A9619C8B63][(2007/04/27/)]] Best Available Player Should Fill a Hole for the Giants+
+[[https://www.wikidata.org/wiki/Q517][Napoleon]] [[http://query.nytimes.com/gst/fullpage.html?res=9E0DE3D71539F930A15755C0A960958260][(1996/06/23/)]] Better starters were a Napoleon of portobello mushrooms and goat cheese, an open-faced wild mushroom ravioli sprinkled with crisp onions, and an evening special of soft-shell crab, in a butter sauce, set over asparagus and mushrooms.+
+[[https://www.wikidata.org/wiki/Q6109530][Robert Selby Hole]] [[http://query.nytimes.com/gst/fullpage.html?res=9F0CEFDE1138F933A1575BC0A965958260][(1993/08/20/)]] Betty's apparent plight arouses the concern of Laure (Stephane Audran), a kindly, well-heeled widow who has fallen into the Hole for her own reasons.+
[[https://www.wikidata.org/wiki/Q31073][Walter Cronkite]] [[http://query.nytimes.com/gst/fullpage.html?res=9A07EFDB1E3EF935A35751C0A9679C8B63][(2001/02/06/)]] Between phone calls to Warren Buffett and Michael Eisner, Mr. MacAdams said, Mr. Wenner had agreed with an epithet fit for a magazine editor, pronouncing |Mr. Loder| ''the *Walter Cronkite* of /MTV/.''
[[https://www.wikidata.org/wiki/Q694774][Joseph Cornell]] [[http://query.nytimes.com/gst/fullpage.html?res=950CE4DA123BF930A25750C0A9669C8B63][(2000/03/13/)]] Between the adored exotic birds, the boxlike space and the prevailing aura of innocence and obsession, you may leave this show feeling that you have met the *Joseph Cornell* of /the 19th century/.
+[[https://www.wikidata.org/wiki/Q1744][Madonna]] [[http://query.nytimes.com/gst/fullpage.html?res=9B0DE5DB113CF932A35757C0A9679C8B63][(2001/04/01/)]] Between the sushi chef down below and this deity on high -- the Madonna of Happy Valley?+
+[[https://www.wikidata.org/wiki/Q255][Ludwig van Beethoven]] [[http://query.nytimes.com/gst/fullpage.html?res=9C04E0D91430F935A35752C0A9619C8B63][(2007/01/06/)]] Between those moments, if the performance wasn't the Beethoven of your dreams, it was never less than respectable.+
+[[https://www.wikidata.org/wiki/Q16231988][Micheen Thornycroft]] [[http://query.nytimes.com/gst/fullpage.html?res=9C0CE6DE1F3DF933A15756C0A966958260][(1990/05/20/)]] Beverly, the foxy new girl in the neighborhood (''so fly she's almost airborne''), seems to want a Mouse for her very own.+
+[[https://www.wikidata.org/wiki/Q7595989][Stacks]] [[http://query.nytimes.com/gst/fullpage.html?res=9C02E2DB1E3FF931A35752C0A96F958260][(1999/01/02/)]] Beyond the Stacks of Pride and Money: A 3-Way Library Race+
[[https://www.wikidata.org/wiki/Q180748][Mark Spitz]] [[http://query.nytimes.com/gst/fullpage.html?res=9C01E0D91431F931A25752C0A96F958260][(1999/01/12/)]] |Bibi| is the *Mark Spitz* of /Israeli politics/ -- no Israeli leader has ever crisscrossed the Rubicon faster or more often.
[[https://www.wikidata.org/wiki/Q5593][Pablo Picasso]] [[http://query.nytimes.com/gst/fullpage.html?res=9C0CE7D81E3FF930A15751C0A961958260][(1997/02/23/)]] |Bihzad| was one: the Raphael, the Rembrandt, the *Picasso* of /Persia in his day/, the artist whose name was synonymous with art itself.
[[https://www.wikidata.org/wiki/Q34851][Elizabeth Taylor]] [[http://query.nytimes.com/gst/fullpage.html?res=9B05E1DB113BF930A25752C1A960958260][(1996/11/13/)]] Bijan wants |Jordan| to be the *Elizabeth Taylor* of /men's fragrances/ -- not the now-retired Gabriela Sabatini, whose Gabriela perfume is no Chanel No.
[[https://www.wikidata.org/wiki/Q41314][Bobby Fischer]] [[http://query.nytimes.com/gst/fullpage.html?res=9E06E2D81238F93BA25752C0A9639C8B63][(2005/01/18/)]] |Bill Belichick| is the *Bobby Fischer* of /football/,'' Curtis Martin, the Jets' league-leading rusher, said at his locker, referring to the onetime boy wonder of chess.
+[[https://www.wikidata.org/wiki/Q1124][Bill Clinton]] [[http://query.nytimes.com/gst/fullpage.html?res=9E0CE7DB103CF932A15756C0A964958260][(1992/05/21/)]] Bill Clinton a one-note candidate: tonight at Tatou in New York he will play the saxophone at a fund-raising party put on by the Clinton for President Committee.+
[[https://www.wikidata.org/wiki/Q177854][Lorenzo de' Medici]] [[http://query.nytimes.com/gst/fullpage.html?res=9C00E0DD153BF935A3575BC0A96E958260][(1998/08/06/)]] |Bill Gates| has established himself as the *Lorenzo de' Medici* of /digitized art/ through his privately held company, the Corbis Corporation, which has amassed the rights to 23 million images and photographs.
[[https://www.wikidata.org/wiki/Q8743][Thomas Edison]] [[http://query.nytimes.com/gst/fullpage.html?res=9A0DEFD81530F934A1575AC0A9639C8B63][(2005/09/27/)]] |Bill Joy|, the former Sun Microsystems scientist who's been called the *Edison* of /the Internet/, is one of the prophets of doom calling for restraints on researchers.
+[[https://www.wikidata.org/wiki/Q862258][Bill Lee]] [[http://query.nytimes.com/gst/fullpage.html?res=9B0DE1DA103CF934A15751C1A961948260][(1987/12/27/)]] Bill Lee didn't get his nickname of the Spaceman for nothing.+
[[https://www.wikidata.org/wiki/Q11274043][Jane Pauley]] [[http://query.nytimes.com/gst/fullpage.html?res=9C0CE4DE1E3FF93AA3575BC0A966958260][(1990/08/09/)]] |Bill Seidman| is the *Jane Pauley* for /American Government/,'' said Representative Jim Leach, Republican of Iowa, referring to the former host of NBC's ''Today,'' whose popularity soared after she was pushed off the program.
+[[https://www.wikidata.org/wiki/Q698612][William]] [[http://query.nytimes.com/gst/fullpage.html?res=9D0CE7DC173CF937A3575BC0A967958260][(1991/08/04/)]] Bill Snibson, a k a William of Hareford, is taken under the tutelage of his aunt Maria, Duchess of Dene.+
[[https://www.wikidata.org/wiki/Q41421][Michael Jordan]] [[http://query.nytimes.com/gst/fullpage.html?res=9A02E1D81F30F93AA35753C1A9639C8B63][(2005/10/09/)]] |Bill| is the *Michael Jordan* of /language/.
[[https://www.wikidata.org/wiki/Q41421][Michael Jordan]] [[http://query.nytimes.com/gst/fullpage.html?res=9B00E3D7113FF934A25757C0A9619C8B63][(2007/04/17/)]] Billed as the *Michael Jordan* of /hockey/ by a former Lightning owner, |Lecavalier| appeared to be on a career path more like Sam Bowie's, his 37 points in 76 games in his fourth season seeming to cement his underachieving status.
[[https://www.wikidata.org/wiki/Q41421][Michael Jordan]] [[http://query.nytimes.com/gst/fullpage.html?res=9F0CE1DF143EF937A15752C0A965958260][(1993/01/24/)]] Bills offensive coordinator Ted Marchibroda calls |quarterback Jim Kelly| the *Michael Jordan* of /the Buffalo team/.
[[https://www.wikidata.org/wiki/Q313578][Vanilla Ice]] [[http://query.nytimes.com/gst/fullpage.html?res=9E0CE6DC113AF934A15751C1A964958260][(1992/12/27/)]] -- |Billy Ray Cyrus| could be the *Vanilla Ice* of /country/.
[[https://www.wikidata.org/wiki/Q8021572][Willie Horton]] [[http://query.nytimes.com/gst/fullpage.html?res=9404E4D81531F930A2575AC0A9609C8B63][(2006/09/13/)]] |Bin Laden| has become the *Willie Horton* of /the midterms/.
[[https://www.wikidata.org/wiki/Q1515039][William Morris]] [[http://query.nytimes.com/gst/fullpage.html?res=9402E4DD1E3EF93BA15756C0A9609C8B63][(2006/05/28/)]] Birds & Animals Unlimited -- the *William Morris* of /animal talent agencies/ -- supplied the collies, which among them provided the personality (close-ups), athleticism (stunts), high energy (reaction shots and spontaneity) and people skills (appearances) to portray the character.
+[[https://www.wikidata.org/wiki/Q3822242][Mary Agnes Chase]] [[http://query.nytimes.com/gst/fullpage.html?res=940DE3DA143FF933A15756C0A96E948260][(1988/05/20/)]] Black Lawyers Joining the Chase for Big Money+
[[https://www.wikidata.org/wiki/Q298237][Benedict Arnold]] [[http://query.nytimes.com/gst/fullpage.html?res=990DE4D6123DF934A35752C1A9629C8B63][(2004/11/07/)]] Blacks jumped on Johnson for this, and their very virulence -- ''|Uncle Tom Johnson|,'' ''the *Benedict Arnold* of /his race/'' and ''a jimson weed in the nostrils of those who once cheered him'' are only some of the epithets thrown his way -- suggests that their anger toward him was older and deeper than Ward represents.
[[https://www.wikidata.org/wiki/Q306514][Abbie Hoffman]] [[http://query.nytimes.com/gst/fullpage.html?res=9400EFDA113DF937A15751C0A9649C8B63][(2002/02/24/)]] Blair Sabol, from Villanova, Pa., future fashion guerrilla; |a girl| who would one day be known as the *Abbie Hoffman* of /Seventh Avenue/, who would pen a fashion column rife with deliciously bitchy observations no longer possible in these stifling, politically correct times.
+[[https://www.wikidata.org/wiki/Q7374185][Royal Flush]] [[http://query.nytimes.com/gst/fullpage.html?res=9806E7D71330F932A35753C1A9639C8B63][(2005/10/01/)]] Bluffing and the Royal Flush of Cold Warfare+
+[[https://www.wikidata.org/wiki/Q21554634][Seller]] [[http://query.nytimes.com/gst/fullpage.html?res=9A0DE0D81E30F935A35752C0A9649C8B63][(2002/01/06/)]] Blurred Outlook for a Seller of Contacts+
+[[https://www.wikidata.org/wiki/Q2839658][Alpheus Spring Packard]] [[http://query.nytimes.com/gst/fullpage.html?res=9500E4D7103EF934A15757C0A9649C8B63][(2002/04/27/)]] Board Lacks a Hewlett or a Packard  Shareholders of Hewlett-Packard elected eight members to its board yesterday, and for the first time in the company's 63-year history there was neither a Hewlett nor a Packard among them.+
[[https://www.wikidata.org/wiki/Q935][Isaac Newton]] [[http://query.nytimes.com/gst/fullpage.html?res=9E02E6DC1139F936A25753C1A961958260][(1997/10/15/)]] |Bob Merton| is the *Isaac Newton* of /his field/,'' Mr. Samuelson said.
+[[https://www.wikidata.org/wiki/Q782693][Bobby Thomson]] [[http://query.nytimes.com/gst/fullpage.html?res=9B02EED9133DF930A1575BC0A96E958260][(1998/08/23/)]] Bobby Thomson, the Bobby Thomson of the old New York Giants baseball team, has been into Dreier's Sporting Goods to say goodbye.+
+[[https://www.wikidata.org/wiki/Q12985953][Bobby]] [[http://query.nytimes.com/gst/fullpage.html?res=9A03E6DD1730F934A35752C0A9619C8B63][(2007/01/07/)]] Bobby's isolation accounts for the overwhelming impact of the last scene, when Raúl Esparza, a Bobby for the ages, sits down at the piano for the first time and accompanies himself in ''Being Alive.''+
[[https://www.wikidata.org/wiki/Q41601][Phil Mahre]] [[http://query.nytimes.com/gst/fullpage.html?res=9B0DEFDC1030F936A25752C0A9619C8B63][(2007/01/15/)]] |Bode| is definitely the *Phil Mahre* of /our time/,'' Cochran said.
[[https://www.wikidata.org/wiki/Q30487][Mikhail Gorbachev]] [[http://query.nytimes.com/gst/fullpage.html?res=9502E1D81F3AF934A15752C1A9669C8B63][(2000/11/27/)]] Bogdan Chirieac, chief editorial writer for the newspaper Adevarul, called |the 70-year-old Mr. Iliescu| ''the *Gorbachev* of /Romania/'' and said, ''It's ridiculous that he's going to be president again, but we are in the childhood of democracy.''
[[https://www.wikidata.org/wiki/Q5597][Raphael]] [[http://query.nytimes.com/gst/fullpage.html?res=9A02EEDF173FF933A25753C1A9659C8B63][(2003/10/10/)]] |Bonington|, whom Delacroix called the *Raphael* of /landscape painting/, is represented by a luminous work called ''A Fishmarket Near Boulogne,'' which made a splash in the 1824 Salon.
[[https://www.wikidata.org/wiki/Q2563141][Aimee Semple McPherson]] [[http://query.nytimes.com/gst/fullpage.html?res=950DEFDB113BF936A15753C1A96F948260][(1989/10/25/)]] |Bonnie Reiss|, whom friends describe as an environmental evangelist, the *Aimee Semple McPherson* of /the movement/, took the mid-level industry types.
+[[https://www.wikidata.org/wiki/Q522739][Prodigy]] [[http://query.nytimes.com/gst/fullpage.html?res=940DE2DA1339F933A15751C1A96E948260][(1988/12/20/)]] Books of The Times; Biography of a Prodigy of Industry and Frivolity+
+[[https://www.wikidata.org/wiki/Q4730894][Allan Oviedo]] [[http://query.nytimes.com/gst/fullpage.html?res=9C01E6DE1F38F930A15751C1A962958260][(1994/12/23/)]] Boomer received the annual Marty Lyons Award, given to a Jet for outstanding charitable work.+
[[https://www.wikidata.org/wiki/Q369675][Johnny Appleseed]] [[http://query.nytimes.com/gst/fullpage.html?res=940DEFD6113CF93AA15757C0A96E948260][(1988/04/29/)]] Boomeranging, pardon the expression, is taking off,'' said |Darnell|, who has been the *Johnny Appleseed* of /the sport in this country/.
+[[https://www.wikidata.org/wiki/Q1039759][Magnet]] [[http://query.nytimes.com/gst/fullpage.html?res=9D0CEEDD1738F935A3575BC0A967958260][(1991/08/06/)]] Booming Orlando Becomes a Magnet for Prosperity and the Ills It Conceals+
[[https://www.wikidata.org/wiki/Q217764][Maurice Béjart]] [[http://query.nytimes.com/gst/fullpage.html?res=9C03E2DD133AF932A15757C0A9659C8B63][(2003/04/21/)]] |Boris Eifman| may be the *Maurice Béjart* of /our time/.
[[https://www.wikidata.org/wiki/Q1507320][George Ernest Shelley]] [[http://query.nytimes.com/gst/fullpage.html?res=9C0CE1D7163FF934A25755C0A966958260][(1990/06/17/)]] Born in 1772, |Coleridge| was in many ways the *Shelley* of /the earlier generation of Romantic poets/ - brilliant, young, flamboyant, with a philosophical bent and radical ideals.
+[[https://www.wikidata.org/wiki/Q3240753][Lil Twist]] [[http://query.nytimes.com/gst/fullpage.html?res=940DE3D8143FF932A05751C1A9649C8B63][(2002/12/31/)]] Born to Be Happy, Through a Twist of Human Hard Wire+
+[[https://www.wikidata.org/wiki/Q3240753][Lil Twist]] [[http://query.nytimes.com/gst/fullpage.html?res=9C0DEFD9153EF934A35752C0A9659C8B63][(2003/01/07/)]] 'Born to Be Happy, Through a Twist of Human Hard Wire'' (Dec. 31) seems to suggest that genetics is the key factor in determining who is born with an optimistic temperament and who is doomed to gloom.+
+[[https://www.wikidata.org/wiki/Q465417][Dorian Gray]] [[http://query.nytimes.com/gst/fullpage.html?res=940CE3D6113BF936A35757C0A96E958260][(1998/04/05/)]] Bosie, Lord Alfred Douglas, is a Dorian Gray for whom Oscar is an amusement, a weapon to use against his hated father, a shield, a source of income and much else; yet even at the end, when he is being rejected for the Victorian equivalent of 30 pieces of silver, Oscar's devotion endures.+
+[[https://www.wikidata.org/wiki/Q4924446][Jigsaw]] [[http://query.nytimes.com/gst/fullpage.html?res=9E0CEFDF143BF932A05751C1A964958260][(1992/12/31/)]] ; Bosnia 1992: New Puzzles In the Jigsaw of Violence+
[[https://www.wikidata.org/wiki/Q7199][Marcel Proust]] [[http://query.nytimes.com/gst/fullpage.html?res=9A06EFDD1639F930A35751C1A962958260][(1994/12/03/)]] |Bosnia| is the *Marcel Proust* of /news stories/.
+[[https://www.wikidata.org/wiki/Q15975158][Richard Myron Straw]] [[http://query.nytimes.com/gst/fullpage.html?res=990CE5DF1230F931A35756C0A963958260][(1995/05/02/)]] Boston Hopes It Has a Straw for Its Drink+
+[[https://www.wikidata.org/wiki/Q302][Jesus Christ]] [[http://query.nytimes.com/gst/fullpage.html?res=9D0CE0DE1631F930A15751C1A967958260][(1991/12/23/)]] Both authors say scholarly inquiry into the historical Jesus can never replace the Jesus of the church's belief.+
[[https://www.wikidata.org/wiki/Q5592][Michelangelo]] [[http://query.nytimes.com/gst/fullpage.html?res=9802E2DA143FF930A35750C0A9629C8B63][(2004/03/03/)]] Both elements enter a vastly broader and more complex world in the music of |Astor Piazzolla|, certainly the *Michelangelo* of /tango music/.
+[[https://www.wikidata.org/wiki/Q3195071][Ken O'Brien]] [[http://query.nytimes.com/gst/fullpage.html?res=9B0DE3DF123CF93BA2575AC0A961948260][(1987/09/18/)]] Both teams' passers - Steve Grogan, replacing Tony Eason, and Ken O'Brien, replacing the Ken O'Brien of 1986 - will pass and pass.+
+[[https://www.wikidata.org/wiki/Q16275143][Black-Eyed Susan]] [[http://query.nytimes.com/gst/fullpage.html?res=9C03E6DC133FF931A25756C0A96F958260][(1999/05/12/)]] Both will be entered in two races here this weekend: the Black-Eyed Susan for fillies on Friday, and the Preakness, the second race in the Triple Crown series, on Saturday.+
+[[https://www.wikidata.org/wiki/Q5799617][Dash]] [[http://query.nytimes.com/gst/fullpage.html?res=9C0DE1DE153DF934A25750C0A9679C8B63][(2001/03/17/)]] Bouncy Male Gutsiness And a Dash of Mystery+
[[https://www.wikidata.org/wiki/Q167518][Neal Cassady]] [[http://query.nytimes.com/gst/fullpage.html?res=9C07E3DC1F31F934A35752C0A9619C8B63][(2007/01/07/)]] Bound for Albuquerque with |the loquacious Richard Feynman|, the *Neal Cassady* of /physics/, at the wheel, the two scientists talked nonstop about the morality of nuclear weapons and, when they had exhausted that subject, how photons dance with electrons to produce the physical world.
+[[https://www.wikidata.org/wiki/Q4973840][Bronco]] [[http://query.nytimes.com/gst/fullpage.html?res=9C04EEDB153AF934A25752C1A960958260][(1996/11/17/)]] Bowlen has made sure that Elway, Denver's quarterback since 1983, will be a Bronco for his career.+
[[https://www.wikidata.org/wiki/Q364415][Bill Parcells]] [[http://query.nytimes.com/gst/fullpage.html?res=9903EFDA113FF93BA15751C1A9659C8B63][(2003/12/28/)]] |Bowman| was the *Bill Parcells* of /hockey/; he had a knack for terrifying grown, very highly paid men and making them worry about what the coach would think of next.
+[[https://www.wikidata.org/wiki/Q5169167][Copy]] [[http://query.nytimes.com/gst/fullpage.html?res=9D07EFDF1631F932A25750C0A9619C8B63][(2007/03/11/)]] Brad Leithauser answers that question in ''Curves and Angles,'' or at least he lets Jorge Luis Borges answer it for him: the second of this new book's three sections consists of translations (Leithauser cautiously calls them ''adaptations'') of some of the Argentinian writer's work, one of which, ''Poem Written in a Copy of 'Beowulf,' '' begins by wondering why you would struggle to learn a difficult new language -- English, in Borges's case -- when you're only going to forget it anyway.+
+[[https://www.wikidata.org/wiki/Q7573624][Spark]] [[http://query.nytimes.com/gst/fullpage.html?res=9401E1DF1439F93BA15753C1A960958260][(1996/10/28/)]] Braves' Trash Talk Provided a Spark for Yanks+
[[https://www.wikidata.org/wiki/Q22686][Donald Trump]] [[http://query.nytimes.com/gst/fullpage.html?res=9E05E3DD133CF935A3575BC0A9669C8B63][(2000/08/06/)]] Brennan, like Diaz, knew he would never be accepted by the crusty racing establishment, so |he| played on twisted populist urges like a *Trump* of /the mainland/.
+[[https://www.wikidata.org/wiki/Q4730894][Allan Oviedo]] [[http://query.nytimes.com/gst/fullpage.html?res=9F0CE2D71E3DF930A1575BC0A96E958260][(1998/08/23/)]] Brett Conway took to the practice field as a Jet for the first time today, exuding confidence.+
+[[https://www.wikidata.org/wiki/Q4730894][Allan Oviedo]] [[http://query.nytimes.com/gst/fullpage.html?res=950DE4D8103FF936A2575AC0A96F948260][(1989/09/15/)]] Brian Washington was a Jet for a day, then suddenly quit.+
+[[https://www.wikidata.org/wiki/Q5799617][Dash]] [[http://query.nytimes.com/gst/fullpage.html?res=9806E6D7123BF93AA35752C0A9669C8B63][(2000/01/09/)]] Brightening a Winter Dish With a Dash of Color+
+[[https://www.wikidata.org/wiki/Q2324465][Ray]] [[http://query.nytimes.com/gst/fullpage.html?res=9A05EEDC1E3FF933A25751C0A9619C8B63][(2007/02/10/)]] Brimming From a Ray of Light, the Glare of Elusiveness+
+[[https://www.wikidata.org/wiki/Q21506386][Harold Edmund Box]] [[http://query.nytimes.com/gst/fullpage.html?res=9D06E0DD173FF930A15754C0A9659C8B63][(2003/07/23/)]] Bringing Heat in a Box of Spicy Sweets+
+[[https://www.wikidata.org/wiki/Q3637964][Ben Westbeech]] [[http://query.nytimes.com/gst/fullpage.html?res=940DEED81131F933A05752C1A96E948260][(1988/11/30/)]] British Detention Law Is Ruled a Breach of Rights+
+[[https://www.wikidata.org/wiki/Q2324465][Ray]] [[http://query.nytimes.com/gst/fullpage.html?res=9E0CE7DC1E30F934A15755C0A964958260][(1992/06/27/)]] British Succession Offers a Ray of Hope+
[[https://www.wikidata.org/wiki/Q30875][Oscar Wilde]] [[http://query.nytimes.com/gst/fullpage.html?res=9C01EEDD1E38F930A35754C0A9629C8B63][(2004/07/03/)]] British critics called |him| dark and bold and ''the *Oscar Wilde* of /stand-up/.''
+[[https://www.wikidata.org/wiki/Q235262][Emmy]] [[http://query.nytimes.com/gst/fullpage.html?res=940DE0D61631F936A25756C0A96E948260][(1988/05/15/)]] British television's sumptuous production of Evelyn Waugh's ''Brideshead Revisited'' captured 11 Emmy nominations when it came to American public television, and won an Emmy for Laurence Olivier.+
[[https://www.wikidata.org/wiki/Q193156][Ralph Nader]] [[http://query.nytimes.com/gst/fullpage.html?res=9405E1DB1231F93BA15750C0A9629C8B63][(2004/03/28/)]] Brooding over Osborne's adventure like an implacable Greek god -- the anti-Dionysus, perhaps -- is |the ''all-powerful'' American wine critic Robert Parker|, who sees himself as the *Ralph Nader* of /wine/, the incorruptible gatekeeper of the American palate.
+[[https://www.wikidata.org/wiki/Q318835][Elliott Carter]] [[http://query.nytimes.com/gst/fullpage.html?res=9B00E4DC103EF935A25751C0A9609C8B63][(2006/02/16/)]] Bruch's Grand Emotions, the Elliott Carter of 50 Years Ago, and Hungarian Tunefulness+
+[[https://www.wikidata.org/wiki/Q5799617][Dash]] [[http://query.nytimes.com/gst/fullpage.html?res=9C0CE0DE173EF931A1575BC0A966958260][(1990/08/22/)]] Bucharest Journal;   In a Dispirited Land, a Dash of Initiative and Verve+
+[[https://www.wikidata.org/wiki/Q3822242][Mary Agnes Chase]] [[http://query.nytimes.com/gst/fullpage.html?res=9502E5D61130F936A25753C1A9609C8B63][(2006/10/15/)]] Budweiser came out on top despite Earnhardt's struggles last season; he won one race and did not make the 10-car field for the Chase for the Nextel Cup.+
[[https://www.wikidata.org/wiki/Q8704][Walt Disney]] [[http://query.nytimes.com/gst/fullpage.html?res=9A00E3D6153EF936A35752C0A961958260][(1997/01/05/)]] Buena Vista Home Entertainment acquires library of Japanimation, type of high-quality, sci-fi Japanese cartoon film loved by American college students; films were created by |Hiyao Miyazaki|, called 'the *Walt Disney* of /Japan/'; they will be available on home-video market; photos (special section, Education Life, part 2 of 2-part section) (M)
[[https://www.wikidata.org/wiki/Q8704][Walt Disney]] [[http://query.nytimes.com/gst/fullpage.html?res=9A00E3D6153EF936A35752C0A961958260][(1997/01/05/)]] Buena Vista Home Entertainment, the distribution arm of Disney, recently acquired a library of Japanimation created by a man often hailed as ''the *Walt Disney* of /Japan/,'' |Hiyao Miyazaki|.
+[[https://www.wikidata.org/wiki/Q5799617][Dash]] [[http://query.nytimes.com/gst/fullpage.html?res=9A03E1DA1630F933A1575AC0A9639C8B63][(2005/09/20/)]] Built as a Refuge With a Dash of Utopia, It Faces Change and Resists It+
[[https://www.wikidata.org/wiki/Q93188][Errol Flynn]] [[http://query.nytimes.com/gst/fullpage.html?res=9E02E1D81730F936A1575AC0A9639C8B63][(2005/09/25/)]] Built in 1927, |the Sherry-Netherland| is an *Errol Flynn* of /a building/, leaping and lunging in the air as if in a pirate duel.
+[[https://www.wikidata.org/wiki/Q2023280][Omen]] [[http://query.nytimes.com/gst/fullpage.html?res=990CE7D6173DF93BA35751C0A963958260][(1995/02/08/)]] Bujumbura Journal; In the Chimps' Sad Fate Is an Omen for Burundi+
[[https://www.wikidata.org/wiki/Q6107][Tupac Shakur]] [[http://query.nytimes.com/gst/fullpage.html?res=9F01E7D91731F935A35755C0A9629C8B63][(2004/06/06/)]] |Bukowski| is the *Tupac Shakur* of /American literature/: dead, he seems to be as prolific as when he was alive.
[[https://www.wikidata.org/wiki/Q3106664][T. Berry Brazelton]] [[http://query.nytimes.com/gst/fullpage.html?res=9802E0DF1438F937A25754C0A961958260][(1997/07/14/)]] Buoyed by the book's success, he is exploring possible ''Gift of Fear'' workshops for the public, and he is talking about a ''Gift of Fear'' sequel for parents, a book that, if written, threatens to make |him| the *T. Berry Brazelton* of /the anxious set/.
[[https://www.wikidata.org/wiki/Q961851][Nelson Riddle]] [[http://query.nytimes.com/gst/fullpage.html?res=9C0CE1DD133AF935A15752C1A966958260][(1990/11/26/)]] Buried in Blue, which ends the second act, is one of several numbers in the show in which the band is joined by strings, arranged and conducted by |Marc Shaiman|, the gifted young arranger and composer who is becoming the *Nelson Riddle* of /his generation/.
[[https://www.wikidata.org/wiki/Q34660][J. K. Rowling]] [[http://query.nytimes.com/gst/fullpage.html?res=9806E2DD123DF93BA15754C0A9629C8B63][(2004/07/28/)]] |Burnett| was the *J. K. Rowling* of /her time/ and grew wealthy creating loving portraits of children in books like ''A Little Princess'' and ''Little Lord Fauntleroy.''
+[[https://www.wikidata.org/wiki/Q3822242][Mary Agnes Chase]] [[http://query.nytimes.com/gst/fullpage.html?res=9A02E5DB143FF930A15754C0A9609C8B63][(2006/07/23/)]] Burton was in third place and Harvick in eighth entering the Pennsylvania 500 on Sunday, the 20th of 26 races in determining the drivers who will participate in the Chase for the Nextel Cup beginning Sept. 17.+
+[[https://www.wikidata.org/wiki/Q3822242][Mary Agnes Chase]] [[http://query.nytimes.com/gst/fullpage.html?res=9D05E7DE103EF937A25752C1A9639C8B63][(2005/11/14/)]] Busch, who qualified 17th for Sunday's race, won the Subway Fresh 500 at Phoenix on April 23 and was eighth in points in the Chase for the Nextel Cup, though he had little chance of winning the title.+
+[[https://www.wikidata.org/wiki/Q5169167][Copy]] [[http://query.nytimes.com/gst/fullpage.html?res=9C0CE4D81631F93BA25752C1A966958260][(1990/11/18/)]] Bush Gives Czechs a Copy of Liberty Bell+
[[https://www.wikidata.org/wiki/Q193635][Alan Greenspan]] [[http://query.nytimes.com/gst/fullpage.html?res=9F01E5D7133FF934A15754C0A9659C8B63][(2003/07/27/)]] BusinessWeek declared Professor Boskin ''clearly back on top of his game'' in its June 30 issue, calling |him| ''the *Alan Greenspan* of /his generation/.''
[[https://www.wikidata.org/wiki/Q293534][Oscar De La Hoya]] [[http://query.nytimes.com/gst/fullpage.html?res=9C01E5DA103DF931A15751C0A9629C8B63][(2004/02/22/)]] But |Arturo Gatti| is the *Oscar De La Hoya* of /New Jersey/,'' Mr. DiBella continued, referring to the Los Angeles-based world super-welterweight champ, whose inspired crowds cheer start-to-finish at all his fights.
+[[https://www.wikidata.org/wiki/Q24845001][Oleg Kovalyshyn]] [[http://query.nytimes.com/gst/fullpage.html?res=9C07EFDD1039F932A15756C0A960958260][(1996/05/21/)]] But Bates was a Raider for the '93 and '94 seasons, and after the preseason in '95, he split.+
[[https://www.wikidata.org/wiki/Q153032][Mona Lisa]] [[http://query.nytimes.com/gst/fullpage.html?res=9F0CE2DE1730F933A25756C0A965958260][(1993/05/10/)]] But Bonilla thought it was going to be a home run, and stood at second admiring it, like |it| was the *Mona Lisa* of /long balls/.
[[https://www.wikidata.org/wiki/Q230762][Dale Carnegie]] [[http://query.nytimes.com/gst/fullpage.html?res=9F0CE4DB1631F933A15755C0A965958260][(1993/06/20/)]] But Christopher Beach, director of the Performing Arts Center, described |Dr. Lenz| as "no more than a *Dale Carnegie* of /the 90's/."
[[https://www.wikidata.org/wiki/Q92566][Flash Gordon]] [[http://query.nytimes.com/gst/fullpage.html?res=9405E5D91E30F935A25755C0A9629C8B63][(2004/06/16/)]] But |City Councilman Michael McMahon| has become the *Flash Gordon* of /Staten Island/, determined to vanquish the planet of pleasure.
[[https://www.wikidata.org/wiki/Q453251][Horatio Alger]] [[http://query.nytimes.com/gst/fullpage.html?res=9A01E1DF163BF931A35750C0A9679C8B63][(2001/03/02/)]] But |Claesen| was definitely a *Horatio Alger* of /the Colonial era/, having made it from indentured servant to wealthy town magistrate.
[[https://www.wikidata.org/wiki/Q1511][Richard Wagner]] [[http://query.nytimes.com/gst/fullpage.html?res=9D0CE7D71639F932A35751C0A967958260][(1991/02/01/)]] But |David Greenspan| apparently aspires to be the *Richard Wagner* of /the genre/.
[[https://www.wikidata.org/wiki/Q44301][Jim Morrison]] [[http://query.nytimes.com/gst/fullpage.html?res=9B02E4D61639F932A05752C0A960958260][(1996/01/31/)]] But "Excess and Punishment," which opens today at the Film Forum, makes no attempt to lionize |Schiele| as the *Jim Morrison* of /Austrian Expressionists/.
+[[https://www.wikidata.org/wiki/Q447215][Lincoln]] [[http://query.nytimes.com/gst/fullpage.html?res=9F0CE3DD173AF930A35752C0A965958260][(1993/01/03/)]] But Ford revamped the Lincoln for 1990, and the real news in automotive cabin-cruisers this year comes from Cadillac, which has stretched and redesigned its 1993 Fleetwood four-door, making it the longest -- and generally the biggest -- production car sold anywhere in the world.+
[[https://www.wikidata.org/wiki/Q1929421][Nicholson Baker]] [[http://query.nytimes.com/gst/fullpage.html?res=9802E3DB1731F932A35756C0A9639C8B63][(2005/05/01/)]] But ''Freakonomics'' is so sly, finicky and micro-observant that the Indiana Jones comparison feels a little off -- |Levitt| is more like the *Nicholson Baker* of /economists/.
[[https://www.wikidata.org/wiki/Q193156][Ralph Nader]] [[http://query.nytimes.com/gst/fullpage.html?res=990CE0D6163CF930A15756C0A963958260][(1995/05/23/)]] But |Fumio Matsuda|, who is head of the Japan Automobile Consumers Union and is often described as the *Ralph Nader* of /Japan/, said officials there simply did not care as much about safety as did officials in the United States.
+[[https://www.wikidata.org/wiki/Q3008536][Cyclone Taylor]] [[http://query.nytimes.com/gst/fullpage.html?res=9501E6D71339F932A35757C0A9659C8B63][(2003/04/01/)]] But Gerald Menditto, 59, and Anthony Marinaccio, 62, who grew up together in Coney Island and have worked in tandem at the Cyclone for more than 25 years, have nonetheless developed a zygotic intimacy.+
[[https://www.wikidata.org/wiki/Q216288][Garth Brooks]] [[http://query.nytimes.com/gst/fullpage.html?res=9F07E0DA163AF93AA15752C0A96E958260][(1998/01/29/)]] But |Grisham| is the *Garth Brooks* of /popular literature/.
[[https://www.wikidata.org/wiki/Q5582][Vincent van Gogh]] [[http://query.nytimes.com/gst/fullpage.html?res=9500E3D71E3AF937A35754C0A96F958260][(1999/07/04/)]] But I guarantee you, |he| will become the *Van Gogh* of /the 60's/.
[[https://www.wikidata.org/wiki/Q855][Joseph Stalin]] [[http://query.nytimes.com/gst/fullpage.html?res=9C0CE1DC163BF932A35753C1A966958260][(1990/10/01/)]] But I have seen even greater perversities, if only on the movies or on TV; I saw Hitler waving in a friendly manner to fanaticized little girls of the Hitlerjugend; I saw mass murderer Stalin kissing a child with the red Communist youth organization scarf, a child whose parents ended up like so many in Gulag camps; I saw |Gottwald|, the *Stalin* of /Czechoslovakia/, smilingly joking with young miners, the builders of socialism and soon to be cripples; I saw the Iraqi president Hussein patting the children of his hostages whom - as he now says - he is ready to have shot.
[[https://www.wikidata.org/wiki/Q8021572][Willie Horton]] [[http://query.nytimes.com/gst/fullpage.html?res=9D0CE6D7103EF932A35752C0A967958260][(1991/01/01/)]] But I think it's clearly a warning to us as Democrats that we cannot let them make quotas the *Willie Horton* of /1992/.
[[https://www.wikidata.org/wiki/Q36107][Muhammad Ali]] [[http://query.nytimes.com/gst/fullpage.html?res=9E03E0DB133BF93AA35754C0A9629C8B63][(2004/07/09/)]] But I think she's getting stronger as the Olympics get closer, because it's sort of like |she|'s the *Muhammad Ali* of /her era/.
+[[https://www.wikidata.org/wiki/Q28764562][Joyce Oliveira]] [[http://query.nytimes.com/gst/fullpage.html?res=9C02E4D91E3BF934A35757C0A9649C8B63][(2002/04/07/)]] But I would argue that the tradition he belongs to is the great Irish short-story tradition of Frank O'Connor, the Joyce of ''Dubliners,'' Mary Lavin and, more recently, the great William Trevor.+
+[[https://www.wikidata.org/wiki/Q16062429][Thomas Welbank Fowle]] [[http://query.nytimes.com/gst/fullpage.html?res=990CE7DE163AF935A25755C0A963958260][(1995/06/16/)]] But I'm afraid he's got an F for the course.+
[[https://www.wikidata.org/wiki/Q5195372][Curt Flood]] [[http://query.nytimes.com/gst/fullpage.html?res=9B00E6D81F38F931A15752C0A96E958260][(1998/01/22/)]] But Jack Newfield, who has written several New York Post columns lamenting the industry's neglect of Mr. Price, called |him| the *Curt Flood* of /rock-and-roll/, the rebel who showed a generation of musicians how to stand up for themselves.
+[[https://www.wikidata.org/wiki/Q2158789][Robert S. Strauss]] [[http://query.nytimes.com/gst/fullpage.html?res=9F06E7D8153FF93AA15753C1A9609C8B63][(2006/10/29/)]] But James M. Lindsay, a director of the Robert S. Strauss for International Security and Law at the University of Texas in Austin and a former national security official in the Clinton administration, said big wins in 2006 may well embolden antiwar Democrats in 2008, while pulling ''centrists'' like Mrs. Clinton closer to withdrawal.+
[[https://www.wikidata.org/wiki/Q223766][P. T. Barnum]] [[http://query.nytimes.com/gst/fullpage.html?res=9504EFDB1539F930A15755C0A960958260][(1996/06/23/)]] But |Kevin J. Kinsella|, known as the *P. T. Barnum* of /biotech/,  has come very close to living the myth.
[[https://www.wikidata.org/wiki/Q4859415][Barbara Woodhouse]] [[http://query.nytimes.com/gst/fullpage.html?res=9D0CE7DC173FF937A15753C1A967958260][(1991/10/24/)]] But Lady |Caroline Wrey|, otherwise known as Lady Velcro, the *Barbara Woodhouse* of /windows/, has a foolproof barometer.
[[https://www.wikidata.org/wiki/Q186][Ken Jennings]] [[http://query.nytimes.com/gst/fullpage.html?res=9407E1D6113EF933A25751C1A9609C8B63][(2006/12/10/)]] But Lawson, presumably viewing |Oldham| as the *Ken Jennings* of /criminalia/, falls prey to the common trap of letting only the caged canary sing.
[[https://www.wikidata.org/wiki/Q171556][Yves Saint Laurent]] [[http://query.nytimes.com/gst/fullpage.html?res=9B0DE2D81639F932A35751C1A9649C8B63][(2002/12/01/)]] But |Miguel| was being heralded as the *Yves Saint Laurent* of /American fashion/.
+[[https://www.wikidata.org/wiki/Q254][Wolfgang Amadeus Mozart]] [[http://query.nytimes.com/gst/fullpage.html?res=9C0CE7D81E3DF93AA1575AC0A960958260][(1996/09/29/)]] But Mozart the metaphysical modernist was not the Mozart of late 19th-century musical taste, especially Viennese musical taste, which had transformed him into the wigged and powdered puppet of a bygone age of security and grace.+
+[[https://www.wikidata.org/wiki/Q7302][George Frideric Handel]] [[http://query.nytimes.com/gst/fullpage.html?res=9C07EED7163FF936A35750C0A96F958260][(1999/03/05/)]] But Mr. Adams, not quite out of his post-Minimalist phase, is not the Handel of ''Aureole.''+
[[https://www.wikidata.org/wiki/Q589905][Red Adair]] [[http://query.nytimes.com/gst/fullpage.html?res=9902E7DC1139F93BA35752C1A9669C8B63][(2000/11/08/)]] But Mr. Feld figures their businesses have enough in common that |he| can market himself as the *Red Adair* of /information technology/.
[[https://www.wikidata.org/wiki/Q83807][Ed Sullivan]] [[http://query.nytimes.com/gst/fullpage.html?res=9B0DE6DD1F3CF930A25751C1A961948260][(1987/12/13/)]] But Mr. Schmidt, too, wonders about Mr. Adams's future role: ''I see |him| more as the facilitator, the introducer, kind of the *Ed Sullivan* of /the program/.
[[https://www.wikidata.org/wiki/Q8023][Nelson Mandela]] [[http://query.nytimes.com/gst/fullpage.html?res=9E04E2DE1630F93BA1575AC0A9609C8B63][(2006/09/28/)]] But |Mr. Shih|, a man sometimes described as the *Nelson Mandela* of /Taiwan/, is now leading a movement that, as he acknowledged in an interview, is heavily composed of Nationalists, his longtime enemies who once ran the country under martial law.
[[https://www.wikidata.org/wiki/Q79904][J. D. Salinger]] [[http://query.nytimes.com/gst/fullpage.html?res=9E0CE4DD1F38F930A35751C1A9649C8B63][(2002/12/03/)]] But |Mr. Trudeau|, who has not given a sit-down television interview in 31 years, is the *J. D. Salinger* of /comic strip artists/.
+[[https://www.wikidata.org/wiki/Q222818][Eartha Kitt]] [[http://query.nytimes.com/gst/fullpage.html?res=9C03E6DE1F3FF932A35751C0A9609C8B63][(2006/02/01/)]] But Ms. Kitt certainly did, all fur-coated and heavily made up like the Eartha Kitt of our imagination.+
[[https://www.wikidata.org/wiki/Q117012][Yoko Ono]] [[http://query.nytimes.com/gst/fullpage.html?res=9D06E7DA143AF930A1575AC0A962958260][(1994/09/23/)]] But |Ms. Love| won't be the *Yoko Ono* of /alternative rock/, mourning with the fans.
+[[https://www.wikidata.org/wiki/Q235262][Emmy]] [[http://query.nytimes.com/gst/fullpage.html?res=9505E6D61030F933A25754C0A9609C8B63][(2006/07/10/)]] But Ms. Sedgwick, who was nominated last week for an Emmy for her portrayal, has brought nuance, cunning and idiosyncrasy to Brenda's divided competencies.+
+[[https://www.wikidata.org/wiki/Q7312][Franz Schubert]] [[http://query.nytimes.com/gst/fullpage.html?res=9B03E7D71238F934A25756C0A961958260][(1997/05/17/)]] But Muscle Beach is an odd place to encounter the Schubert of the late C minor Sonata and the Chopin of the four ballades.+
+[[https://www.wikidata.org/wiki/Q37349][Dalai Lama]] [[http://query.nytimes.com/gst/fullpage.html?res=9D0CE3DC103CF931A25750C0A967958260][(1991/03/12/)]] But President Bush, who so warmly applauded President Ferdinand E. Marcos of the Philippines, has deferred to China by accusing the Dalai Lama of a "callous attitude" toward the people he has served.+
+[[https://www.wikidata.org/wiki/Q207][George W. Bush]] [[http://query.nytimes.com/gst/fullpage.html?res=9C0CE3DD1730F93BA35753C1A966958260][(1990/10/08/)]] But Representative David R. Obey, Democrat of Wisconsin, said the situation was inexcusable, and accused the President Bush of cheating tourists.+
+[[https://www.wikidata.org/wiki/Q235262][Emmy]] [[http://query.nytimes.com/gst/fullpage.html?res=9F06E6DD153EF934A35752C1A96E958260][(1998/11/07/)]] But ''The X-Files'' has grown into something much bigger than a cult hit: it is routinely nominated for the Emmy for best drama.+
[[https://www.wikidata.org/wiki/Q6691][Homer]] [[http://query.nytimes.com/gst/fullpage.html?res=950DE0DF153BF932A1575BC0A96F948260][(1989/08/21/)]] But |Tony Schwartz| is also the *Homer* of /the Information Age/, a collector and communicator of the aural tradition and a celebrant of the received word in an era that deifies the video image.
+[[https://www.wikidata.org/wiki/Q24845001][Oleg Kovalyshyn]] [[http://query.nytimes.com/gst/fullpage.html?res=9C0CE0DF1738F934A25753C1A966958260][(1990/10/17/)]] But Vann McElroy, a two-time Pro Bowl performer who was a Raider for nine years, did not.+
+[[https://www.wikidata.org/wiki/Q1744][Madonna]] [[http://query.nytimes.com/gst/fullpage.html?res=9B05EEDB1E3EF932A35750C0A96E958260][(1998/03/01/)]] But a cover story hyping it in the March issue of Vanity Fair -- with its exclusive pictures of her daughter, Lourdes, and its revelation that Madonna's father's favorite female singer is not his daughter but Celine Dion -- leaves readers cold compared with the Madonna of old.+
+[[https://www.wikidata.org/wiki/Q28835627][Taxis]] [[http://query.nytimes.com/gst/fullpage.html?res=9F00E4D7133EF935A1575BC0A9629C8B63][(2004/08/26/)]] But a group of protesters from an advocacy group for the disabled, the Taxis for All Campaign, held up signs and testified that even 27 new medallions would be far too few.+
[[https://www.wikidata.org/wiki/Q436386][Rodney Dangerfield]] [[http://query.nytimes.com/gst/fullpage.html?res=9D03E4D8103CF930A35751C1A960958260][(1996/12/03/)]] But a new study from Hotwired, the Internet media service of Wired Ventures Inc., concludes that |banner advertising| perhaps ought not to be considered the *Rodney Dangerfield* of /interactive advertising/.
+[[https://www.wikidata.org/wiki/Q9960][Ronald Reagan]] [[http://query.nytimes.com/gst/fullpage.html?res=9B0DE1DF153EF933A15750C0A961948260][(1987/03/20/)]] But after about a half-dozen questions, he seemed to hit his stride, answering at some length and with considerably more composure, even though he never oozed self-confidence like the Ronald Reagan of old.+
[[https://www.wikidata.org/wiki/Q44616][Wyatt Earp]] [[http://query.nytimes.com/gst/fullpage.html?res=9E0CE2DC123AF936A2575AC0A964958260][(1992/09/15/)]] But after that last class bell rings, |the 41-year-old father of two| turns into the *Wyatt Earp* of /the wasp world/.
[[https://www.wikidata.org/wiki/Q436386][Rodney Dangerfield]] [[http://query.nytimes.com/gst/fullpage.html?res=9C0DE1DD1330F936A1575BC0A960958260][(1996/08/25/)]] But alas, the *Rodney Dangerfield* of /Saddle River/ got no enduring respect from the Clintons.
[[https://www.wikidata.org/wiki/Q41421][Michael Jordan]] [[http://query.nytimes.com/gst/fullpage.html?res=980DE5D91F31F934A25752C0A96F958260][(1999/01/17/)]] But although Jordan retired from the Chicago Bulls and the game of basketball last week, there's still a *Michael Jordan* of /snowboarding/.
[[https://www.wikidata.org/wiki/Q9644491][Balduíno Rambo]] [[http://query.nytimes.com/gst/fullpage.html?res=9503E1D8113CF932A35755C0A9679C8B63][(2001/06/01/)]] But an American way of the warrior provides the deeper story in this  novel that combines a bit of ''Thus Spake Zarathustra'' with elements of ''Rambo,'' a *Rambo* for /people who prefer the stiletto to the assault rifle/.
+[[https://www.wikidata.org/wiki/Q235262][Emmy]] [[http://query.nytimes.com/gst/fullpage.html?res=9900E4DB1539F936A35752C1A9679C8B63][(2001/11/05/)]] But as Schilling was setting Clemens up for a strikeout, did anyone care that Peter MacNicol had won an Emmy for best supporting actor in a comedy?+
[[https://www.wikidata.org/wiki/Q234068][Madeline Kahn]] [[http://query.nytimes.com/gst/fullpage.html?res=9506E7DC173BF931A25756C0A9669C8B63][(2000/05/12/)]] But as portrayed by |Ms. Hoffmann|, who may be the *Madeline Kahn* of /the Clearasil set/, she's also the source of some of the film's best scenes, and the mouthpiece for its funniest lines.
[[https://www.wikidata.org/wiki/Q587455][Barry Diller]] [[http://query.nytimes.com/gst/fullpage.html?res=9507E7D81F3DF932A35756C0A9659C8B63][(2003/05/01/)]] But at other times, the conversation was reminiscent of dinner parties with the high and mighty during which the hostess asks the powerful man to her left a fawning question -- ''Who is the *Barry Diller* of /the Democratic Party/?''
[[https://www.wikidata.org/wiki/Q367566][Yogi Berra]] [[http://query.nytimes.com/gst/fullpage.html?res=9804E3DE113EF932A15753C1A9679C8B63][(2001/10/21/)]] But because we cannot merely appreciate his supernatural skill, there has been a movement to make |Ichiro| the *Yogi Berra* of /these times/.
+[[https://www.wikidata.org/wiki/Q79031][Mike Tyson]] [[http://query.nytimes.com/gst/fullpage.html?res=9C02EED81F3CF932A05752C0A9669C8B63][(2000/01/31/)]] But before anybody pronounces him the Tyson of old, Tyson himself knows the difference.+
+[[https://www.wikidata.org/wiki/Q18670961][Daniel Lerpinière]] [[http://query.nytimes.com/gst/fullpage.html?res=9F0CE0D61E3FF930A3575BC0A9659C8B63][(2003/08/03/)]] But black men on the DL typically say they're on the DL for life.+
[[https://www.wikidata.org/wiki/Q4912331][Billy Carter]] [[http://query.nytimes.com/gst/fullpage.html?res=9B05E0DE1130F932A3575AC0A9679C8B63][(2001/09/01/)]] But by 1991, Ed Thompson had tired of all the bad decisions he had made, and of hearing the governor joke that |Ed| was the *Billy Carter* of /Wisconsin/.
+[[https://www.wikidata.org/wiki/Q5593][Pablo Picasso]] [[http://query.nytimes.com/gst/fullpage.html?res=9803E4DD113EF933A2575AC0A96E958260][(1998/09/10/)]] But by then, by many accounts, the Picasso of her shrine seemed more real than the living artist.+
[[https://www.wikidata.org/wiki/Q285536][Imelda Marcos]] [[http://query.nytimes.com/gst/fullpage.html?res=9B03E0DF1238F934A25752C0A9639C8B63][(2005/01/17/)]] But comments occasionally seem deliberately naïve, like a reference by Michael Farquhar, author of ''A Treasury of Royal Scandals,'' to |Marie|, with her fashion excesses, as ''the *Imelda Marcos* of /her day/.''
+[[https://www.wikidata.org/wiki/Q181413][Julie Christie]] [[http://query.nytimes.com/gst/fullpage.html?res=9D06E3DE1E3FF93BA25757C0A9619C8B63][(2007/04/18/)]] But either way, she seems at peace with herself, away from the shadow of the Julie Christie of yore.+
[[https://www.wikidata.org/wiki/Q40531][John Wayne]] [[http://query.nytimes.com/gst/fullpage.html?res=9401EFDE103FF930A15753C1A9639C8B63][(2005/10/23/)]] But even as |Clemens|, the *John Wayne* of /pitchers/, gave a tough-guy answer about ignoring the aches that he had accumulated in 22 seasons, he probably never imagined he would be in the clubhouse getting his hamstring treated after collecting six outs.
[[https://www.wikidata.org/wiki/Q131237][Carl Lewis]] [[http://query.nytimes.com/gst/fullpage.html?res=9E0CE3DF173EF936A25751C0A964958260][(1992/02/15/)]] But even if she did not, |she| has at least established herself as the *Carl Lewis* of /her sport/, its dominant sprinter.
[[https://www.wikidata.org/wiki/Q34851][Elizabeth Taylor]] [[http://query.nytimes.com/gst/fullpage.html?res=9D0CE4D9133EF932A15754C0A967958260][(1991/07/21/)]] But even if |she| turns out to be the *Liz Taylor* of /her day/, going through men like diamond necklaces, her audience is already lined up at theaters and newsstands and video stores.
[[https://www.wikidata.org/wiki/Q3244512][Harry Potter]] [[http://query.nytimes.com/gst/fullpage.html?res=9C06EFD71F3FF93BA15752C1A9629C8B63][(2004/11/28/)]] But even if the second phase of Yozi proceeded to a third, and the drink became a raging success, the *Harry Potter* of /the yogurt drink market/, |Cristman| would never pack a Yozi, or any of his other designs, in his own daughter's lunch bag.
+[[https://www.wikidata.org/wiki/Q1124][Bill Clinton]] [[http://query.nytimes.com/gst/fullpage.html?res=9903E0DD103BF932A05753C1A965958260][(1993/10/31/)]] But even more important, Gergen says, the Bill Clinton of today, "has developed -- and I've talked about this with him a fair amount -- a different view of the Presidency and what leadership is about, and how to lead."+
+[[https://www.wikidata.org/wiki/Q27230366][B]] [[http://query.nytimes.com/gst/fullpage.html?res=9F04EFDF133BF937A1575AC0A9669C8B63][(2000/09/24/)]] But even she found some exhibits interesting and said that she would also give the museum a B for children younger than she.+
[[https://www.wikidata.org/wiki/Q462481][Mark McGwire]] [[http://query.nytimes.com/gst/fullpage.html?res=9900E1D8103CF931A25754C0A96F958260][(1999/07/12/)]] But even though Pedro Martinez is slight enough to be a tattoo on the biceps of Mark McGwire, |he| is the *Mark McGwire* of /pitchers in 1999/.
[[https://www.wikidata.org/wiki/Q93957][Gary Cooper]] [[http://query.nytimes.com/gst/fullpage.html?res=9F0DE1D9103CF93BA3575BC0A9669C8B63][(2000/08/08/)]] But |every male politician|'s fantasy is being called the *Gary Cooper* of /the Senate/.)
+[[https://www.wikidata.org/wiki/Q1442163][Fran]] [[http://query.nytimes.com/gst/fullpage.html?res=9F0CE6D81E3EF937A15753C1A965958260][(1993/10/24/)]] But every so often a woman who is trolled into the Winnebago by peanut-butter-and-jelly and nonjudgmental chatter will keep coming back every week because it feels so cozy until that magic moment when she asks a Fran for referral to a treatment program.+
[[https://www.wikidata.org/wiki/Q103767][Charlie Parker]] [[http://query.nytimes.com/gst/fullpage.html?res=9E07E4DF123EF93AA3575BC0A960958260][(1996/08/09/)]] But for all its admiration, ''Basquiat'' winds up no closer to that assessment than to the critic Robert Hughes's more jaundiced one: ''Far from being the *Charlie Parker* of /SoHo/ (as his promoters claimed), |he| became its Jessica Savitch.''
+[[https://www.wikidata.org/wiki/Q319079][Bob Dole]] [[http://query.nytimes.com/gst/fullpage.html?res=9505E2D61131F935A2575BC0A960958260][(1996/08/16/)]] But for all of his resolve, the Bob Dole of this speech is also fair, imbued with a sense of justice, social responsibility and compassion by his life experience and his father's love for ''a son who was thought to be dying in an Army hospital.''+
+[[https://www.wikidata.org/wiki/Q152505][Leonard Bernstein]] [[http://query.nytimes.com/gst/fullpage.html?res=9900E4DE1438F930A35753C1A9629C8B63][(2004/10/03/)]] But for this hardened older listener, at least, the Bernstein of this vintage comes off as the ideal dinner guest: brilliant, almost frighteningly articulate, warm, funny and wise.+
+[[https://www.wikidata.org/wiki/Q16062429][Thomas Welbank Fowle]] [[http://query.nytimes.com/gst/fullpage.html?res=9D0CE5DE1131F933A25752C0A967958260][(1991/01/10/)]] But give him an F for writing a garish comic book without pictures.+
[[https://www.wikidata.org/wiki/Q457840][Will Rogers]] [[http://query.nytimes.com/gst/fullpage.html?res=9906E3DE133FF930A25757C0A9619C8B63][(2007/04/13/)]] But he doesn't coast on the plain-spoken wisdom of |a character| presented as the *Will Rogers* of /jurisprudence/.
+[[https://www.wikidata.org/wiki/Q484772][Anderson Luís de Abreu Oliveira]] [[http://query.nytimes.com/gst/fullpage.html?res=9902E2D71738F934A25756C0A962958260][(1994/05/17/)]] But he has not gone to the net like the Anderson of .+
[[https://www.wikidata.org/wiki/Q298237][Benedict Arnold]] [[http://query.nytimes.com/gst/fullpage.html?res=990CEED61130F937A15757C0A963958260][(1995/04/24/)]] But he has received a barrage of angry electronic-mail messages from cyberspace regulars, accusing |him|, Mr. Stoll says, of being "the *Benedict Arnold* of /the computer world/."
[[https://www.wikidata.org/wiki/Q234952][Betsy Ross]] [[http://query.nytimes.com/gst/fullpage.html?res=9F02E7D7173BF934A35751C0A96F958260][(1999/02/07/)]] But |he| is not remembered as the *Betsy Ross* of /Arabia/.
+[[https://www.wikidata.org/wiki/Q7356939][Rodney Hampton]] [[http://query.nytimes.com/gst/fullpage.html?res=9F06E5DB1F3BF937A25752C1A960958260][(1996/11/14/)]] But he is not the Rodney Hampton of previous seasons that everyone came to know and respect.+
+[[https://www.wikidata.org/wiki/Q2130627][Randall Terry]] [[http://query.nytimes.com/gst/fullpage.html?res=9D06E6DC153AF933A15754C0A9679C8B63][(2001/07/20/)]] But he said that he did regret some of what he has said and done (although he would not say what), and he wondered aloud what yesterday's Randall Terry would say about the Randall Terry of today.+
[[https://www.wikidata.org/wiki/Q41749][Joseph Goebbels]] [[http://query.nytimes.com/gst/fullpage.html?res=9B0DE0D7103EF93AA3575AC0A961948260][(1987/09/09/)]] But he showed little regard for the army, whose spokesman he likened several times to Hitler's propaganda chief, calling |him| ''the *Goebbels* of /Aguinaldo/.''
[[https://www.wikidata.org/wiki/Q937][Albert Einstein]] [[http://query.nytimes.com/gst/fullpage.html?res=950DE5DA1231F933A2575AC0A96F948260][(1989/09/10/)]] But |he| was a genius, the *Einstein* of /the law/.''
[[https://www.wikidata.org/wiki/Q5592][Michelangelo]] [[http://query.nytimes.com/gst/fullpage.html?res=9B02E4DA113FF930A2575BC0A9679C8B63][(2001/08/13/)]] But |he| will have found the best of whatever it is, the *Michelangelo* of /seashell art/.''
[[https://www.wikidata.org/wiki/Q8005887][William Brennan]] [[http://query.nytimes.com/gst/fullpage.html?res=9C03E4D7163FF932A15754C0A9639C8B63][(2005/07/21/)]] But here is where conservatives and liberals may part company about John Roberts: Conservatives hope |he| will be a *William Brennan* of /the right/, using his intelligence and charm on behalf of his deeply conservative views to move the court far to the right of where it was under the moderate influence of Justice Sandra Day O'Connor; liberals fear that conservatives are correct.
[[https://www.wikidata.org/wiki/Q201608][Dennis Rodman]] [[http://query.nytimes.com/gst/fullpage.html?res=9C02E1DD1539F933A25751C0A960958260][(1996/02/10/)]] But here |she| is anyway, the *Dennis Rodman* of /the running set/ with her spiked  haircut, an earring in her eyebrow, a tattoo of a rat on one leg and Edvard Munch's "The Scream" on the other.
+[[https://www.wikidata.org/wiki/Q235262][Emmy]] [[http://query.nytimes.com/gst/fullpage.html?res=9C0CEFDD1F31F934A35754C0A9649C8B63][(2002/07/07/)]] But his career revived in 1994, when he won an Emmy for HBO's searing prison drama ''Against the Wall,'' about the bloody 1971 riot at the Attica Correctional Facility in upstate New York.+
[[https://www.wikidata.org/wiki/Q1443680][Frank Lorenzo]] [[http://query.nytimes.com/gst/fullpage.html?res=9C0CE4DE1F3CF931A15750C0A966958260][(1990/03/22/)]] But his insistence on replacing strikers with nonunion drivers, and retaining them after the strike, has made |him| the *Frank Lorenzo* of /the highways/ in the eyes of Greyhound drivers, and raised the prospect of a long and bitter strike, Professor Shaiken said.
[[https://www.wikidata.org/wiki/Q8619][Pierre Trudeau]] [[http://query.nytimes.com/gst/fullpage.html?res=990CE1DB1338F932A25754C0A9669C8B63][(2000/07/11/)]] But his sudden sweep to national prominence, culminating with his decisive election Saturday night as leader of the new Canadian Alliance Party, seems vaguely familiar, leading some commentators to call |him| the *Pierre Trudeau* of /the right/.
[[https://www.wikidata.org/wiki/Q712180][Wilford Brimley]] [[http://query.nytimes.com/gst/fullpage.html?res=9E01E5DE143FF936A15753C1A9609C8B63][(2006/10/25/)]] But how do you bump off the *Wilford Brimley* of /coaches/?
[[https://www.wikidata.org/wiki/Q9696][John F. Kennedy]] [[http://query.nytimes.com/gst/fullpage.html?res=9800E6DD1531F93AA25752C0A9659C8B63][(2003/01/19/)]] But how to reconcile those rumors with others that have |him| down as a world-class womanizer, the *Jack Kennedy* of /the Sahara/, or with the official line that lists him as a doting husband and father to his seven children?
+[[https://www.wikidata.org/wiki/Q37349][Dalai Lama]] [[http://query.nytimes.com/gst/fullpage.html?res=9B01E5DD113DF935A15752C1A960958260][(1996/11/26/)]] But human rights groups say China has sought to destroy Tibetan culture, and the Chinese have been largely unable to melt the adulation for the Dalai Lama among many ordinary Tibetans, who revere him as a god and a king.+
[[https://www.wikidata.org/wiki/Q271939][Chuck Yeager]] [[http://query.nytimes.com/gst/fullpage.html?res=9E0CE6D91338F934A35756C0A964958260][(1992/05/07/)]] But if |Jordan| is the *Chuck Yeager* of /basketball/, Julius Erving was its Charles Lindbergh and Connie Hawkins was its Wright Brothers.
[[https://www.wikidata.org/wiki/Q369675][Johnny Appleseed]] [[http://query.nytimes.com/gst/fullpage.html?res=9405E3D71F3DF93BA35751C1A961958260][(1997/12/08/)]] But if Mr. Dunifer's advocates see |him| as a free-speech crusader and the *Johnny Appleseed* of /low-power radio/, the F.C.C., the legal guardian of the common property of the airwaves, sees him as a radio ''pirate'' who is breaking the law, disrupting licensed broadcasters and posing a threat to public safety.
[[https://www.wikidata.org/wiki/Q193156][Ralph Nader]] [[http://query.nytimes.com/gst/fullpage.html?res=9C0DEFDB113EF93AA2575BC0A9679C8B63][(2001/08/19/)]] But if Mr. Hevesi (or for that matter, Mr. Green) stayed on the ballot and allowed Mr. Bloomberg to win the election, as Ms. Hope suggested was possible, |he| could become known as the *Ralph Nader* of /New York/, something that could effectively end his career in his own party.
+[[https://www.wikidata.org/wiki/Q21510184][Bernard Dell]] [[http://query.nytimes.com/gst/fullpage.html?res=9F0DE7DE133AF931A25751C0A9629C8B63][(2004/02/12/)]] But if an iPod isn't for you, you could do worse than buying the Dell for its simplicity and economy, the iRiver for its super-geeky feature list or the Rio Karma for its excellent design and compact dimensions.+
[[https://www.wikidata.org/wiki/Q254][Wolfgang Amadeus Mozart]] [[http://query.nytimes.com/gst/fullpage.html?res=9F06E3DA1530F937A15750C0A9619C8B63][(2007/03/24/)]] But if there was honor in being the *Mozart* of ''/The Mole People/'' (1956), there was little glory.
[[https://www.wikidata.org/wiki/Q369675][Johnny Appleseed]] [[http://query.nytimes.com/gst/fullpage.html?res=990CE7DA1E3AF936A35750C0A963958260][(1995/03/05/)]] But in 1974, |Brent Musburger| started broadcasting the college tournament for CBS and became the *Johnny Appleseed* of /alliteration/, using the phrase he had known as a high school reporter for the old Chicago American.
+[[https://www.wikidata.org/wiki/Q38757][Bertolt Brecht]] [[http://query.nytimes.com/gst/fullpage.html?res=940DE5DC1330F933A05754C0A96E948260][(1988/07/30/)]] But in ''Die Walkure,'' the emphasis shifts to the Brecht of ''Mother Courage'' - stark studies of tough, painfully real people on a largely bare stage.+
[[https://www.wikidata.org/wiki/Q236540][Rose Kennedy]] [[http://query.nytimes.com/gst/fullpage.html?res=9C02EFDB163DF937A35754C0A96F958260][(1999/07/04/)]] But in Glen Cove, a city where the name Suozzi has a Kennedyesque aura, |Mrs. Suozzi| is the quiet matriarch, the *Rose Kennedy* of /a political dynasty with a small-town cachet/.
[[https://www.wikidata.org/wiki/Q21847069][Annie Osborn]] [[http://query.nytimes.com/gst/fullpage.html?res=9807E2DA143DF93AA35751C1A961958260][(1997/12/09/)]] But in a social season that crams 300 benefits into three months, turning |City Opera's gala|, a lavish dinner following a new production of ''Macbeth,'' into a *Cinderella* of /fund-raisers/ took more than the wave of a wand.
[[https://www.wikidata.org/wiki/Q1225][Bruce Springsteen]] [[http://query.nytimes.com/gst/fullpage.html?res=9503E3DF103FF936A15752C0A9609C8B63][(2006/01/25/)]] But in front of this crowd, he wisely hammered out the standards that made |him| the *Bruce Springsteen* of /Long Island/.
[[https://www.wikidata.org/wiki/Q7377586][Rudy Boesch]] [[http://query.nytimes.com/gst/fullpage.html?res=9E03E1D8103EF93BA15756C0A9609C8B63][(2006/05/28/)]] But in interviews, a rough outline emerges that casts |Mr. Colen| as the Richard Hatch -- albeit clothed -- or at least the *Rudy Boesch* of /the show's contemporary-art island/, and that tends to make Ms. Stupak, because of her already-established art connections, something of a diva.
[[https://www.wikidata.org/wiki/Q41421][Michael Jordan]] [[http://query.nytimes.com/gst/fullpage.html?res=9C0CE3DD1039F937A15751C1A966958260][(1990/12/24/)]] But, in reality, I think |I| could be the *Michael Jordan* of /12th men/.
[[https://www.wikidata.org/wiki/Q21847069][Annie Osborn]] [[http://query.nytimes.com/gst/fullpage.html?res=990CE7DB1E3BF937A25756C0A963958260][(1995/05/14/)]] But in the last five years |it| has become something of a *Cinderella* of /the siding industry/, swept from its humble beginnings by consumer demand for maintenance-free living.
[[https://www.wikidata.org/wiki/Q436386][Rodney Dangerfield]] [[http://query.nytimes.com/gst/fullpage.html?res=9D00E3D71E31F937A1575AC0A9609C8B63][(2006/09/24/)]] But in their locker room, they still view |their team| as the *Rodney Dangerfield* of /the N.F.L./, a squad craving respect.
+[[https://www.wikidata.org/wiki/Q40475][Joan Crawford]] [[http://query.nytimes.com/gst/fullpage.html?res=9500EFDF1031F933A25756C0A96E958260][(1998/05/10/)]] But in these last two decades, the Joan Crawford of ''Mommie Dearest'' the movie has lived another, quite different life.+
[[https://www.wikidata.org/wiki/Q223766][P. T. Barnum]] [[http://query.nytimes.com/gst/fullpage.html?res=9400E2DE163AF935A2575BC0A96E958260][(1998/08/16/)]] But instead of the puttering Duchess, it is owned by |the Tussauds Group|, the *P. T. Barnum* of /British history/.
[[https://www.wikidata.org/wiki/Q913][Socrates]] [[http://query.nytimes.com/gst/fullpage.html?res=950CE0DF153FF931A15752C0A9609C8B63][(2006/01/22/)]] But it also certifies |Mr. Snyder|'s reputation as the *Socrates* of /the late-night airwaves/, capable of disarming some carefully constructed personas with a few innocent questions.
+[[https://www.wikidata.org/wiki/Q562705][Capone]] [[http://query.nytimes.com/gst/fullpage.html?res=9B0DE1DC1131F93BA15755C0A961948260][(1987/06/28/)]] But it doesn't sufficiently allow for the Napoleonic element in Capone (the Capone of cinematic myth, that is, not the real man), and it doesn't permit him to dominate the action as ferociously as he does in most movie versions of the legend.+
[[https://www.wikidata.org/wiki/Q442202][Vanna White]] [[http://query.nytimes.com/gst/fullpage.html?res=9400E2DE1030F932A15752C0A96F958260][(1999/01/21/)]] But it is |Ms. Vega|, 43, who has become the *Vanna White* of /the lottery drawings/, invited to more charity events and panel discussions and onto the Oprah Winfrey show for a makeover.
+[[https://www.wikidata.org/wiki/Q16062429][Thomas Welbank Fowle]] [[http://query.nytimes.com/gst/fullpage.html?res=9C03E0D61731F931A25752C0A9659C8B63][(2003/01/12/)]] But it received an F for both its laws to protect people from secondhand smoke and its measures to stop children from smoking.+
+[[https://www.wikidata.org/wiki/Q3822242][Mary Agnes Chase]] [[http://query.nytimes.com/gst/fullpage.html?res=9F0DE6D6143EF937A25756C0A9609C8B63][(2006/05/14/)]] But it was a strong performance for a team that is still finding its way after struggling a year ago and finishing out of the Chase for the Nextel Cup.+
[[https://www.wikidata.org/wiki/Q10520][David Beckham]] [[http://query.nytimes.com/gst/fullpage.html?res=9B0CEFDB123FF935A15754C0A9639C8B63][(2005/07/26/)]] But it wasn't until |Mr. Cooper|, the man the English press has called the Brad Pitt and the *David Beckham* of /dance/, began to strip to his 18th-century knickers as the irresistibly frozen-hearted, woman-devouring Vicomte de Valmont that the first real frisson shot through the audience.
[[https://www.wikidata.org/wiki/Q41421][Michael Jordan]] [[http://query.nytimes.com/gst/fullpage.html?res=9903E2D7173CF936A35751C1A9679C8B63][(2001/12/05/)]] But it's doubtful that the Lightning could justify trading ''the *Michael Jordan* of /hockey/'' for Gomez and White.
+[[https://www.wikidata.org/wiki/Q2009573][James Bond]] [[http://query.nytimes.com/gst/fullpage.html?res=9C0CEFDA1630F933A25755C0A966958260][(1990/06/10/)]] But just as the James Bond of the Bond books gets lost in the Bond movies, the gaunt, teeth-baring, square-jawed Tracy of the comic strips is somehow sweetened and civilized in the Tracy movie.+
+[[https://www.wikidata.org/wiki/Q3324839][Mosquito]] [[http://query.nytimes.com/gst/fullpage.html?res=9C01E5DB1431F93AA15752C1A9639C8B63][(2005/11/29/)]] But last month, Mr. Stapleton gave him a Mosquito for a free trial.+
+[[https://www.wikidata.org/wiki/Q7815640][Tom Downey]] [[http://query.nytimes.com/gst/fullpage.html?res=9E0CE7D7113CF93BA35752C1A964958260][(1992/11/08/)]] But last week he was defeated by someone reminiscent of the Tom Downey of old: a young Turk who said the incumbent had become too distant.+
+[[https://www.wikidata.org/wiki/Q207][George W. Bush]] [[http://query.nytimes.com/gst/fullpage.html?res=9E01EEDA1731F937A25751C0A9669C8B63][(2000/02/14/)]] But last year Mr. Molinari began nastily attacking Governor Pataki for not immediately embracing Mayor Giuliani's bid for the Senate and, ironically, for not joining the George W. Bush for president chorus early enough.+
+[[https://www.wikidata.org/wiki/Q319079][Bob Dole]] [[http://query.nytimes.com/gst/fullpage.html?res=9505E2D61131F935A2575BC0A960958260][(1996/08/16/)]] But lest his listeners think of him as sentimental, the Bob Dole of this speech is also a man of resolve.+
+[[https://www.wikidata.org/wiki/Q222134][Ted Kaczynski]] [[http://query.nytimes.com/gst/fullpage.html?res=9E06E3DC1F39F932A15757C0A960958260][(1996/04/21/)]] But many experts, including the Federal Bureau of Investigation serial crime unit that tracked the Unabomber for years,  consider him a member of the fold.+
+[[https://www.wikidata.org/wiki/Q5595635][Grange]] [[http://query.nytimes.com/gst/fullpage.html?res=940DEFDD1F3DF930A25750C0A96E948260][(1988/03/13/)]] But many members, like his father, have belonged to the Grange for a long time.+
[[https://www.wikidata.org/wiki/Q180975][Andrew Lloyd Webber]] [[http://query.nytimes.com/gst/fullpage.html?res=940DE7D81F3BF933A25753C1A96E948260][(1988/10/10/)]] But more stems from |Mr. Jobs|'s reputation as the *Andrew Lloyd Webber* of /product introductions/, a master of stage flair and special effects.
+[[https://www.wikidata.org/wiki/Q37349][Dalai Lama]] [[http://query.nytimes.com/gst/fullpage.html?res=9B05E3DC1139F935A2575BC0A96F958260][(1999/08/16/)]] But most people seemed to take away something of what they had come searching for, and they praised the Dalai Lama for not elevating himself above those he addressed.+
[[https://www.wikidata.org/wiki/Q8016][Winston Churchill]] [[http://query.nytimes.com/gst/fullpage.html?res=990CE5DD1030F934A15750C0A9629C8B63][(2004/03/27/)]] But now |Clinton| is portrayed as the *Winston Churchill* of /the antiterror brigades/, and Bush is Neville Chamberlain.
[[https://www.wikidata.org/wiki/Q10993][Tiger Woods]] [[http://query.nytimes.com/gst/fullpage.html?res=9C07E1DC1F3EF933A05756C0A9629C8B63][(2004/05/30/)]] But now that he is a finalist for the Hart trophy as most valuable player for the second time and participating in the championship round for the first time, Iginla responded enthusiastically when asked questions about how |he| would feel to be known as the *Tiger Woods* of /hockey/.
[[https://www.wikidata.org/wiki/Q19837][Steve Jobs]] [[http://query.nytimes.com/gst/fullpage.html?res=9E0CE7DD1339F937A1575BC0A964958260][(1992/08/24/)]] But now |the 36-year-old entrepreneur|, often called the *Steve Jobs* of /Japan/ in reference to the Apple Computer co-founder, is in the midst of a fight to save his company from bankruptcy.
+[[https://www.wikidata.org/wiki/Q255][Ludwig van Beethoven]] [[http://query.nytimes.com/gst/fullpage.html?res=980CE2D9113FF936A35751C1A96F958260][(1999/12/05/)]] But of course it is only the Beethoven of the dynamic middle period -- the most influential of the Beethovens -- that Mr. Ades is ''against.''+
[[https://www.wikidata.org/wiki/Q91][Abraham Lincoln]] [[http://query.nytimes.com/gst/fullpage.html?res=9D03EED61F39F93BA15754C0A96E958260][(1998/07/28/)]] But on the 19th-century list would be Charles Dickens and Herman Melville, Jane Austen and |Mark Twain| (''the *Lincoln* of /our literature/,'' said William Dean Howells).
[[https://www.wikidata.org/wiki/Q359416][George Hamilton]] [[http://query.nytimes.com/gst/fullpage.html?res=9E02EEDF1F39F931A25752C1A961958260][(1997/11/12/)]] But on the other hand, |he| was the *George Hamilton* of /the Senate/, spending so much time bronzing on his Capitol balcony that it was dubbed ''Dole's Beach.''
+[[https://www.wikidata.org/wiki/Q309905][John Nash]] [[http://query.nytimes.com/gst/fullpage.html?res=9F04EFDA123CF930A35755C0A9679C8B63][(2001/06/03/)]] But only a hint of all that is reflected in a conversation with the John Nash of today.+
+[[https://www.wikidata.org/wiki/Q7902373][Utah Jazz]] [[http://query.nytimes.com/gst/fullpage.html?res=9D0CE7D61E3DF932A35750C0A967958260][(1991/03/01/)]] But over the six weeks of shooting, they had a 10-9 record to drop into a duel with the Utah Jazz for the divisional lead.+
+[[https://www.wikidata.org/wiki/Q11153][John Roberts]] [[http://query.nytimes.com/gst/fullpage.html?res=9B04EFD71031F930A2575AC0A9639C8B63][(2005/09/13/)]] But people can change, Senator Feingold, a Wisconsin Democrat, observed, adding, ''So I will be looking for a somewhat different John Roberts than the John Roberts of 1985.''+
[[https://www.wikidata.org/wiki/Q4583][Anne Frank]] [[http://query.nytimes.com/gst/fullpage.html?res=9A07E1D9113BF935A35750C0A962958260][(1994/03/06/)]] But say "the *Anne Frank* of /Sarajevo/," and most of us know who you mean.
[[https://www.wikidata.org/wiki/Q128121][Mick Jagger]] [[http://query.nytimes.com/gst/fullpage.html?res=9C07E7DA103BF93BA25757C0A9629C8B63][(2004/04/18/)]] But she is breaking some of the nation's most delicate political china, so much so that one recent Vancouver newspaper article described |her| as the ''the *Mick Jagger* of /the accounting profession/.''
+[[https://www.wikidata.org/wiki/Q299211][Pierre Cardin]] [[http://query.nytimes.com/gst/fullpage.html?res=9C01EFDD103AF93BA2575BC0A9649C8B63][(2002/08/18/)]] But should I be the Pierre Cardin of today, or full of hope like I was at 17 years of age?+
+[[https://www.wikidata.org/wiki/Q517][Napoleon]] [[http://query.nytimes.com/gst/fullpage.html?res=9E06E6D9103BF932A35751C0A96E958260][(1998/02/01/)]] But skip the small, nothing-special oysters in Creole butter and the Napoleon of portobello mushrooms, grilled vegetables and goat cheese made too sour by an overdose of balsamic vinegar.+
[[https://www.wikidata.org/wiki/Q363383][Armand Hammer]] [[http://query.nytimes.com/gst/fullpage.html?res=9C05E2D8133EF937A15754C0A962958260][(1994/07/24/)]] But such conspicuous spending only enhances |Turner|'s image here as the *Armand Hammer* of /post-Communist Russia/ -- the most ubiquitous, best-connected American businessman.
[[https://www.wikidata.org/wiki/Q5480][Bart Simpson]] [[http://query.nytimes.com/gst/fullpage.html?res=940DE6D8123DF931A25750C0A962958260][(1994/03/12/)]] But take a healthy dose of |the man| once characterized as the *Bart Simpson* of /the Senate/, who has elevated the sustained whine to a rhetorical form.
[[https://www.wikidata.org/wiki/Q887401][Bo Jackson]] [[http://query.nytimes.com/gst/fullpage.html?res=9C0CE0DD153BF932A05753C1A966958260][(1990/10/31/)]] But teammates they are: Dooley, a fifth-year receiver, too slow and too small to be recruited, and Kirby, a sophomore running back who would only attend a school that would allow |him| to be the *Bo Jackson* of /autumn and winter/.
[[https://www.wikidata.org/wiki/Q221048][Jackie Robinson]] [[http://query.nytimes.com/gst/fullpage.html?res=9C0DE5DC1E3FF93AA25757C0A961958260][(1997/04/19/)]] But |the 21-year-old| who is often described as the *Jackie Robinson* of /golf/ blew off Jackie Robinson -- and the Fan in Chief.
+[[https://www.wikidata.org/wiki/Q19673][Al Gore]] [[http://query.nytimes.com/gst/fullpage.html?res=9E03E7D81231F933A15756C0A9619C8B63][(2007/05/20/)]] But the Al Gore of September 2005 was not the Saint Albert of today.+
+[[https://www.wikidata.org/wiki/Q380433][Al Sharpton]] [[http://query.nytimes.com/gst/fullpage.html?res=9D0CE0DB113AF933A25752C1A967958260][(1991/11/10/)]] But the Al Sharpton of "For the Color of His Skin" is a more sympathetic figure than the Al Sharpton of the daily press.+
+[[https://www.wikidata.org/wiki/Q42786][Audrey Hepburn]] [[http://query.nytimes.com/gst/fullpage.html?res=9D0CE3D61231F931A15757C0A967958260][(1991/04/22/)]] But the Audrey Hepburn of popular memory dates back to the 22 films she made between 1951 and 1966.+
[[https://www.wikidata.org/wiki/Q436386][Rodney Dangerfield]] [[http://query.nytimes.com/gst/fullpage.html?res=9903E5DD153EF936A35754C0A96E958260][(1998/07/05/)]] But the Chancellor has shown little inclination to bargain, prompting the union to dash off a news release the other day urging him ''to treat workers with respect'' -- a line that seemed apt for |an organization| that, in one sense, is the *Rodney Dangerfield* of /municipal unions/.
+[[https://www.wikidata.org/wiki/Q298016][Fred Thompson]] [[http://query.nytimes.com/gst/fullpage.html?res=9A01E6D91530F932A35755C0A9619C8B63][(2007/06/01/)]] But the Fred Thompson of ''Law & Order'' fame is better suited as chief of staff.+
[[https://www.wikidata.org/wiki/Q1426891][Michael Myers]] [[http://query.nytimes.com/gst/fullpage.html?res=9C0DE4DA1E31F935A15751C1A9609C8B63][(2006/12/26/)]] But |the Giants| are the *Michael Myers* of /football teams/.
[[https://www.wikidata.org/wiki/Q193156][Ralph Nader]] [[http://query.nytimes.com/gst/fullpage.html?res=9B0DE0D9103BF93BA25752C1A9669C8B63][(2000/11/18/)]] But the *Ralph Nader* of /this election/ is |Willie James|, not me.
+[[https://www.wikidata.org/wiki/Q4883][Ron Howard]] [[http://query.nytimes.com/gst/fullpage.html?res=9A05E3DE113EF930A35751C1A9609C8B63][(2006/12/03/)]] But the Ron Howard of ''Night Shift'' preceded the director of ''A Beautiful Mind,'' and before Sean Penn's Oscar turns came Jeff Spicoli.+
+[[https://www.wikidata.org/wiki/Q200586][Sheryl Crow]] [[http://query.nytimes.com/gst/fullpage.html?res=990CE1DC1731F931A25750C0A963958260][(1995/03/12/)]] But the Sheryl Crow of "Tuesday Night Music Club" is actually a committee product.+
+[[https://www.wikidata.org/wiki/Q11242163][Mir]] [[http://query.nytimes.com/gst/fullpage.html?res=9A01E7DE1F3FF93AA2575BC0A961958260][(1997/08/19/)]] But the crew was then forced to shut down all major power systems and abandon the Mir for the Soyuz space capsule so they could use its engines to push the wobbling station back toward its orbit.+
[[https://www.wikidata.org/wiki/Q1889422][Felix Unger]] [[http://query.nytimes.com/gst/fullpage.html?res=9C03E3DA1639F93BA15752C0A960958260][(1996/01/28/)]] But the final word rests with |Mr. Dorian|, a lifelong movie fan whose office  is a library of film books, who can't read or watch a film without a yellow note pad in his lap and who calls himself the *Felix Unger* of /collectors of movie-related tidbits/.
+[[https://www.wikidata.org/wiki/Q23505][George H. W. Bush]] [[http://query.nytimes.com/gst/fullpage.html?res=9E0CEFD91F3CF937A25751C0A964958260][(1992/02/14/)]] But the first part of the strategy may prove more challenging, in part because conservative Republicans count Mr. Bush as a moderate apostate and in part because he has, in effect, begun a campaign against the George Bush of 1980.+
[[https://www.wikidata.org/wiki/Q81438][Walt Whitman]] [[http://query.nytimes.com/gst/fullpage.html?res=9A00E4DA1F3EF933A25753C1A96F958260][(1999/10/10/)]] But the landfill itself needs a *Walt Whitman* of /its own/, someone to celebrate the forces that play upon that immobile, phlegmatic mass, someone to stand over the dumpscape and shout, as Whitman did, ''I announce adhesiveness.''
+[[https://www.wikidata.org/wiki/Q6722173][Mac]] [[http://query.nytimes.com/gst/fullpage.html?res=9500E0D71739F930A15754C0A96E958260][(1998/07/23/)]] But the larger problem is that many software developers have abandoned the Mac for the bigger and more lucrative Windows market.+
[[https://www.wikidata.org/wiki/Q4354313][Rob Wright]] [[http://query.nytimes.com/gst/fullpage.html?res=950CE7DD1731F932A35755C0A9659C8B63][(2003/06/01/)]] But |the manipulative and titanically smug Laingian therapist| she runs off with in Vienna is a *Mr. Wrong* of /a variety that, with footwear and psychobabble adjusted to more modern settings, Bridget and her cohort would instantly recognize/.
[[https://www.wikidata.org/wiki/Q8704][Walt Disney]] [[http://query.nytimes.com/gst/fullpage.html?res=990CEFDE113AF934A2575AC0A963958260][(1995/09/17/)]] But the modern form of comics and animation was created in the two decades after World War II by |Osamu Tezuka|, who is known as the *Walt Disney* of /Japan/.
+[[https://www.wikidata.org/wiki/Q259847][Katerina Maleeva]] [[http://query.nytimes.com/gst/fullpage.html?res=9D0CE4DC113DF933A15752C0A967958260][(1991/01/20/)]] But the most intriguing matchup in the women's fourth round could be between the Katerina Maleeva of Bulgaria, seeded fifth, and her 14-year-old sister Magdalena, who stunned Roslyn Fairbank-Nideffer, 6-2, 6-3.+
+[[https://www.wikidata.org/wiki/Q235262][Emmy]] [[http://query.nytimes.com/gst/fullpage.html?res=9C0CE7DA1438F936A35752C1A966958260][(1990/11/05/)]] But the night before the new television season began, "Murphy Brown" won the Emmy Award as best comedy, and its star, Candice Bergen, the Emmy for best comedy actress.+
+[[https://www.wikidata.org/wiki/Q19877670][Egyptian]] [[http://query.nytimes.com/gst/fullpage.html?res=9C03E5DA143AF93AA35755C0A96E958260][(1998/06/09/)]] But the organization, founded in 1984, has never had a permanent home, and it obtained the Egyptian for $1 from the city's Community Redevelopment Agency, which had acquired it from its last commercial owner.+
[[https://www.wikidata.org/wiki/Q13685096][Cinderella]] [[http://query.nytimes.com/gst/fullpage.html?res=9E0CE5D9123DF935A25757C0A964958260][(1992/04/16/)]] But |the plain kitchen hutch| was the *Cinderella* of /the show/.
+[[https://www.wikidata.org/wiki/Q3822242][Mary Agnes Chase]] [[http://query.nytimes.com/gst/fullpage.html?res=9502E6DE173EF930A2575BC0A9609C8B63][(2006/08/13/)]] But the points are reset when the Chase for the Nextel Cup begins after five more races, and Knaus is not backing off.+
[[https://www.wikidata.org/wiki/Q103846][Groucho Marx]] [[http://query.nytimes.com/gst/fullpage.html?res=9B0DEFDF1539F934A1575AC0A961948260][(1987/09/27/)]] But the tide eventually shifted, partly because the supreme materialist of physics, |Richard Feynman of the California Institute of Technology|, a man once described as the *Groucho Marx* of /physics/, turned the quest for nuclear substructure into a cause celebre.
+[[https://www.wikidata.org/wiki/Q3822242][Mary Agnes Chase]] [[http://query.nytimes.com/gst/fullpage.html?res=9C0CE4DB123FF936A15754C0A9639C8B63][(2005/07/25/)]] But the top 10 stayed the same, and six races remain until the field for the Chase for the Nextel Cup is set.+
+[[https://www.wikidata.org/wiki/Q3822242][Mary Agnes Chase]] [[http://query.nytimes.com/gst/fullpage.html?res=9C03E3D61331F930A35754C0A9639C8B63][(2005/07/03/)]] But the two would surely not be disappointed to combine to keep as many competitors as possible from qualifying for the 10-race playoff known as the Chase for the Nextel Cup.+
[[https://www.wikidata.org/wiki/Q7963465][Wally Pipp]] [[http://query.nytimes.com/gst/fullpage.html?res=940DE7DF113AF931A35751C0A96E958260][(1998/02/02/)]] But then, by some reckonings, |Mr. Russell| was the *Wally Pipp* of /show business/.
[[https://www.wikidata.org/wiki/Q5202642][César Tovar]] [[http://query.nytimes.com/gst/fullpage.html?res=9B0CE4D71738F934A15752C1A9649C8B63][(2002/11/27/)]] But there are nuances: a great team like the Atlanta Braves will cost more to watch on weekends than on weeknights, and a middling team like |the Philadelphia Phillies| has become a utilityman of sorts, the *César Tovar* of /the schedule/, moving through three ticket tiers depending on the date.
[[https://www.wikidata.org/wiki/Q169452][Shaquille O'Neal]] [[http://query.nytimes.com/gst/fullpage.html?res=940CE0DA1E3FF932A35752C1A9649C8B63][(2002/11/01/)]] But there was no flag on the play, one of many that have fueled the belief in the Giants' organization that in the first season after Strahan broke the record for sacks, rules do not seem to apply when it comes to stopping him -- as if |Strahan| has become the *Shaquille O'Neal* of /the N.F.L./
[[https://www.wikidata.org/wiki/Q1173180][Dave Douglas]] [[http://query.nytimes.com/gst/fullpage.html?res=9A0CE1D71431F936A1575BC0A9669C8B63][(2000/08/25/)]] But there's a resourcefulness here: the players use cheap electronics well, they mine a lot from simple vamps, and |the disciplined, versatile trumpeter Rob Mazurek| may yet become something like the *Dave Douglas* of /the Midwest/.
[[https://www.wikidata.org/wiki/Q1173180][Dave Douglas]] [[http://query.nytimes.com/gst/fullpage.html?res=940DE6DF143AF930A25752C0A9669C8B63][(2000/01/13/)]] But there's a resourcefulness here: they use cheap electronics well, they mine a lot of feeling from single vamps, and |the disciplined, versatile cornetist Rob Mazurek| may yet become the *Dave Douglas* of /the Midwest/.
[[https://www.wikidata.org/wiki/Q34453][Boris Yeltsin]] [[http://query.nytimes.com/gst/fullpage.html?res=950DE7DF1F39F937A15754C0A96F948260][(1989/07/24/)]] But these are tumultuous times in the Soviet bloc, and |Mr. Modrow| is considered by many to be the *Boris Yeltsin* of /East Germany/ - a symbol of change and innovation among younger party members.
+[[https://www.wikidata.org/wiki/Q12813086][April]] [[http://query.nytimes.com/gst/fullpage.html?res=9C02E4D6123EF93BA15757C0A9619C8B63][(2007/04/28/)]] But this has been an April of indignities for the Yankees' closer, and Rivera had another such moment Friday night.+
[[https://www.wikidata.org/wiki/Q5593][Pablo Picasso]] [[http://query.nytimes.com/gst/fullpage.html?res=9A03E5D7133AF933A05752C1A9659C8B63][(2003/11/30/)]] But this is not about |Spurrier|'s view of himself as the *Picasso* among /finger painters in college coaching/.
[[https://www.wikidata.org/wiki/Q133054][Sylvia Plath]] [[http://query.nytimes.com/gst/fullpage.html?res=9F03E2DB1731F937A35752C1A9679C8B63][(2001/11/04/)]] But to devotees of |Kahlo| -- whom the writer Christopher Goodwin describes as ''feminism's premier art icon, the *Sylvia Plath* of /the canvas/'' -- the marriage to Rivera has all the ingredients of a heroic love story.
[[https://www.wikidata.org/wiki/Q60029][Oskar Schindler]] [[http://query.nytimes.com/gst/fullpage.html?res=9E0CE0DB163EF931A25751C1A960958260][(1996/12/12/)]] But to me, |John Rabe| is the *Oskar Schindler* of /China/, another example of good in the face of evil.''
+[[https://www.wikidata.org/wiki/Q9004566][Marina]] [[http://query.nytimes.com/gst/fullpage.html?res=950DEFDA173FF93AA15751C1A96F948260][(1989/12/29/)]] But to say that out loud would make a bad situation worse, so most homeowners declare that they love the Marina for its beauty, would not dream of leaving and are not frightened at the prospect of future earthquakes.+
[[https://www.wikidata.org/wiki/Q2903144][Bill Buckner]] [[http://query.nytimes.com/gst/fullpage.html?res=9406EEDE1F3EF934A35752C1A9649C8B63][(2002/11/07/)]] But today |Mr. Savaglio| is the *Bill Buckner* of /American politics/.
+[[https://www.wikidata.org/wiki/Q21609942][Heinrich Christian Strauss]] [[http://query.nytimes.com/gst/fullpage.html?res=990DE0D9103FF936A35754C0A96E958260][(1998/07/05/)]] But union rules create difficulties, he explained: ''The manager in Philadelphia recently called me, all excited, to say I could have the Strauss for just $15,000.+
+[[https://www.wikidata.org/wiki/Q11662][Steffi Graf]] [[http://query.nytimes.com/gst/fullpage.html?res=9C0CE4D71739F93BA15756C0A966958260][(1990/05/28/)]] But unlike her tearful and ghostly demeanor following her June 1989 loss to Sanchez Vicario, when she worried her family and coach by going into solitary confinement for a two-day crying jag, the Steffi Graf of May 1990 was somber yet composed in defeat.+
+[[https://www.wikidata.org/wiki/Q222134][Ted Kaczynski]] [[http://query.nytimes.com/gst/fullpage.html?res=9A07E1DF1739F932A25755C0A960958260][(1996/06/11/)]] But we do know that the same law enforcement establishment was unable to track down the Unabomber for 17 years until his brother turned him in.+
+[[https://www.wikidata.org/wiki/Q3559410][Vince Coleman]] [[http://query.nytimes.com/gst/fullpage.html?res=9C0CE0DD1F38F937A25751C1A966958260][(1990/12/14/)]] But we've been looking for a Vince Coleman for years.+
[[https://www.wikidata.org/wiki/Q653366][Larry Kramer]] [[http://query.nytimes.com/gst/fullpage.html?res=9E02EED71E38F932A25756C0A9669C8B63][(2000/05/11/)]] But when it came to details like cooperation, |she| was a disaster, the *Larry Kramer* of /the women's movement/.
[[https://www.wikidata.org/wiki/Q38222][George Lucas]] [[http://query.nytimes.com/gst/fullpage.html?res=990DE7D91E3FF932A05752C0A9609C8B63][(2006/01/31/)]] But when the star being interviewed is someone deeply in sync with run-and-gun digital video and visual tone poems -- the supreme example being |Mr. Romanek|, who is the *George Lucas* of /the video world/ -- the effect can be to suggest entirely new reference points for the arts.
[[https://www.wikidata.org/wiki/Q8768][Henry Ford]] [[http://query.nytimes.com/gst/fullpage.html?res=980CE6D81F3BF935A15752C1A9669C8B63][(2000/11/26/)]] But whereas Disney was primarily an impresario and an empire builder, the *Henry Ford* of /fantasy/, |Dr. Seuss|, who died in 1991 at the age of 87, conformed to a different American archetype: the solitary genius who happens, almost in spite of himself, to be a canny entrepreneur.
+[[https://www.wikidata.org/wiki/Q37767][T. S. Eliot]] [[http://query.nytimes.com/gst/fullpage.html?res=9503E6DC173FF937A35751C0A9619C8B63][(2007/02/04/)]] But while in many ways pessimistic, ''Man Gone Down'' also relies on the Eliot of ''Four Quartets.''+
+[[https://www.wikidata.org/wiki/Q170779][Cassandra]] [[http://query.nytimes.com/gst/fullpage.html?res=9800E0DD173AF937A25751C0A96F958260][(1999/02/14/)]] But while the Cassandra of old was cursed by Apollo to have her prophecies ignored, Mrs. O'Riley, who became enthusiastic about self-sufficiency when she left New York to homestead in the Alaskan bush, finds ready audiences of people who seem to secretly long for an extended Y2K camping experience.+
+[[https://www.wikidata.org/wiki/Q6294][Hillary Clinton]] [[http://query.nytimes.com/gst/fullpage.html?res=9A01E0DD143DF932A05752C0A961958260][(1997/01/31/)]] But while the Hillary Clinton who testified on Capitol Hill about health care was not on display today, neither was the Hillary Clinton of the 1996 Presidential campaign, who shunned reporters and stuck mostly to safe topics and friendly crowds.+
[[https://www.wikidata.org/wiki/Q128121][Mick Jagger]] [[http://query.nytimes.com/gst/fullpage.html?res=9F0DE7DF1530F931A1575AC0A9649C8B63][(2002/09/22/)]] But with his turbulent energy, penetrating gaze and wiry physique, |Mr. Pendleton|, 53, could be considered the *Mick Jagger* of /the dance world/.
[[https://www.wikidata.org/wiki/Q214477][Julia Child]] [[http://query.nytimes.com/gst/fullpage.html?res=9807E1DD1439F936A35751C0A960958260][(1996/02/05/)]] But with |his wife| rapidly gaining a reputation as "the *Julia Child* of /cookbook editors/" and with their own jointly cooked meals becoming such a New York institution that the critic Stanley Kauffmann once described their East 66th Street apartment as "the best restaurant in New York," Mr. Jones focused his writing increasingly on food.
+[[https://www.wikidata.org/wiki/Q963129][Lawrence Taylor]] [[http://query.nytimes.com/gst/fullpage.html?res=9C0CE0D9153EF933A25751C1A966958260][(1990/12/10/)]] But yesterday, he wasn't an old Lawrence Taylor; he was the Lawrence Taylor of old.+
[[https://www.wikidata.org/wiki/Q352][Adolf Hitler]] [[http://query.nytimes.com/gst/fullpage.html?res=950DE7D7143FF93AA35755C0A96F948260][(1989/06/09/)]] But you want us to compromise with the *Hitler* of /my country/.
[[https://www.wikidata.org/wiki/Q6218491][John Alden]] [[http://query.nytimes.com/gst/fullpage.html?res=9B0DEFD71030F933A1575AC0A961948260][(1987/09/20/)]] But you would not know that |Senator Kennedy| remains the *John Alden* of /American politics/ unless you watched his part of the hearings in its entirety.
[[https://www.wikidata.org/wiki/Q211111][Ursula Andress]] [[http://query.nytimes.com/gst/fullpage.html?res=9C0CEED81F3BF934A15756C0A966958260][(1990/05/27/)]] But you, |you|'re the *Ursula Andress* of /militancy/.''
[[https://www.wikidata.org/wiki/Q963129][Lawrence Taylor]] [[http://query.nytimes.com/gst/fullpage.html?res=9B03E7DB163EF931A35752C1A962958260][(1994/11/02/)]] |Butkus| was the *Lawrence Taylor* of /his time/.
+[[https://www.wikidata.org/wiki/Q3844614][Mania]] [[http://query.nytimes.com/gst/fullpage.html?res=9D0CE7D8133FF933A25753C1A967958260][(1991/10/10/)]] Buttons, Buttons, Everywhere Attest to a Mania for 27 Years+
+[[https://www.wikidata.org/wiki/Q428223][Robert Plant]] [[http://query.nytimes.com/gst/fullpage.html?res=9D04E6DA1331F934A15756C0A9659C8B63][(2003/05/27/)]] By 1973 there is hardly a trace of the Robert Plant of 1970 who doesn't always know what to do with himself onstage, who accidentally drops his microphone, who hasn't yet learned the value of pursing his lips and flipping his hair.+
+[[https://www.wikidata.org/wiki/Q23071178][Geronima Cruz Montoya]] [[http://query.nytimes.com/gst/fullpage.html?res=9E04E5D71139F93BA15756C0A960958260][(1996/05/28/)]] By Design;Into a Shell for the Summer+
[[https://www.wikidata.org/wiki/Q184746][Jane Goodall]] [[http://query.nytimes.com/gst/fullpage.html?res=990CE2DB123EF932A3575AC0A963958260][(1995/09/01/)]] By all accounts, |this artist| was the *Jane Goodall* of /his day/, passing years deep in the forest to observe his subjects.
[[https://www.wikidata.org/wiki/Q1126349][Connie Mack]] [[http://query.nytimes.com/gst/fullpage.html?res=940DEED9113BF937A15755C0A96E948260][(1988/06/24/)]] By contrast, |Futch|, 76, is a mellow type who speaks slowly and softly and carries himself more like an elder statesman, the *Connie Mack* of /the fight game/.
[[https://www.wikidata.org/wiki/Q3132849][Henry Hyde]] [[http://query.nytimes.com/gst/fullpage.html?res=9E00E7DD153EF934A35752C1A96E958260][(1998/11/07/)]] By contrast, Mr. Clinton ''came in here and he trashed the place,'' observes David Broder, who is so ritualistically called the fair-minded ''Dean'' of Washington journalists that you might say |he| is the *Henry Hyde* of /punditry/.
+[[https://www.wikidata.org/wiki/Q27230366][B]] [[http://query.nytimes.com/gst/fullpage.html?res=9805EFDC1631F931A15751C1A960958260][(1996/12/22/)]] By contrast, Westchester got an Afor controlling nonpoint source pollution, a B for nitrogen reduction, a B- for pathogen reduction and a C+ for petroleum spill prevention, among other categories.+
+[[https://www.wikidata.org/wiki/Q5538238][George Cross]] [[http://query.nytimes.com/gst/fullpage.html?res=9F0CEEDD1230F937A35757C0A965958260][(1993/04/04/)]] By contrast, the most recent historical parallel, the siege of Malta from 1940 through 1942, ended in a triumph of human spirit that was rewarded when King George VI awarded Malta the George Cross for gallantry.+
+[[https://www.wikidata.org/wiki/Q7314][Igor Stravinsky]] [[http://query.nytimes.com/gst/fullpage.html?res=990DE7D6163EF932A25750C0A9659C8B63][(2003/03/11/)]] By creating a choral sound of piercing textures, he gives his music the ring of Machaut and the 14th century, filtered, however, through the Stravinsky of the ''Symphony of Psalms'' and the Mass.+
+[[https://www.wikidata.org/wiki/Q302][Jesus Christ]] [[http://query.nytimes.com/gst/fullpage.html?res=9C04E3DE1739F93AA15757C0A960958260][(1996/04/29/)]] By pressing the question about the Jesus of history, we seek to avoid falling into a sentimental morass of religious subjectivity, he said, or into the "unchecked ideology" that may lurk behind the church's conventional images of Jesus.+
+[[https://www.wikidata.org/wiki/Q254][Wolfgang Amadeus Mozart]] [[http://query.nytimes.com/gst/fullpage.html?res=950DEED71139F935A25754C0A96F948260][(1989/07/16/)]] By pulling in my frame of reference, I can detect not only technical elegances but many genuinely musical felicities in the Mozart of Bilson-Gardiner.+
[[https://www.wikidata.org/wiki/Q10390][John McCain]] [[http://query.nytimes.com/gst/fullpage.html?res=9F02E0D8103FF930A25756C0A9659C8B63][(2003/05/13/)]] By speaking her mind, |she|'s going to be the *John McCain* of /first ladies/,'' he said.
+[[https://www.wikidata.org/wiki/Q44640][Sting]] [[http://query.nytimes.com/gst/fullpage.html?res=9C0DEED71139F93AA25754C0A9649C8B63][(2002/07/19/)]] By the Bay in Queens, the Sting of a Fatal Boat Crash Lingers+
[[https://www.wikidata.org/wiki/Q369675][Johnny Appleseed]] [[http://query.nytimes.com/gst/fullpage.html?res=980CE7DB1330F932A25757C0A965958260][(1993/04/11/)]] By the early 1920's, |Bobby Douglas|, the first black in the Basketball Hall of Fame, became the *Johnny Appleseed* of /basketball/.
[[https://www.wikidata.org/wiki/Q3308441][Eppie Lederer]] [[http://query.nytimes.com/gst/fullpage.html?res=9C02E7DC143CF936A35751C1A9669C8B63][(2000/12/05/)]] By the end of his 13-year tenure at Barney's, Mr. Chazen said, |he| was earning six figures a year -- thanks in part to the mania with which women pursue footwear in Manhattan and in part thanks  to his reputation as an *Ann Landers* of /high-end retail/.
+[[https://www.wikidata.org/wiki/Q451086][Robert Kerr]] [[http://query.nytimes.com/gst/fullpage.html?res=9406E6DF1E3EF936A35752C0A962958260][(1994/01/05/)]] By the time Ms. McLaughlin arrived in the dark, cramped backstage corner at the Kerr for her first entrance of a recent performance of "Perestroika," the key element of her costume was already there: her wings were in the wings, as it were, sitting on a hospital bed recently vacated by Ron Leibman, who plays a dying Roy Cohn.+
[[https://www.wikidata.org/wiki/Q40531][John Wayne]] [[http://query.nytimes.com/gst/fullpage.html?res=9B03E3DD1F31F934A35754C0A9649C8B63][(2002/07/07/)]] By then, |he| was more like the *John Wayne* of /the post/-''True Grit'' period, more melancholy and open to adulation than in his heyday.
[[https://www.wikidata.org/wiki/Q204205][Sonja Henie]] [[http://query.nytimes.com/gst/fullpage.html?res=940DE4D71F38F931A25751C0A96E948260][(1988/02/12/)]] By virtue of its first strike, |chinook| now looms as the Torvill and Dean, the Miracle on Ice hockey team, the Peggy Fleming, the *Sonja Henie* of /these Winter Games/.
[[https://www.wikidata.org/wiki/Q238948][Typhoid Mary]] [[http://query.nytimes.com/gst/fullpage.html?res=9D06E7DE1F30F93AA15757C0A9679C8B63][(2001/04/29/)]] |Byrne| was once called ''the *Typhoid Mary* of /the irony epidemic/,'' but that's a fundamental misreading of him.
+[[https://www.wikidata.org/wiki/][]] [[][()]] +
[[https://www.wikidata.org/wiki/Q79015][Clark Kent]] [[http://query.nytimes.com/gst/fullpage.html?res=9F02E0DC1E3EF935A35752C0A962958260][(1994/01/06/)]] C1  At home with |Robert Wilson|: the *Clark Kent* of /modern theater/.
[[https://www.wikidata.org/wiki/Q13685096][Cinderella]] [[http://query.nytimes.com/gst/fullpage.html?res=940DE3DB103FF934A25751C0A96E948260][(1988/02/17/)]] |CALIFORNIA chardonnay| is the *Cinderella* of /American wines/.
[[https://www.wikidata.org/wiki/Q310819][Johnny Carson]] [[http://query.nytimes.com/gst/fullpage.html?res=9C07E3D81639F932A1575BC0A962958260][(1994/08/21/)]] CALL |Prof. John J. Donovan| the *Johnny Carson* of /the training circuit/.
[[https://www.wikidata.org/wiki/Q100937][Fred Astaire]] [[http://query.nytimes.com/gst/fullpage.html?res=9C03E3DE1E30F935A35752C0A9609C8B63][(2006/01/06/)]] CASSIE TERMAN AND SHINICHI MOMO KOGA (Tonight and tomorrow night) Known as the *Fred Astaire* of /Butoh/, |Mr. Koga| will perform ''The Smallest Country,'' a program of improvised duets, with Ms. Terman, who trained in physical theater with Ruth Zaporah.
[[https://www.wikidata.org/wiki/Q34969][Benjamin Franklin]] [[http://query.nytimes.com/gst/fullpage.html?res=950DE3DB1130F934A35751C1A96F948260][(1989/12/07/)]] |CHARLES EAMES| was the *Benjamin Franklin* of /American design/.
[[https://www.wikidata.org/wiki/Q34670][Albert Camus]] [[http://query.nytimes.com/gst/fullpage.html?res=9C00EFDA1231F937A15751C1A9609C8B63][(2006/12/24/)]] CHEWING ON HANNIBAL: Martin Amis has described |Dr. Hannibal Lecter|, the antihero of Thomas Harris's novels, as ''the *Camus* of /carnage/.''
[[https://www.wikidata.org/wiki/Q230299][Nellie Bly]] [[http://query.nytimes.com/gst/fullpage.html?res=9B0CE0D81431F933A05752C1A9639C8B63][(2005/11/30/)]] |CLEMENTINE PADDLEFORD| was the *Nellie Bly* of /culinary journalism/, a go-anywhere, taste-anything, ask-everything kind of reporter who traveled more than 50,000 miles a year in search of stories in a day when very few food editors strayed far from their desks.
+[[https://www.wikidata.org/wiki/Q7902373][Utah Jazz]] [[http://query.nytimes.com/gst/fullpage.html?res=9B0DE1D9113FF93AA35753C1A961948260][(1987/10/09/)]] CLEVELAND (NBA) - Traded Darryl Dawkins and Mel Turpin, centers, to the Utah Jazz for Kent Benson, center, and Dell Curry, guard.+
[[https://www.wikidata.org/wiki/Q2171232][King Kong]] [[http://query.nytimes.com/gst/fullpage.html?res=9401E2DB143EF93BA3575BC0A960958260][(1996/08/08/)]] |CLIFF| is tethered at three angles, a *King Kong* among /Rottweilers/.
[[https://www.wikidata.org/wiki/Q1999216][Norm Crosby]] [[http://query.nytimes.com/gst/fullpage.html?res=9A04E6DF1E31F93BA15751C1A9679C8B63][(2001/12/28/)]] CLYDE'S ENGLISH LESSONS -- With each game, |MSG's Walt Frazier| continues to be the *Norm Crosby* of /basketball analysts/.
+[[https://www.wikidata.org/wiki/Q235262][Emmy]] [[http://query.nytimes.com/gst/fullpage.html?res=9E01E5D61339F931A2575AC0A961958260][(1997/09/12/)]] CNN won an Emmy for outstanding instant coverage of a single breaking news story for its coverage of the Olympic Park bombing in Atlanta in July 1996.+
[[https://www.wikidata.org/wiki/Q952688][G. Gordon Liddy]] [[http://query.nytimes.com/gst/fullpage.html?res=980CE0D71231F935A15757C0A9639C8B63][(2005/04/26/)]] |Cablevision| is the *G. Gordon Liddy* of /corporations/, willing to hold a hand to the fire to maintain its principles.
+[[https://www.wikidata.org/wiki/Q5736585][Herd]] [[http://query.nytimes.com/gst/fullpage.html?res=9D0CE7D7163CF93BA15750C0A967958260][(1991/03/28/)]] Cairo Journal; The Trouble, Says the Zoo, Is a Herd of Humans+
[[https://www.wikidata.org/wiki/Q893138][Booth Tarkington]] [[http://query.nytimes.com/gst/fullpage.html?res=9C0CE1D61339F932A25750C0A966958260][(1990/03/11/)]] Call |Mr. Lehrer| the *Booth Tarkington* of /Oklahoma/.
[[https://www.wikidata.org/wiki/Q229437][Donatella Versace]] [[http://query.nytimes.com/gst/fullpage.html?res=9C06E5D7143DF93BA25750C0A9679C8B63][(2001/03/18/)]] Call |her| the *Donatella Versace* of /Downtown/, but without the permatan and peroxide.
[[https://www.wikidata.org/wiki/Q1631][Édith Piaf]] [[http://query.nytimes.com/gst/fullpage.html?res=9E06E6DE1331F937A25752C0A96F958260][(1999/01/14/)]] Call |her| the *Edith Piaf* of /Nafta/, this American-born, Spanish-speaking resident of Montreal is thoroughly modern in her syncretic approach to pop, and classic in her florid, imperious singing.
[[https://www.wikidata.org/wiki/Q23844][George Clooney]] [[http://query.nytimes.com/gst/fullpage.html?res=950DE6D8123BF930A15752C1A961958260][(1997/11/23/)]] Call |her| the *George Clooney* of /26th Street/, but the Nikon-shy Sunday morning merchant may have a right to her hauteur.
[[https://www.wikidata.org/wiki/Q356929][Gray Davis]] [[http://query.nytimes.com/gst/fullpage.html?res=9D04E5DA1539F937A1575BC0A9659C8B63][(2003/08/24/)]] Call it California envy, but Mr. Jedynak calls |Governor McGreevey| ''the *Gray Davis* of /the East/.''
[[https://www.wikidata.org/wiki/Q313697][Ross Perot]] [[http://query.nytimes.com/gst/fullpage.html?res=9805E7D91739F936A35752C1A963958260][(1995/11/05/)]] Call |me| the *Ross Perot* of /Queens/, he said.
[[https://www.wikidata.org/wiki/Q739866][Pete Rose]] [[http://query.nytimes.com/gst/fullpage.html?res=9D01EFDF143BF937A15750C0A9649C8B63][(2002/03/24/)]] Called by some the *Pete Rose* of /tennis/ because of his hustle, |Hewitt| won an ATP-high 80 matches last year and six tournaments.
[[https://www.wikidata.org/wiki/Q8768][Henry Ford]] [[http://query.nytimes.com/gst/fullpage.html?res=9B05E3DB1731F93BA15751C1A961958260][(1997/12/28/)]] Called the *Henry Ford* of /housing/, |he| spurned unions to organize an army of 15,000 workers into dozens of specialized crews, including one to apply red paint and another, white.
[[https://www.wikidata.org/wiki/Q221048][Jackie Robinson]] [[http://query.nytimes.com/gst/fullpage.html?res=9C03E4DD1730F931A25753C1A96F958260][(1999/10/12/)]] Called the *Jackie Robinson* of /higher education/ when she became the first black woman to head a top-tier college or university in 1995, |Dr. Simmons| has embarked upon what she calls a ''personal crusade'' to bring disadvantaged students to her campus and similar institutions nationwide.
[[https://www.wikidata.org/wiki/Q7311][Giacomo Puccini]] [[http://query.nytimes.com/gst/fullpage.html?res=9D04E4D7133CF936A25757C0A9649C8B63][(2002/04/15/)]] Calling |Berg| ''the *Puccini* of /serial music/'' is not meant as a compliment.
[[https://www.wikidata.org/wiki/Q103949][Buster Keaton]] [[http://query.nytimes.com/gst/fullpage.html?res=9C0CE0DB123CF936A25753C1A966958260][(1990/10/15/)]] |Calvin Trillin| is the *Buster Keaton* of /performance humorists/.
+[[https://www.wikidata.org/wiki/Q20804322][Topic]] [[http://query.nytimes.com/gst/fullpage.html?res=9B0DE7DD1339F935A3575AC0A961948260][(1987/09/06/)]] Cambodia a Topic for All+
+[[https://www.wikidata.org/wiki/Q235262][Emmy]] [[http://query.nytimes.com/gst/fullpage.html?res=940DEED91231F937A2575AC0A96E958260][(1998/09/14/)]] Camryn Manheim, the earnest lawyer, Ellenor Frutt, in ''The Practice,'' took the Emmy for best supporting actress in a drama series.+
+[[https://www.wikidata.org/wiki/Q2348505][Spot]] [[http://query.nytimes.com/gst/fullpage.html?res=9E01EFD91138F937A3575BC0A9649C8B63][(2002/08/04/)]] Can TV Find a Spot for Sarah Silverman?+
[[https://www.wikidata.org/wiki/Q22686][Donald Trump]] [[http://query.nytimes.com/gst/fullpage.html?res=9D02E3DB1031F933A15750C0A9659C8B63][(2003/03/20/)]] Capitalizing on generous Medicare payments for physical rehabilitation, |he| built enough personal wealth to become known as the *Donald Trump* of /Birmingham/.
+[[https://www.wikidata.org/wiki/Q3787706][Hush]] [[http://query.nytimes.com/gst/fullpage.html?res=9E0CEFDE163CF935A15750C0A964958260][(1992/03/26/)]] Capitol Hill Memo; After Scandals, the Hush of Paranoia+
+[[https://www.wikidata.org/wiki/Q5799617][Dash]] [[http://query.nytimes.com/gst/fullpage.html?res=9F0CE7D61F31F935A15754C0A965958260][(1993/07/26/)]] Capriati Uses Power Surge Plus a Dash of Finesse to Beat Fernandez+
+[[https://www.wikidata.org/wiki/Q10677597][Stark]] [[http://query.nytimes.com/gst/fullpage.html?res=9B0DE5DF1630F933A15755C0A961948260][(1987/06/20/)]] Captain Brindel, who has been an officer for almost 22 years, had commanded the Stark for just over two years.+
+[[https://www.wikidata.org/wiki/Q435182][Prince George, Duke of Cambridge]] [[http://query.nytimes.com/gst/fullpage.html?res=940DE3D71339F93AA35757C0A96E948260][(1988/04/09/)]] Captain Gardner said Mr. Sanches had been living with Ms. Vasquez and the two younger children in Room 702 of the Prince George for about 16 months, he said.+
+[[https://www.wikidata.org/wiki/Q18201815][Lorenzo Rota]] [[http://query.nytimes.com/gst/fullpage.html?res=9B00E1DA123DF93BA35755C0A9649C8B63][(2002/06/08/)]] Cardinal Egan has a doctorate in canon law and served as a judge on the Rota for 12 years.+
+[[https://www.wikidata.org/wiki/Q3822242][Mary Agnes Chase]] [[http://query.nytimes.com/gst/fullpage.html?res=9C05E6D61E3EF933A15752C1A9639C8B63][(2005/11/20/)]] Carl Edwards, who is third in the Chase for the Nextel Cup standings, will make his last run at Tony Stewart from the front of the field Sunday at Homestead-Miami Speedway.+
[[https://www.wikidata.org/wiki/Q91][Abraham Lincoln]] [[http://query.nytimes.com/gst/fullpage.html?res=9C03E0D81131F93BA25751C0A9679C8B63][(2001/02/18/)]] |Carlos Manuel Céspedes| is the *Abe Lincoln* of /Cuba/ and father of the first Cuban revolution.
[[https://www.wikidata.org/wiki/Q2586583][Henny Youngman]] [[http://query.nytimes.com/gst/fullpage.html?res=9A06EFDC1331F932A15755C0A9669C8B63][(2000/06/21/)]] |Carlos Valdes|, known as Patato, could be the *Henny Youngman* of /conga drummers/.
+[[https://www.wikidata.org/wiki/Q7124215][Page]] [[http://query.nytimes.com/gst/fullpage.html?res=9E0CE7D8173CF931A15753C1A964958260][(1992/10/22/)]] Carnegie Hall Jazzes Itself Up, Welcoming a Page of U.S. History+
+[[https://www.wikidata.org/wiki/Q11239604][Pile]] [[http://query.nytimes.com/gst/fullpage.html?res=9E04E4DB103AF93BA25751C0A9639C8B63][(2005/02/18/)]] Carol Vogel Inside Art column; Christie's May 25 sale of old master paintings will feature A Sleeping Dog Beside a Terra-Cotta Jog, a Basket and a Pile of Kindling Wood, tiny 1650 painting by Gerrit Dou from collection of Nelda C and H C Lutcher Stark Foundation; artist Jonathan Borofsky is lending outdoor installation Walking to the Sky to Nasher Sculpture Center in Dallas; collectors Janice and Mickey Cartin donate 104 works by 12 contemporary photographers, valued at $500,000, to Wadsworth Atheneum; photo (M)+
+[[https://www.wikidata.org/wiki/Q2661665][Edward Lee Greene]] [[http://query.nytimes.com/gst/fullpage.html?res=9905E0DA113AF932A25751C1A96E958260][(1998/12/11/)]] Carolina plans on blitzing Green crazy with a Greene of its own, linebacker Kevin Greene, tied for second in the N.F.L.+
+[[https://www.wikidata.org/wiki/Q235262][Emmy]] [[http://query.nytimes.com/gst/fullpage.html?res=9401E7DB163BF935A15752C0A9639C8B63][(2005/01/26/)]] Carson mentioned that the actress Susan Lucci was nominated for an Emmy for 18 years before she won one in 1999, and that Rod Stewart has never won a Grammy.+
[[https://www.wikidata.org/wiki/Q467364][Leona Helmsley]] [[http://query.nytimes.com/gst/fullpage.html?res=9D0CE4DF1130F933A25756C0A967958260][(1991/05/10/)]] Cartoons depict him with his hand caught in a cookie jar, and a local columnist has compared him to other haughty hoarders, calling |him| the *Leona Helmsley* of /the San Francisco Bay area/.
+[[https://www.wikidata.org/wiki/Q11239604][Pile]] [[http://query.nytimes.com/gst/fullpage.html?res=9A07E6D9153FF930A35750C0A9629C8B63][(2004/03/03/)]] Catholic School Seeks Miracle, but a Pile of Box Tops Will Do+
+[[https://www.wikidata.org/wiki/Q235262][Emmy]] [[http://query.nytimes.com/gst/fullpage.html?res=9B0DE1D81231F934A35756C0A961948260][(1987/05/07/)]] Cathryn Damon, a stage and television actress who won an Emmy for her role on the popular television spoof ''Soap,'' died of cancer Monday at Cedars-Sinai Medical Center.+
[[https://www.wikidata.org/wiki/Q705715][RuPaul]] [[http://query.nytimes.com/gst/fullpage.html?res=9A03EFD7113BF933A15757C0A9659C8B63][(2003/04/20/)]] Caushun says there were labels that wanted to turn |him| into a house-music artist or into the *RuPaul* of /hip-hop/, but he said no.
+[[https://www.wikidata.org/wiki/Q333421][The Ultimate Warrior]] [[http://query.nytimes.com/gst/fullpage.html?res=9D0CE7DD123FF934A1575AC0A967958260][(1991/09/27/)]] Caustic commentaries will be made in "1991 -- A Performance Chronicle (The Rediscovery of America by the Warrior for Gringostroika)," a theatrical piece by the Mexican-born Guillermo Gomez-Pena that examines conflicting notions of the "discovery" of America.+
[[https://www.wikidata.org/wiki/Q315808][Neil Simon]] [[http://query.nytimes.com/gst/fullpage.html?res=9B0DE5DD1730F936A25756C0A961948260][(1987/05/15/)]] Cavalli's librettist, |Giacinto Andrea Cicognini|, was ''the *Neil Simon* of /Venetian comedy/,'' Mr. Echols said.
[[https://www.wikidata.org/wiki/Q1339][Johann Sebastian Bach]] [[http://query.nytimes.com/gst/fullpage.html?res=9505E2DD173AF934A15752C1A9659C8B63][(2003/11/27/)]] Centenaries come and go, but celebrating the 100th anniversary of the birth of George Balanchine (Jan. 22, 1904) is not like an anniversary tribute to Bach (although |Balanchine| is certainly the *Bach* of /choreographers/).
[[https://www.wikidata.org/wiki/Q153032][Mona Lisa]] [[http://query.nytimes.com/gst/fullpage.html?res=9F07EED81539F934A25750C0A9649C8B63][(2002/03/17/)]] |Central Park| is like the *Mona Lisa* of /landscape architecture/,'' says Christo.
+[[https://www.wikidata.org/wiki/Q11242163][Mir]] [[http://query.nytimes.com/gst/fullpage.html?res=9905E6DB1338F935A25754C0A961958260][(1997/07/16/)]] Certainly, Mr. Tsibliyev, who has been on board the Mir for 153 days, has had more than his share of problems.+
[[https://www.wikidata.org/wiki/Q2865273][Arthur Murray]] [[http://query.nytimes.com/gst/fullpage.html?res=9C00E1D9173EF937A35752C1A9639C8B63][(2005/11/04/)]] |Chad Johnson|, the Bengals' receiver who is the *Arthur Murray* of /the N.F.L./, performed a rendition of ''Riverdance'' after scoring a touchdown against the Bears on Sept. 25.
[[https://www.wikidata.org/wiki/Q762][Leonardo da Vinci]] [[http://query.nytimes.com/gst/fullpage.html?res=9D06E1DC123EF934A1575BC0A9609C8B63][(2006/08/27/)]] Chanel might have had a distinctive look, but |Vionnet| thought of herself as the *da Vinci* of /dressmaking/, couture's only true artist.
[[https://www.wikidata.org/wiki/Q154421][Ed Asner]] [[http://query.nytimes.com/gst/fullpage.html?res=990CE6D61039F931A25751C0A963958260][(1995/02/12/)]] Characters that never saw the light of day include Nipsy and Russell (either two possums or two raccoons), |Bossy Beaver| and Doyle ("sort of the *Ed Asner* of /beavers/ and his moronic sidekick") and the amoeba stars of "As the Petri Dish Turns."
+[[https://www.wikidata.org/wiki/Q7439380][Scud]] [[http://query.nytimes.com/gst/fullpage.html?res=9E00E3D71E3FF934A35755C0A9679C8B63][(2001/06/07/)]] Charles Barkley is must-see on the pregame show, but during his playing career his mouth was also known to eject a Scud of saliva in the direction of a heckler.+
[[https://www.wikidata.org/wiki/Q160278][John D. Rockefeller]] [[http://query.nytimes.com/gst/fullpage.html?res=9E01EED7143EF931A15753C1A9669C8B63][(2000/10/22/)]] Charles H. Carpenter Jr., author of ''Gorham Silver'' (Alan Wofsy Fine Arts: 1997) called |Holbrook| the *John D. Rockefeller* of /the silver industry/.
[[https://www.wikidata.org/wiki/Q184556][Sergei Bubka]] [[http://query.nytimes.com/gst/fullpage.html?res=9D0CE5D6103DF93BA15752C1A967958260][(1991/11/28/)]] |Charles Hoff|, the *Sergei Bubka* of /his day/, achieved the ninth of his 11 world indoor pole-vault records in 1926 at the armory on 168th Street.
[[https://www.wikidata.org/wiki/Q310394][Alan Alda]] [[http://query.nytimes.com/gst/fullpage.html?res=9D0CE3D71431F933A05752C1A9639C8B63][(2005/11/30/)]] |Charles Krauthammer|, in a 1989 column in The Washington Post, referred to ''the postfeminist Papa Bear'' as ''the *Alan Alda* of /Grizzlies/, a wimp so passive and fumbling he makes Dagwood Bumstead look like Batman.''
+[[https://www.wikidata.org/wiki/Q235262][Emmy]] [[http://query.nytimes.com/gst/fullpage.html?res=990DE4D91F39F932A2575AC0A9669C8B63][(2000/09/11/)]] Charles S. Dutton, the actor, also won an Emmy for directing ''The Corner.''+
[[https://www.wikidata.org/wiki/Q202950][John Henry]] [[http://query.nytimes.com/gst/fullpage.html?res=990DE7D81638F933A2575AC0A9679C8B63][(2001/09/10/)]] |Charlie Bundrum| was a hammer-swinging roofer, a *John Henry* of /the tract houses/ that sheltered workers who had traded mules and plows for shift work in mill towns like Rome, Ga., and Gadsden, Ala.
[[https://www.wikidata.org/wiki/Q3925][Grace Kelly]] [[http://query.nytimes.com/gst/fullpage.html?res=9C01E4DB163BF935A25755C0A9639C8B63][(2005/06/16/)]] Charlotte Jorgensen, a former dance champion who helped the actor John O'Hurley (J. Peterman on ''Seinfeld'') perform a cha-cha, said, ''|I|'m known as the *Grace Kelly* of /the dancing world/.''
+[[https://www.wikidata.org/wiki/Q1779][Louis Armstrong]] [[http://query.nytimes.com/gst/fullpage.html?res=9E06E5DF173EF930A35752C1A9639C8B63][(2005/11/03/)]] Charming, witty and always the consummate artist, Skitch had a wonderful way of connecting with musicians and audiences, and Carnegie Hall is delighted to have been home to him and to the Pops for more than twenty years.+
+[[https://www.wikidata.org/wiki/Q529913][Pedro Martínez]] [[http://query.nytimes.com/gst/fullpage.html?res=9D05E2DE153EF934A25753C1A9659C8B63][(2003/10/17/)]] Check that: the problem was that Grady Little thought that the Pedro Martínez of 2003 is the Pedro Martínez of 1999.+
+[[https://www.wikidata.org/wiki/Q3240753][Lil Twist]] [[http://query.nytimes.com/gst/fullpage.html?res=9907E2DD123FF93BA15754C0A9609C8B63][(2006/07/28/)]] Cheer, With a Twist of Irony, From a Surefooted Optimist+
[[https://www.wikidata.org/wiki/Q473208][Roger Clemens]] [[http://query.nytimes.com/gst/fullpage.html?res=9D0CE5D7153DF932A35757C0A967958260][(1991/04/01/)]] |Cheers| seems to be the *Roger Clemens* of /prime-time television/, renewing its deal with NBC for top dollar.
+[[https://www.wikidata.org/wiki/Q25722][Ice La Fox]] [[http://query.nytimes.com/gst/fullpage.html?res=9E01E6DB1E3CF936A25751C0A96E958260][(1998/02/15/)]] Chen Is Back on the Ice for China, This Time for Her Love of the Sport+
+[[https://www.wikidata.org/wiki/Q3080272][Fraction]] [[http://query.nytimes.com/gst/fullpage.html?res=990CE2D71E3DF935A2575BC0A963958260][(1995/08/16/)]] Chest Injury Could Turn Fatal In a Fraction of a Heartbeat+
+[[https://www.wikidata.org/wiki/Q4923682][Blade]] [[http://query.nytimes.com/gst/fullpage.html?res=950DE3D91F30F93BA25755C0A96F948260][(1989/06/18/)]] Chewing a Blade of Grass+
+[[https://www.wikidata.org/wiki/Q1039759][Magnet]] [[http://query.nytimes.com/gst/fullpage.html?res=9C0CE2DC123DF933A15752C1A966958260][(1990/11/20/)]] Chicopee Journal; Once Again, an Air Base Is a Magnet for Protest+
+[[https://www.wikidata.org/wiki/Q19610038][Favor]] [[http://query.nytimes.com/gst/fullpage.html?res=9F05E3D91438F931A25755C0A96F958260][(1999/06/12/)]] Chief Rabbi of Poland Is Asking a Favor of 'Mr.+
+[[https://www.wikidata.org/wiki/Q6109552][Jaak Boon]] [[http://query.nytimes.com/gst/fullpage.html?res=9403E1DB1130F93BA25752C0A9619C8B63][(2007/01/18/)]] Chief Says Bush Library Would Be a Boon for the Campus+
+[[https://www.wikidata.org/wiki/Q6307745][Juliana Evans]] [[http://query.nytimes.com/gst/fullpage.html?res=990DE5D9103AF937A35750C0A962958260][(1994/03/04/)]] China Moon is such a shameless rip-off it should have been called something more honest, like "Body Heat: The Return," or "The New Adventures of Body Heat," or "Body Heat With a Couple of Different People."+
+[[https://www.wikidata.org/wiki/Q552820][Boom]] [[http://query.nytimes.com/gst/fullpage.html?res=9407E5DD1E39F93BA1575BC0A9659C8B63][(2003/08/28/)]] China's Growth Creates a Boom for Cargo Ships+
+[[https://www.wikidata.org/wiki/Q37349][Dalai Lama]] [[http://query.nytimes.com/gst/fullpage.html?res=9F06E2DB1539F930A25752C1A963958260][(1995/11/13/)]] Chinese leaders, including President Jiang and senior members of the party Politburo, were quoted by the official press agency as condemning the Dalai Lama for "interfering" in the search for the reincarnated Panchen Lama and for "his vicious intention of disrupting Tibet's stability and undermining China's national unity through religious means."+
+[[https://www.wikidata.org/wiki/Q1074590][Chip]] [[http://query.nytimes.com/gst/fullpage.html?res=9C04E0DD1339F933A25753C1A963958260][(1995/10/10/)]] Chip Maker Introduces a Chip for Super Use and for Modems+
+[[https://www.wikidata.org/wiki/Q2348505][Spot]] [[http://query.nytimes.com/gst/fullpage.html?res=9D02E3D91238F933A05755C0A9629C8B63][(2004/06/30/)]] Choosing a Spot for Piazza+
[[https://www.wikidata.org/wiki/Q41421][Michael Jordan]] [[http://query.nytimes.com/gst/fullpage.html?res=9502E6DE1530F936A35752C1A9669C8B63][(2000/11/05/)]] Chris Ballard article on trivia buffs who are passionate almost to obsession about becoming contestants on TV game shows and spend lots of time playing, and winning, Internet trivia contests; focuses on |Leszek Pawlowicz|, considered the *Michael Jordan* of /game shows/; photos (M)
+[[https://www.wikidata.org/wiki/Q235262][Emmy]] [[http://query.nytimes.com/gst/fullpage.html?res=9C07EEDE1E3DF930A2575AC0A96F958260][(1999/09/13/)]] Chris Rock, the comedian, also accepted an Emmy for the writers on HBO's ''Chris Rock Show.''+
+[[https://www.wikidata.org/wiki/Q5792958][Hiram Wild]] [[http://query.nytimes.com/gst/fullpage.html?res=9A00E1DA1031F936A25755C0A9609C8B63][(2006/06/15/)]] Chris Snow, who covered the Wild for one season for The Minneapolis Star Tribune and currently covers the Red Sox for The Boston Globe, will join the team near the end of the summer.+
[[https://www.wikidata.org/wiki/Q861953][Bill Blass]] [[http://query.nytimes.com/gst/fullpage.html?res=9B00E4DE113BF935A35751C0A9639C8B63][(2005/02/06/)]] Christina Makowski, the owner of Georgina, a Manhasset, N.Y., store that caters to the country club set, predicted that |Mr. Hannant| might well become a *Bill Blass* for /the next generation/.
+[[https://www.wikidata.org/wiki/Q1349394][Richard Spruce]] [[http://query.nytimes.com/gst/fullpage.html?res=9E04E7DE173EF936A35752C1A96E958260][(1998/11/05/)]] Christmas, This Year, From Cleveland; Ice Storm Leads to Wide Search For a Spruce for Rockefeller Center+
[[https://www.wikidata.org/wiki/Q5679][Lord Byron]] [[http://query.nytimes.com/gst/fullpage.html?res=9807E1DF153FF93BA25752C0A9609C8B63][(2006/01/18/)]] |Christopher Marlowe| was the *Byron* of /the Elizabethan age/.
+[[https://www.wikidata.org/wiki/Q235262][Emmy]] [[http://query.nytimes.com/gst/fullpage.html?res=9804E6D71E3AF931A1575AC0A9659C8B63][(2003/09/22/)]] Christopher Misiano won the Emmy for his direction of an episode of ''The West Wing'' on NBC.+
+[[https://www.wikidata.org/wiki/Q23842927][John Nicolò Martin]] [[http://query.nytimes.com/gst/fullpage.html?res=950DE7D81E3AF93AA35750C0A96F948260][(1989/03/09/)]] Chrysler and Renault announced Feb. 2 that they would build the JJ for sale by each auto maker on its respective continent.+
[[https://www.wikidata.org/wiki/Q41421][Michael Jordan]] [[http://query.nytimes.com/gst/fullpage.html?res=9E05E7D7113CF93BA2575AC0A9639C8B63][(2005/09/18/)]] |Château d'Yquem| is the *Michael Jordan* of /Sauternes/,'' he says.
[[https://www.wikidata.org/wiki/Q5950][James Brown]] [[http://query.nytimes.com/gst/fullpage.html?res=9C05E5DC1E3CF934A15751C1A9649C8B63][(2002/12/27/)]] |Chuck Schumer| is the *James Brown* of /politics/ -- no one works harder,'' said Hank Sheinkopf, a Democratic consultant in New York.
+[[https://www.wikidata.org/wiki/Q3525840][Thorn]] [[http://query.nytimes.com/gst/fullpage.html?res=940DE6D71339F935A1575BC0A96E948260][(1988/08/26/)]] Church Still a Thorn for Sandinistas+
[[https://www.wikidata.org/wiki/Q102289][Buckminster Fuller]] [[http://query.nytimes.com/gst/fullpage.html?res=950DE7D91231F936A35751C0A96F948260][(1989/02/05/)]] Citi will be the world's first truly global financial institution, says Mr. Reed, whose intense focus on the future seems to be turning |him| into the *Buckminster Fuller* of /banking/.
+[[https://www.wikidata.org/wiki/Q5598][Rembrandt]] [[http://query.nytimes.com/gst/fullpage.html?res=950DE1DB133DF936A25752C0A96F948260][(1989/01/15/)]] Citing these difficulties, Ingrid L. Thalheimer, president of the Rembrandt of Travel Service in Manhattan, said she advised clients to buy a ticket on the spot.+
+[[https://www.wikidata.org/wiki/Q5799617][Dash]] [[http://query.nytimes.com/gst/fullpage.html?res=9F04E1D71639F937A35755C0A96F958260][(1999/06/04/)]] City Games, With a Dash of Mustard+
+[[https://www.wikidata.org/wiki/Q10372348][Sky]] [[http://query.nytimes.com/gst/fullpage.html?res=9E04E3DE143FF93AA15752C0A9619C8B63][(2007/01/29/)]] City That Loves Mass Transit Looks to the Sky for More+
[[https://www.wikidata.org/wiki/Q128799][Ricky Martin]] [[http://query.nytimes.com/gst/fullpage.html?res=9D04E3D71039F930A25755C0A96F958260][(1999/06/13/)]] |Clancy| is the *Ricky Martin* of /the United States military/, and he returns the adulation.
+[[https://www.wikidata.org/wiki/Q2606935][Fit]] [[http://query.nytimes.com/gst/fullpage.html?res=9405E1D71531F93AA25750C0A9659C8B63][(2003/03/19/)]] Clark a Fit for the Mets In the Big and Tall Shop+
+[[https://www.wikidata.org/wiki/Q2606935][Fit]] [[http://query.nytimes.com/gst/fullpage.html?res=9405E1D71531F93AA25750C0A9659C8B63][(2003/03/19/)]] Clark a Fit for the Mets in the Big and Tall Shop+
+[[https://www.wikidata.org/wiki/Q2606935][Fit]] [[http://query.nytimes.com/gst/fullpage.html?res=9C0CE3D61E3CF936A15752C0A966958260][(1990/01/25/)]] Classic Value held second by 1 1_2 lengths over a Fit for Queen.+
+[[https://www.wikidata.org/wiki/Q5799617][Dash]] [[http://query.nytimes.com/gst/fullpage.html?res=9B03E3DA133BF930A35751C0A9639C8B63][(2005/02/03/)]] Classicism in Small Spaces With a Dash of Today+
[[https://www.wikidata.org/wiki/Q8743][Thomas Edison]] [[http://query.nytimes.com/gst/fullpage.html?res=9C07E1DE1E39F930A35751C1A963958260][(1995/12/03/)]] Clearly, |Mr. Gingrich| was the *Thomas Edison* of /Gopac/, and he was comfortable  with the language of the entrepreneurs on his team.
[[https://www.wikidata.org/wiki/Q721948][Nolan Ryan]] [[http://query.nytimes.com/gst/fullpage.html?res=9905EFDB133AF936A15757C0A9629C8B63][(2004/04/25/)]] Clemens is demonstrating that |he| is the *Nolan Ryan* of /this pitching generation/.
+[[https://www.wikidata.org/wiki/Q2009573][James Bond]] [[http://query.nytimes.com/gst/fullpage.html?res=990CE3D81F3AF93AA2575AC0A963958260][(1995/09/19/)]] Clever television commercials and print advertisements introduce a mysterious stranger reminiscent of the Marcello Mastroianni character in Fellini's "8 12" or the James Bond of Sean Connery.+
[[https://www.wikidata.org/wiki/Q7374][Alfred Hitchcock]] [[http://query.nytimes.com/gst/fullpage.html?res=9B02EEDC103EF931A35756C0A9619C8B63][(2007/05/02/)]] |Clomid| is the *Alfred Hitchcock* of /drugs/, with its profile in at least one scene of every baseball steroid saga.
+[[https://www.wikidata.org/wiki/Q2654973][George Edward Post]] [[http://query.nytimes.com/gst/fullpage.html?res=9903EEDE153FF93BA25752C0A9609C8B63][(2006/01/18/)]] Coca-Cola Creates a Post for International Sales  In a move that signals the growing importance of foreign markets to its overall business, Coca-Cola has created a position in charge of all of the company's operations outside of North America and filled it with an executive who revived sales in Eastern Europe in the 1990's.+
+[[https://www.wikidata.org/wiki/Q16062429][Thomas Welbank Fowle]] [[http://query.nytimes.com/gst/fullpage.html?res=9F02E0DD1338F931A1575BC0A96F958260][(1999/08/22/)]] Coca-Cola got an F for value, Amazon.com flunked profitability and Fruit of the Loom received a failing grade for financial health.+
[[https://www.wikidata.org/wiki/Q122634][Robin Hood]] [[http://query.nytimes.com/gst/fullpage.html?res=9D01E6D81F3FF93BA25751C0A9619C8B63][(2007/02/18/)]] Cocktails and Kitsch  For more kitschy good times, head to Malverde (Amsterdam at Teotihuacán, Condesa; 52-5584-0486), named after |Jesús Malverde|, venerated as the *Robin Hood* of /Mexico/.
[[https://www.wikidata.org/wiki/Q129772][Xenophon]] [[http://query.nytimes.com/gst/fullpage.html?res=950DE3DD1E38F931A35757C0A96F948260][(1989/04/02/)]] Col. Alexander W. Doniphan, at six and a half feet tall a giant in his day, commanded an expedition into the Southwest so spectacular that William Cullen Bryant was moved to call |him| the *Xenophon* of /the Mexican War/.
+[[https://www.wikidata.org/wiki/Q25722][Ice La Fox]] [[http://query.nytimes.com/gst/fullpage.html?res=9F07E5D81339F930A35757C0A96F958260][(1999/04/03/)]] Collapsed Lung Will Keep Lindros Off the Ice for Flyers+
[[https://www.wikidata.org/wiki/Q254][Wolfgang Amadeus Mozart]] [[http://query.nytimes.com/gst/fullpage.html?res=9902E6D71031F930A25750C0A9619C8B63][(2007/03/13/)]] Colleagues have teasingly called |Dr. Tao| a rock star and the *Mozart* of /Math/.
+[[https://www.wikidata.org/wiki/Q1157063][Gun]] [[http://query.nytimes.com/gst/fullpage.html?res=9C0CE2DB143AF931A3575AC0A966958260][(1990/09/02/)]] Colombian Guerrillas Forsake the Gun for Politics+
+[[https://www.wikidata.org/wiki/Q5799617][Dash]] [[http://query.nytimes.com/gst/fullpage.html?res=950DE3D71138F933A05757C0A96F948260][(1989/04/30/)]] Comedies With a Dash of Menace+
[[https://www.wikidata.org/wiki/Q94081][Bob Hope]] [[http://query.nytimes.com/gst/fullpage.html?res=940DEFD81231F935A25753C1A96E948260][(1988/10/16/)]] Comedy is Mr. Yoshida's specialty (''|I| was once called 'the *Bob Hope* of /Bunraku/' ''), and he has adapted a lot from Chaplin and Keaton.
[[https://www.wikidata.org/wiki/Q5598][Rembrandt]] [[http://query.nytimes.com/gst/fullpage.html?res=9A03E2DA1139F93AA35752C1A9679C8B63][(2001/11/09/)]] Coming after Sept. 11, the show gives everybody in town a chance to contemplate the *Rembrandt* of /Punkin Crick/, as a critic acidly dubbed |him| years ago, through altered eyes.
[[https://www.wikidata.org/wiki/Q5598][Rembrandt]] [[http://query.nytimes.com/gst/fullpage.html?res=9D01EFDD1038F93BA25752C0A9649C8B63][(2002/01/18/)]] Coming after Sept. 11, the show gives everybody in town a chance to contemplate through altered eyes the *Rembrandt* of /Punkin Crick/, as a critic acidly named |him| years ago.
+[[https://www.wikidata.org/wiki/Q2348505][Spot]] [[http://query.nytimes.com/gst/fullpage.html?res=9A00E2DA133BF930A25756C0A9679C8B63][(2001/05/13/)]] Commercial Property_NoLIta; East of SoHo, a Spot for Boutique-Size Retailers+
+[[https://www.wikidata.org/wiki/Q1124][Bill Clinton]] [[http://query.nytimes.com/gst/fullpage.html?res=9F0CE7DE1230F935A15752C0A9659C8B63][(2003/01/26/)]] Compare the disciplined Bush of ''Bush at War'' with the Bill Clinton of another recent insider book, Kenneth Pollack's ''Threatening Storm.''+
[[https://www.wikidata.org/wiki/Q506146][George Jessel]] [[http://query.nytimes.com/gst/fullpage.html?res=9B0DE7DA1739F934A15756C0A961948260][(1987/05/27/)]] Compared to the younger smoothies, |Mr. Altman|, who called himself ''the *George Jessel* of /intellectuals/,'' addressed the audience from the standpoint of an embattled, aging hipster commenting amusingly on everything from the relationship between food and language to condom advertising.
[[https://www.wikidata.org/wiki/Q692][William Shakespeare]] [[http://query.nytimes.com/gst/fullpage.html?res=9C06E0DA173FF930A15753C1A9639C8B63][(2005/10/23/)]] Comparisons with |Dickens|, who was, in a way, the *Shakespeare* of /the novel/, are particularly suggestive; but Ackroyd, fruitfully, quotes many foreign opinions, old and new, as well.
[[https://www.wikidata.org/wiki/Q517][Napoleon]] [[http://query.nytimes.com/gst/fullpage.html?res=940CE6D9163DF93AA25752C0A9669C8B63][(2000/01/19/)]] Conan Doyle persevered in his homicide, inventing the *Napoleon* of /crime/, |Moriarity|, who in ''The Final Problem'' plunges with Holmes into the seething waters of Reichenbach Falls in Switzerland.
[[https://www.wikidata.org/wiki/Q521145][Mario Cuomo]] [[http://query.nytimes.com/gst/fullpage.html?res=9C04E6D71E39F93AA1575BC0A960958260][(1996/08/29/)]] Conceivably, Senator Bill Bradley of New Jersey, 53, though |he| is turning away from elective politics for the moment and may end up as the *Mario Cuomo* of /his generation/.
[[https://www.wikidata.org/wiki/Q583448][Roger Tory Peterson]] [[http://query.nytimes.com/gst/fullpage.html?res=9402E0DC1F30F934A25755C0A9629C8B63][(2004/06/17/)]] Conceived as a dictionary encompassing 51 species, from alligator to zoomburb (a city in the suburbs growing faster than a boomburb) the guide may well establish |Ms. Hayden| as the *Roger Tory Peterson* of /sprawl/.
+[[https://www.wikidata.org/wiki/Q5800331][David Roger Given]] [[http://query.nytimes.com/gst/fullpage.html?res=9903EFDC1F3BF936A35752C1A96F958260][(1999/11/05/)]] Confirmation 'Courtesy' Not a Given for Ex-Senator+
+[[https://www.wikidata.org/wiki/Q3256642][Little]] [[http://query.nytimes.com/gst/fullpage.html?res=9E00E1DB1E3DF934A35753C1A9679C8B63][(2001/10/07/)]] Connecticut Calls It a Night; A Lot of Time for Helping, a Little for Reading+
+[[https://www.wikidata.org/wiki/Q21607478][Ramesh Chandra Rout]] [[http://query.nytimes.com/gst/fullpage.html?res=9806EFD71F30F930A35751C1A962958260][(1994/12/03/)]] Connecticut Pours It on During a Rout of Yale+
[[https://www.wikidata.org/wiki/Q436386][Rodney Dangerfield]] [[http://query.nytimes.com/gst/fullpage.html?res=9E01E7DE173FF930A2575BC0A9669C8B63][(2000/08/13/)]] |Connecticut| is the *Rodney Dangerfield* of /American Politics/,'' said Darrell West, a political science professor and director of the Taubman Center for Public Policy at Brown University.
+[[https://www.wikidata.org/wiki/Q9077][Moses]] [[http://query.nytimes.com/gst/fullpage.html?res=9C05EEDA163EF937A35752C0A96F958260][(1999/01/04/)]] Connections article by Edward Rothstein contrasts the Moses of the Bible with the hero of the animated film The Prince of Egypt, which promotes idea that self-knowledge eventually leads to liberation; photo (M)+
[[https://www.wikidata.org/wiki/Q130742][Alanis Morissette]] [[http://query.nytimes.com/gst/fullpage.html?res=9C0CE4D61530F934A15751C0A9669C8B63][(2000/02/27/)]] Conservative Christianity has its own chaste heartthrobs, like Joshua Harris, the raffishly cute author of ''I Kissed Dating Good-Bye,'' and |the singer Rebecca St. James|, the *Alanis Morissette* of /the W.W.J.D./
[[https://www.wikidata.org/wiki/Q100937][Fred Astaire]] [[http://query.nytimes.com/gst/fullpage.html?res=9B07E2D71531F93AA35751C0A9679C8B63][(2001/02/09/)]] Consider |Mr. Dibbets| the *Fred Astaire* of /Conceptual photography/.
[[https://www.wikidata.org/wiki/Q5577][Salvador Dalí]] [[http://query.nytimes.com/gst/fullpage.html?res=9F0CE7D71138F933A05754C0A965958260][(1993/07/30/)]] Considerably more sensational are a startling photograph by the San Francisco artists Aziz and Cucher that shows a male nude whose genitals have been rubbed out through computer wizardry -- a kind of off-the-charts idealization -- and Alexander Hahn's "Urbs Turrita," an installation consisting of three television tubes whose strange mix of old and new images, which include the tubes themselves set in interiors taken from German Romantic paintings, could establish |the artist| as the *Salvador Dali* of /television/.
[[https://www.wikidata.org/wiki/Q41921][Rosa Parks]] [[http://query.nytimes.com/gst/fullpage.html?res=9D04E6DD1138F93AA25750C0A961958260][(1997/03/19/)]] Considered the *Rosa Parks* of /Cheyenne's anti-bomb movement/, |Mrs. Laybourn| was the lone voice of protest over the arrival of Atlas missiles at Warren's nuclear command in 1958.
[[https://www.wikidata.org/wiki/Q41980][Democritus]] [[http://query.nytimes.com/gst/fullpage.html?res=9E05EEDA103EF934A15757C0A9649C8B63][(2002/04/27/)]] Contemporary accounts called |Rice| ''the *Democritus* of /the sawdust/,'' the ''prince of waggery'' -- and the ''excruciating jester.''
[[https://www.wikidata.org/wiki/Q762][Leonardo da Vinci]] [[http://query.nytimes.com/gst/fullpage.html?res=9B0DE5DD103FF93BA25751C0A961948260][(1987/02/18/)]] Contending that Dr. Osborne had set himself up as judge, police expert and hand surgeon, Mr. Smirti called |him| the *Leonardo da Vinci* of /the Bronx/.
+[[https://www.wikidata.org/wiki/Q8018][Augustine of Hippo]] [[http://query.nytimes.com/gst/fullpage.html?res=990CE5D81630F936A35757C0A963958260][(1995/04/05/)]] Contrasting with him is Augustine of Hippo, the St. Augustine of history, whose remarkable codification of the early Christian orthodoxy made him "almost the last great classical man -- and very nearly the first medieval man."+
+[[https://www.wikidata.org/wiki/Q21505718][Miguel Angel Barrios]] [[http://query.nytimes.com/gst/fullpage.html?res=9E0CE4D71038F937A15756C0A964958260][(1992/05/24/)]] ConversationsSergio Munoz; An Invisible Presence Grows In the Barrios of Los Angeles+
+[[https://www.wikidata.org/wiki/Q5278747][Dinty Moore]] [[http://query.nytimes.com/gst/fullpage.html?res=9C07EFD7153FF937A25753C1A9679C8B63][(2001/10/14/)]] Convinced that he was the inspiration for the Dinty Moore of comic strip fame, Mr. Moore took the name for his restaurant, which became a popular Midtown hangout for sports heroes, celebrities and swells.+
+[[https://www.wikidata.org/wiki/Q3080272][Fraction]] [[http://query.nytimes.com/gst/fullpage.html?res=9C07EFDF1E30F93BA15755C0A9679C8B63][(2001/06/28/)]] Cook Like a Pro, At a Fraction of the Price+
[[https://www.wikidata.org/wiki/Q927916][Jim Brown]] [[http://query.nytimes.com/gst/fullpage.html?res=9506E7DD1439F93AA15752C0A962958260][(1994/01/29/)]] |Cookie| was the *Jim Brown* of /the American Football League/; he was the icon of the league, said Booker Edgerson, a member of the Bills 1964 championship team and a 10-year veteran.
+[[https://www.wikidata.org/wiki/Q443847][Regina]] [[http://query.nytimes.com/gst/fullpage.html?res=9B0CE2DD123EF937A15754C0A962958260][(1994/07/24/)]] Cornell Edwards, who has run the flower shop across the street from the Regina for 27 years, said the drug problems were not new, just a little different.+
[[https://www.wikidata.org/wiki/Q273076][Wynton Marsalis]] [[http://query.nytimes.com/gst/fullpage.html?res=9801E7DE133FF935A25751C0A961958260][(1997/02/16/)]] |Cornicelli|, who is a masterful caller, honked like the *Wynton Marsalis* of /goose hunting/.
[[https://www.wikidata.org/wiki/Q366563][Dick Clark]] [[http://query.nytimes.com/gst/fullpage.html?res=980DEEDE1238F93AA15752C1A9649C8B63][(2002/11/29/)]] |Corny Collins| is ''the *Dick Clark* of /Baltimore/,'' Mr. Thorell said.
+[[https://www.wikidata.org/wiki/Q235262][Emmy]] [[http://query.nytimes.com/gst/fullpage.html?res=9D0CE7D71F3FF932A25752C1A9609C8B63][(2006/11/11/)]] Correction:  November 15, 2006, Wednesday  A picture caption on Saturday with an obituary about the actor Jack Palance misstated the year he received an Emmy for his portrayal of a boxer in ''Requiem for a Heavyweight.''+
+[[https://www.wikidata.org/wiki/Q928045][Adam Cole]] [[http://query.nytimes.com/gst/fullpage.html?res=990CE7DE173DF93AA15755C0A963958260][(1995/06/29/)]] Cost -- a k a Adam Cole of Rego Park -- was sentenced in Queens Criminal Court to a tag artist's worst nightmare: 200 days of cleaning up graffiti.+
[[https://www.wikidata.org/wiki/Q849930][Holly Golightly]] [[http://query.nytimes.com/gst/fullpage.html?res=9403E4DC1038F935A25752C1A9659C8B63][(2003/11/16/)]] Could the store that made |Macaulay Culkin| the *Holly Golightly* of /the under-12 set/ disappear by Christmas?
[[https://www.wikidata.org/wiki/Q1152754][Mary Boone]] [[http://query.nytimes.com/gst/fullpage.html?res=9E0CE6D81F3FF93BA25751C0A9619C8B63][(2007/02/18/)]] Could this be the *Mary Boone* of /Hanoi/?
+[[https://www.wikidata.org/wiki/Q298205][Rita]] [[http://query.nytimes.com/gst/fullpage.html?res=990CEEDC1E3BF93BA15756C0A963958260][(1995/05/28/)]] Counting the ways Christine Child can open a door and walk into a room is pointless: the variety of entrances is quickly exhausted, though the actress is otherwise a Rita of spunk and the sort of intellectual curiosity and independent spirit one wants to root for.+
[[https://www.wikidata.org/wiki/Q4724][Le Corbusier]] [[http://query.nytimes.com/gst/fullpage.html?res=9C07E0DF1531F936A25752C1A962958260][(1994/11/15/)]] |Courreges| was often called the *Corbusier* of /Paris couture/ when his career peaked in 1965.
+[[https://www.wikidata.org/wiki/Q2348505][Spot]] [[http://query.nytimes.com/gst/fullpage.html?res=950DE3DE133AF934A1575BC0A96F948260][(1989/08/27/)]] Cows Milked, Pigs Fed, It's Time For a Spot of Tea+
[[https://www.wikidata.org/wiki/Q193156][Ralph Nader]] [[http://query.nytimes.com/gst/fullpage.html?res=9B00E1D81530F931A2575AC0A9629C8B63][(2004/09/12/)]] Craig Ehrich, another board member, added: ''|She|'s the *Ralph Nader* of /the board/.''
+[[https://www.wikidata.org/wiki/Q23461760][Fable]] [[http://query.nytimes.com/gst/fullpage.html?res=9F00E6DD1731F93AA35756C0A9619C8B63][(2007/05/09/)]] Creating a Fable for Our Times, Based on Very Thin Evidence+
+[[https://www.wikidata.org/wiki/Q2003140][Aim]] [[http://query.nytimes.com/gst/fullpage.html?res=940DE4DF1739F936A35754C0A96E948260][(1988/07/05/)]] Critic's Notebook; Biography and the Aim of Art+
+[[https://www.wikidata.org/wiki/Q552245][Burial]] [[http://query.nytimes.com/gst/fullpage.html?res=9B0DE0DB143EF931A25752C1A961948260][(1987/11/12/)]] Critic's Notebook; Bottom-Line Economics and the Burial of Opera+
[[https://www.wikidata.org/wiki/Q103949][Buster Keaton]] [[http://query.nytimes.com/gst/fullpage.html?res=9901E7DD123FF930A35752C0A96F958260][(1999/01/03/)]] Critics and contemporaries have called |Mr. Curran| the *Buster Keaton* of /dance/, because his style suggests a sad comedic reverie.
[[https://www.wikidata.org/wiki/Q9711][Honoré de Balzac]] [[http://query.nytimes.com/gst/fullpage.html?res=940DE3D7143AF937A25753C1A96E948260][(1988/10/14/)]] Critics sometimes call |Naguib Mahfouz| the *Balzac* of /Egypt/ because of the way his works express the pulsating energy of city life and because of their psychologically nuanced characters and broad social concern.
[[https://www.wikidata.org/wiki/Q270707][Dorothy Parker]] [[http://query.nytimes.com/gst/fullpage.html?res=9C05E7DD1539F932A25757C0A96F958260][(1999/04/11/)]] |Cuetara| is a talented artist who clearly qualifies as the *Dorothy Parker* of /picture book repartee/.
[[https://www.wikidata.org/wiki/Q7245][Mark Twain]] [[http://query.nytimes.com/gst/fullpage.html?res=9407EEDC1F3FF933A25752C1A9609C8B63][(2006/11/10/)]] |Cummins| is the *Mark Twain* of /the engine business/,'' said Mike Osega, the publisher of the trade magazine Diesel Progress.
[[https://www.wikidata.org/wiki/Q231178][Gloria Steinem]] [[http://query.nytimes.com/gst/fullpage.html?res=9E0DE5DE1F31F931A15752C1A96E958260][(1998/11/22/)]] Curiously, however, |Cameron| is now being celebrated as an avatar of sisterhood, the *Gloria Steinem* of /Victorian photography/.
+[[https://www.wikidata.org/wiki/Q954975][Curt Schilling]] [[http://query.nytimes.com/gst/fullpage.html?res=9904E4D71030F930A35753C1A9639C8B63][(2005/10/03/)]] Curt Schilling is not the Curt Schilling of 2004, which is something he has repeatedly acknowledged.+
+[[https://www.wikidata.org/wiki/Q4730894][Allan Oviedo]] [[http://query.nytimes.com/gst/fullpage.html?res=940DE5DF1E3AF936A2575BC0A96E958260][(1998/08/15/)]] Curtis Martin will carry the ball in a game as a Jet for the first time.+
[[https://www.wikidata.org/wiki/Q3297161][Mariano Duncan]] [[http://query.nytimes.com/gst/fullpage.html?res=9407E6D61E3CF931A2575BC0A961958260][(1997/08/12/)]] Curtis, who socked five hits, now has seven in a row and might keep Tim Raines on the bench forever And |Luis Sojo|, the *Mariano Duncan* of /this year/, had three hits and scored twice.
[[https://www.wikidata.org/wiki/Q4616][Marilyn Monroe]] [[http://query.nytimes.com/gst/fullpage.html?res=9C02E3D6113FF93BA35752C1A9609C8B63][(2006/11/08/)]] Curvaceous, cuddlesome and irresistibly charming, |the ''Introduction and Allegro|'' is something like the *Marilyn Monroe* of /the classical-music repertory/.
[[https://www.wikidata.org/wiki/Q1779][Louis Armstrong]] [[http://query.nytimes.com/gst/fullpage.html?res=950DE3DB153AF934A2575BC0A96F948260][(1989/08/17/)]] Customers lined up for dinner at K-Paul's New York Kitchen, an outpost of |the New Orleans chef Paul Prudhomme|, the *Louis Armstrong* of /crawfish pie and jambalaya/.
[[https://www.wikidata.org/wiki/Q153032][Mona Lisa]] [[http://query.nytimes.com/gst/fullpage.html?res=9806E4D81230F933A25756C0A9639C8B63][(2005/05/10/)]] Cynics suggest that South Africa's extended pondering of the gorilla question was intended to permit the zoo to build its gorilla house and claim permanent ownership of what is, in the zoo world, the *Mona Lisa* of /exhibits/.
[[https://www.wikidata.org/wiki/Q134183][Magic Johnson]] [[http://query.nytimes.com/gst/fullpage.html?res=9F00EEDA1131F93BA1575BC0A9669C8B63][(2000/08/28/)]] |Cynthia Cooper| is the Michael Jordan, the Larry Bird, the *Magic Johnson* of /this league/,'' Rich Adubato, the coach of the New York Liberty, said.
+[[https://www.wikidata.org/wiki/Q28764562][Joyce Oliveira]] [[http://query.nytimes.com/gst/fullpage.html?res=9B0DE0D81E3EF937A15751C0A9609C8B63][(2006/02/24/)]] DANZAHOY (Tonight through Sunday) Employing both tango and the joropo, a traditional Venezuelan dance, Danzahoy brings ''Exodo'' to the Joyce for its first New York appearance in more than 20 years.+
+[[https://www.wikidata.org/wiki/Q28764562][Joyce Oliveira]] [[http://query.nytimes.com/gst/fullpage.html?res=9C0CE2D7133EF934A25751C0A9609C8B63][(2006/02/17/)]] DANZAHOY (Tuesday through Feb. 26) Employing both tango and the joropo, a traditional Venezuelan dance, Danzahoy brings "Exodo" to the Joyce for its first New York appearance in more than 20 years.+
+[[https://www.wikidata.org/wiki/Q1039759][Magnet]] [[http://query.nytimes.com/gst/fullpage.html?res=9E0CE4DB1E3FF931A15753C1A964958260][(1992/10/22/)]] D'Amato Serves as a Magnet for Funds+
+[[https://www.wikidata.org/wiki/Q7314][Igor Stravinsky]] [[http://query.nytimes.com/gst/fullpage.html?res=9E07E4DF1331F93BA25755C0A9679C8B63][(2001/06/18/)]] Dad disliked opera and rejected most 20th-century music, but he did respect the Stravinsky of ''The Fire Bird,'' and he loved Mahler.+
[[https://www.wikidata.org/wiki/Q336519][Elmore Leonard]] [[http://query.nytimes.com/gst/fullpage.html?res=9C0DEFDA1E39F930A25755C0A9659C8B63][(2003/06/13/)]] Dale has the ability to cut through confusion with a swift, amused turn of phrase; |he| could be the *Elmore Leonard* of /cons/.
+[[https://www.wikidata.org/wiki/Q2348505][Spot]] [[http://query.nytimes.com/gst/fullpage.html?res=9C01E6DE1039F932A25751C1A962958260][(1994/12/11/)]] Dallas,' With a Spot of Tea  It's that age-old American dream (right up there with winning the lottery) -- striking oil right in your back yard.+
+[[https://www.wikidata.org/wiki/Q6167569][William Beattie Booth]] [[http://query.nytimes.com/gst/fullpage.html?res=9D04E1DA173EF935A35752C1A96E958260][(1998/11/06/)]] Damn It!,'' which opened last night at the Booth for a limited run.+
[[https://www.wikidata.org/wiki/Q357444][Lou Gehrig]] [[http://query.nytimes.com/gst/fullpage.html?res=9900E0DC1331F937A3575BC0A962958260][(1994/08/04/)]] |Dan Marino|, the *Lou Gehrig* of /quarterbacks/, had surely been dipped in the waters of the river Styx.
[[https://www.wikidata.org/wiki/Q216936][Sean Combs]] [[http://query.nytimes.com/gst/fullpage.html?res=9C00E2DB173EF933A05756C0A9629C8B63][(2004/05/30/)]] Dance hall is faster than reggae,'' says |Paul|, 31, known here as the *Sean Combs* of /Jamaica/.
+[[https://www.wikidata.org/wiki/Q28764562][Joyce Oliveira]] [[http://query.nytimes.com/gst/fullpage.html?res=9F07E4DD1731F936A35756C0A9649C8B63][(2002/05/05/)]] Danco, as Philadanco is affectionately known, will present a wide-ranging program at the Joyce of works by Ron Brown, Bebe Miller and Jawole Willa Jo Zollar and a premiere by a lesser-known choreographer named Christopher Huggins, a former member of the Alvin Ailey American Dance Theater.+
[[https://www.wikidata.org/wiki/Q8768][Henry Ford]] [[http://query.nytimes.com/gst/fullpage.html?res=9D03E2DE173AF936A25754C0A9629C8B63][(2004/07/15/)]] |Daniel Jackling| has been called the *Henry Ford* of /minerals/, developing the process by which copper is extracted from low-grade ore and pioneering the open-pit copper strip mine.
[[https://www.wikidata.org/wiki/Q3308441][Eppie Lederer]] [[http://query.nytimes.com/gst/fullpage.html?res=9905E0DF123EF934A3575BC0A962958260][(1994/08/07/)]] |Daniel S. Hamermesh|, a professor of economics at the University of Texas at Austin who has published several articles on academic etiquette and jokingly calls himself the *Ann Landers* of /higher education/, says he thinks young professors "may be even meaner than their predecessors because they grew up in the 'Me Generation,' believing that virtually everything is due them."
[[https://www.wikidata.org/wiki/Q8743][Thomas Edison]] [[http://query.nytimes.com/gst/fullpage.html?res=9B0CE5DB1138F93AA2575AC0A961958260][(1997/09/19/)]] Danny DeVito embodies this as a gleeful Sid Hudgens (|a character| whom Mr. Hanson has called ''the *Thomas Edison* of /tabloid journalism/''), who is the unscrupulous editor of a publication called Hush-Hush and winds up linked to many of the other characters' nastiest transgressions.
[[https://www.wikidata.org/wiki/Q888675][Bobby Short]] [[http://query.nytimes.com/gst/fullpage.html?res=9D03EFDB143FF93BA35750C0A96E958260][(1998/03/08/)]] ; |Danny Showers|, the *Bobby Short* of /the West/, lounge singer at the Westin Tabor Center in Denver ''You learn to read the business week like a good book.
[[https://www.wikidata.org/wiki/Q366563][Dick Clark]] [[http://query.nytimes.com/gst/fullpage.html?res=9E00E5D91330F933A05751C1A9639C8B63][(2005/12/30/)]] Danny Wright, Julian's wide-eyed sidekick, is agreeably played by Greg Kinnear, wagging his bushy tail and radiating the ageless boyishness that makes |him| the *Dick Clark* of /movie stars/.
+[[https://www.wikidata.org/wiki/Q8072235][Zina Pitcher]] [[http://query.nytimes.com/gst/fullpage.html?res=9A06E3D71E3FF937A15755C0A9649C8B63][(2002/06/24/)]] Darryl Kile, a Pitcher for the Cardinals, Is Dead at 33+
[[https://www.wikidata.org/wiki/Q126019][Branch Rickey]] [[http://query.nytimes.com/gst/fullpage.html?res=9E07EED61E3AF935A25754C0A9609C8B63][(2006/07/16/)]] Dartmouth and Columbia graduate, WWII veteran, Media Director at Young & Rubicam and Sr. VP Advertising at Lever Bros., ''Newsweek'' referred to |him| as ''the *Branch Rickey* of /nighttime television/,'' for his leadership in casting minorities in ad campaigns.
+[[https://www.wikidata.org/wiki/Q473773][David Low]] [[http://query.nytimes.com/gst/fullpage.html?res=9502E4DE1F3AF937A15753C1A9629C8B63][(2004/10/24/)]] DataBank; Dow Industrials Swoon to a Low for the Year+
[[https://www.wikidata.org/wiki/Q591743][Larry Miller]] [[http://query.nytimes.com/gst/fullpage.html?res=950DE0D91231F936A25752C1A96F948260][(1989/11/15/)]] |Dave LaPoint|, with his sense of humor, willingness to help and left-handed observations of the weirdness at Yankee Stadium, might just be the *Larry Miller* of /our time/.
+[[https://www.wikidata.org/wiki/Q27230366][B]] [[http://query.nytimes.com/gst/fullpage.html?res=9406E1DB1331F936A35755C0A9629C8B63][(2004/06/05/)]] David Brooks (column, June 1) writes that a panel of distinguished economists gave the Bush team ''a C-minus for long-term fiscal policy, a B for regulatory policy and a B-minus for trade and international economics.''+
+[[https://www.wikidata.org/wiki/Q235262][Emmy]] [[http://query.nytimes.com/gst/fullpage.html?res=9C07EEDE1E3DF930A2575AC0A96F958260][(1999/09/13/)]] David Chase, the creator of ''The Sopranos,'' won an Emmy for best writing of a drama series.+
[[https://www.wikidata.org/wiki/Q201608][Dennis Rodman]] [[http://query.nytimes.com/gst/fullpage.html?res=9A0DEED8143BF932A1575AC0A9659C8B63][(2003/09/21/)]] David Coulthard, of the McLaren Mercedes racing team, models for Hugo Boss; |Jacques Villeneuve|, the *Dennis Rodman* of /the racing world/, colors his hair and is fussy about his racing gear; and Flavio Briatore, a former leader of the Benetton racing team and the manager of the Renault crew, owns a trendy nightclub in Sardinia and has been dating the supermodel Heidi Klum.
[[https://www.wikidata.org/wiki/Q42229][Mel Gibson]] [[http://query.nytimes.com/gst/fullpage.html?res=9407E0DF153AF93BA35755C0A962958260][(1994/06/08/)]] |David Hobson|, who I'm told is sometimes referred to as the *Mel Gibson* of /opera Down Under/, is a dashing Rodolfo, even managing to look meltingly sensitive in a black leather jacket.
[[https://www.wikidata.org/wiki/Q169452][Shaquille O'Neal]] [[http://query.nytimes.com/gst/fullpage.html?res=9F0CEFDE173DF935A25757C0A965958260][(1993/04/16/)]] |David Nied|, sort of the *Shaquille O'Neal* of /major league baseball/, silenced the New York Mets here.
[[https://www.wikidata.org/wiki/Q212648][Rudy Giuliani]] [[http://query.nytimes.com/gst/fullpage.html?res=9A06EFDB1530F932A35755C0A9659C8B63][(2003/06/01/)]] David Rebovich, a political science professor at Rider University, said |Mr. Christie| was being cast as the *Rudolph Giuliani* of /New Jersey politics/.
[[https://www.wikidata.org/wiki/Q78893][Wolfgang Puck]] [[http://query.nytimes.com/gst/fullpage.html?res=9E0CE4DB133AF930A35757C0A9649C8B63][(2002/04/03/)]] |David Rockwell| is the *Wolfgang Puck* of /blueprints/, for example, and his name often appears before the chef's in a press release.
[[https://www.wikidata.org/wiki/Q21511391][Joseph Edison]] [[http://query.nytimes.com/gst/fullpage.html?res=9500E6D81F31F935A15751C1A960958260][(1996/12/26/)]] |David| is an *Edison* of /magic/!''
+[[https://www.wikidata.org/wiki/Q2324465][Ray]] [[http://query.nytimes.com/gst/fullpage.html?res=9F0CEFDF1338F937A3575BC0A965958260][(1993/08/04/)]] Dawn Brings a Ray of Hope To a Newly Silent Sarajevo+
[[https://www.wikidata.org/wiki/Q182882][John James Audubon]] [[http://query.nytimes.com/gst/fullpage.html?res=9E0DE5D6123CF931A35751C1A960958260][(1996/12/02/)]] Dazzlingly brilliant watercolors of more than 70 different kinds of North American trout, done from photographs of fish freshly caught (and quickly to be released) by |the artist|, who is still in his teens, is an undergraduate at Yale and is successfully filling the need for an *Audubon* of /fish/.
[[https://www.wikidata.org/wiki/Q192506][Vladimir Horowitz]] [[http://query.nytimes.com/gst/fullpage.html?res=9D0CEFD71E38F937A15756C0A9649C8B63][(2002/05/24/)]] |De Kooning| was the *Vladimir Horowitz* of /the brushstroke/.
+[[https://www.wikidata.org/wiki/Q6109530][Robert Selby Hole]] [[http://query.nytimes.com/gst/fullpage.html?res=9A07E0D7173EF935A3575AC0A96E958260][(1998/09/06/)]] Dealers became so cocky that recently a gang member waved a roll of money at a group of housing officials and offered to buy the Hole for $1 million.+
[[https://www.wikidata.org/wiki/Q3268056][Mr. Chips]] [[http://query.nytimes.com/gst/fullpage.html?res=9406E0D91331F932A25750C0A9619C8B63][(2007/03/11/)]] Dealing with scrutiny is one of many aspects of an unusual on-the-job education he is receiving from |Mr. Kaplan|, who has called himself the *Mr. Chips* of /New York journalism/, greeting each arriving class of boys (and girls), whose youth never changes.
[[https://www.wikidata.org/wiki/Q213812][Babe Ruth]] [[http://query.nytimes.com/gst/fullpage.html?res=990CEFD61E39F935A1575BC0A963958260][(1995/08/26/)]] |Dean| is called the *Babe Ruth* of /arm wrestling/ because he was the undisputed champ from 1978 to 1986, retired, got divorced, went into a depression, ballooned to 700 pounds, then dieted by "cutting out the fat in my food," he said, came back to arm wrestling last year and won the championship again in October.
+[[https://www.wikidata.org/wiki/Q7194092][Pill]] [[http://query.nytimes.com/gst/fullpage.html?res=9A03E7DD173DF937A1575AC0A9659C8B63][(2003/09/24/)]] Death at 18 Spurs Debate Over a Pill for Abortion+
+[[https://www.wikidata.org/wiki/Q15915544][Chen]] [[http://query.nytimes.com/gst/fullpage.html?res=940DE2DB143DF93AA2575AC0A96E948260][(1988/09/19/)]] Debra Holloway of Oxen Hill, Md., fell victim to Yi-an Chen of Taiwan, whose height and long legs enabled her to land a solid ax kick to Holloway's head in the second round.+
+[[https://www.wikidata.org/wiki/Q16225915][Young]] [[http://query.nytimes.com/gst/fullpage.html?res=9F05E4DE1131F932A35752C0A96E958260][(1998/01/01/)]] Decidedly Un-Communist Goals For the Young of Central Europe+
+[[https://www.wikidata.org/wiki/Q5497538][Frederick Church]] [[http://query.nytimes.com/gst/fullpage.html?res=9C00E3D8173BF93BA15757C0A9649C8B63][(2002/04/28/)]] Deeply committed to his faith -- he taught adult classes most Sundays at the Frederick Church of the Brethren -- the Iron Man was determined to become a philanthropist.+
+[[https://www.wikidata.org/wiki/Q6109530][Robert Selby Hole]] [[http://query.nytimes.com/gst/fullpage.html?res=9E02E6D7103AF93AA15752C1A961958260][(1997/11/29/)]] Defeat and Default Dig a Hole for U.S.+
+[[https://www.wikidata.org/wiki/Q25340127][Trick]] [[http://query.nytimes.com/gst/fullpage.html?res=9E07E6DE1239F930A35752C0A960958260][(1996/01/03/)]] Defense Does the Trick for Sluggish Nets+
+[[https://www.wikidata.org/wiki/Q233854][Rosalind Russell]] [[http://query.nytimes.com/gst/fullpage.html?res=9C0DEEDE113AF933A05754C0A9669C8B63][(2000/07/30/)]] Delivering the high-speed banter written by the series' creator, Aaron Sorkin, Ms. Janney is a throwback to the Rosalind Russell of ''His Girl Friday'' and ''No Time for Comedy,'' while her C. J., wised up but with a core of vulnerability, recalls the roles that used to be written for Jean Arthur.+
[[https://www.wikidata.org/wiki/Q448496][Deborah Tannen]] [[http://query.nytimes.com/gst/fullpage.html?res=9F01E2D71138F93BA3575AC0A960958260][(1996/09/08/)]] |Delpit|, who won a MacArthur ''genius'' grant in 1990, is the *Deborah Tannen* of /school reform/, explaining to many white educators why ''you just don't understand.''
+[[https://www.wikidata.org/wiki/Q5589][Henry Matisse]] [[http://query.nytimes.com/gst/fullpage.html?res=9F04EFD61031F933A15751C0A9669C8B63][(2000/02/20/)]] Denied vanguard status in her reading of history are the Picasso of ''Three Musicians,''  ''Girl Before Mirror'' and ''Guernica,'' the Miro of ''Birth of the World'' and the ''Constellations,'' the Matisse of the Barnes murals and ''Jazz,'' the Bonnard of the great nudes, the Mondrian of the ''classical'' period, and much of what we know of Brancusi, Gonzalez, Giacometti, Rouault, Soutine, Modigliani, to say nothing of the Dadaists and Surrealists.+
[[https://www.wikidata.org/wiki/Q550381][Dick Wolf]] [[http://query.nytimes.com/gst/fullpage.html?res=9D04E5DB173FF931A25755C0A9619C8B63][(2007/06/12/)]] |Denis Leary| would seem an unlikely candidate to become the *Dick Wolf* of /dark, morally muddied TV series about firefighters, cops and lawyers/ -- and perhaps no more so than on a morning last week on an Upper East Side playground.
+[[https://www.wikidata.org/wiki/Q3822242][Mary Agnes Chase]] [[http://query.nytimes.com/gst/fullpage.html?res=9C07E4D91331F934A2575AC0A9609C8B63][(2006/09/17/)]] Denny Hamlin, the only rookie in the Chase for the Nextel Cup, walloped Kevin Harvick with a cream pie Thursday morning on ''Live with Regis and Kelly.''+
[[https://www.wikidata.org/wiki/Q1606855][Henry Higgins]] [[http://query.nytimes.com/gst/fullpage.html?res=9F00E5D81F3AF930A15756C0A9669C8B63][(2000/05/23/)]] Derided as a *Henry Higgins* for sending poetry to board members and arranging violin lessons for superintendents, |Mr. Levy| said he was trying to build teamwork and boost morale, standard practice in business. //
[[https://www.wikidata.org/wiki/Q937][Albert Einstein]] [[http://query.nytimes.com/gst/fullpage.html?res=990CE7D6163FF933A2575AC0A963958260][(1995/09/10/)]] Descriptions of |Mr. King| as "a /street/ *Machiavelli*, a ghetto Einstein" and of Muhammad Ali as "the Einstein of the Sweet Science" hit the eye like a head-butt, and calling Ali's victory over George Foreman "an epic, a miracle, a revolution" throws rhetoric over the event while illuminating nothing.
[[https://www.wikidata.org/wiki/Q202878][Mae West]] [[http://query.nytimes.com/gst/fullpage.html?res=9E02E0D8163BF931A25756C0A9669C8B63][(2000/05/12/)]] Designed by Zofia Czechlewska and built by the Teatr Baj of Poland and Eli Worden, the elaborate puppets range from Maya, who looks like a pugnacious preschooler who has sprouted wings, to |Miss Loveydear|, the *Mae West* of /dragonflies/.
+[[https://www.wikidata.org/wiki/Q3121492][Guy]] [[http://query.nytimes.com/gst/fullpage.html?res=990DE5D61F3DF93AA25757C0A96E958260][(1998/04/19/)]] Despise a Guy for 50 Years?+
+[[https://www.wikidata.org/wiki/Q5799617][Dash]] [[http://query.nytimes.com/gst/fullpage.html?res=9D05E7DE133FF93AA15752C1A96F958260][(1999/11/29/)]] Despite a Dash of HBO Fame, the Lure Is Still the Stage+
+[[https://www.wikidata.org/wiki/Q235262][Emmy]] [[http://query.nytimes.com/gst/fullpage.html?res=9F00E1D81331F932A25751C1A9639C8B63][(2005/12/11/)]] Despite having won an Emmy for Best Comedy Series, ''Arrested Development,'' then ending its second season, was in dire straits.+
+[[https://www.wikidata.org/wiki/Q37349][Dalai Lama]] [[http://query.nytimes.com/gst/fullpage.html?res=9F0CE5DE173EF935A35754C0A965958260][(1993/07/06/)]] Despite its overly reverent tone, "Compassion in Exile" is an engaging portrait of Tenzin Gyatso, the Dalai Lama of Tibet, who has been in exile in India since 1959, when he fled Chinese repression.+
[[https://www.wikidata.org/wiki/Q531759][Peter Mayle]] [[http://query.nytimes.com/gst/fullpage.html?res=9C0DE0DB1530F933A05750C0A9609C8B63][(2006/03/30/)]] Despite the subtitle, Mr. Shah, 39, said |he| refused to become the *Peter Mayle* of /his generation/.
[[https://www.wikidata.org/wiki/Q436386][Rodney Dangerfield]] [[http://query.nytimes.com/gst/fullpage.html?res=9C05E3DF1E31F93BA25751C0A9669C8B63][(2000/02/18/)]] Despite their deepest wishes, Gordy Sheer and Chris Thorpe know that |the two-man luge| is the *Rodney Dangerfield* of /winter Olympic sports/.
+[[https://www.wikidata.org/wiki/Q235262][Emmy]] [[http://query.nytimes.com/gst/fullpage.html?res=9C04E0DD1330F93BA25752C0A9629C8B63][(2004/01/18/)]] Despite their playful nature, shows like ''Columbo'' and ''Murder She Wrote'' were always nominated for Emmys as a dramatic series; last September, Mr. Shalhoub won an Emmy for best actor in a comedy.+
+[[https://www.wikidata.org/wiki/Q23810][Alfred Nobel]] [[http://query.nytimes.com/gst/fullpage.html?res=9C02E7D61E30F934A25753C1A96F958260][(1999/10/17/)]] Detractors have long pointed out, for example, that Freud never won the Nobel for medicine, and that Chekhov, Proust and Conrad are among the giants who never won for literature.+
+[[https://www.wikidata.org/wiki/Q25722][Ice La Fox]] [[http://query.nytimes.com/gst/fullpage.html?res=990CE0D91339F931A25756C0A963958260][(1995/05/12/)]] Devils Expect Stevens On the Ice for Game 4+
+[[https://www.wikidata.org/wiki/Q7243397][Primer]] [[http://query.nytimes.com/gst/fullpage.html?res=990CE5DF113CF93AA25756C0A963958260][(1995/05/19/)]] Devils' Lease Is a Primer for Yankees+
[[https://www.wikidata.org/wiki/Q436386][Rodney Dangerfield]] [[http://query.nytimes.com/gst/fullpage.html?res=9907E2DA1F30F93AA35752C0A9609C8B63][(2006/01/09/)]] |Diabetes| is ''the *Rodney Dangerfield* of /diseases/,'' said Dr. James L. Rosenzweig, the director of disease management at the Joslin Diabetes Center in Boston.
[[https://www.wikidata.org/wiki/Q11975][Britney Spears]] [[http://query.nytimes.com/gst/fullpage.html?res=9C01E0DB1630F93AA15753C1A9669C8B63][(2000/10/29/)]] |Dick Cheney| -- the *Britney Spears* for /middle-aged white men/ -- back in the West Wing saddle.
[[https://www.wikidata.org/wiki/Q193368][Ted Turner]] [[http://query.nytimes.com/gst/fullpage.html?res=9B07E5DB103FF935A15757C0A96E958260][(1998/04/26/)]] |Dick French Jr.| is the *Ted Turner* of /the Hudson Valley/.
+[[https://www.wikidata.org/wiki/Q9640][Lyndon B. Johnson]] [[http://query.nytimes.com/gst/fullpage.html?res=9C0CEED8133CF93BA35757C0A966958260][(1990/04/08/)]] Did he read the first volume, ''The Path to Power,'' which presented a Lyndon Johnson of heartbreaking complexity with compassion, revelation and deep understanding?+
+[[https://www.wikidata.org/wiki/Q23810][Alfred Nobel]] [[http://query.nytimes.com/gst/fullpage.html?res=9F01E3DA163BF935A35754C0A9629C8B63][(2004/07/06/)]] Did you think you'd get the Nobel for the discovery?+
[[https://www.wikidata.org/wiki/Q1744][Madonna]] [[http://query.nytimes.com/gst/fullpage.html?res=9E0CE2DF1E30F936A25752C1A964958260][(1992/11/15/)]] Didn't you once say |you| wanted to be the *Madonna* of /tennis/?
+[[https://www.wikidata.org/wiki/Q44537][Christian]] [[http://query.nytimes.com/gst/fullpage.html?res=9B03EFDB1F38F936A1575BC0A96F958260][(1999/08/25/)]] Dierker, who calls himself ''a Christian of recent vintage, after 20 years of prodding by my wife,'' said he was aware of the spiritual message.+
+[[https://www.wikidata.org/wiki/Q6109530][Robert Selby Hole]] [[http://query.nytimes.com/gst/fullpage.html?res=9906E3DC1E3DF931A25754C0A9659C8B63][(2003/07/12/)]] Digging a Hole for the Future+
+[[https://www.wikidata.org/wiki/Q5799617][Dash]] [[http://query.nytimes.com/gst/fullpage.html?res=9C0CE4D91530F931A25750C0A966958260][(1990/03/12/)]] Dinkins Takes Roast With a Dash of Humor+
+[[https://www.wikidata.org/wiki/Q13888][Luchino Visconti]] [[http://query.nytimes.com/gst/fullpage.html?res=9B04E0DE103DF934A35753C1A9679C8B63][(2001/10/07/)]] Directors like Roberto Rossellini (whose sublime ''Voyage to Italy'' is in the series), Vittorio De Sica (''The Bicycle Thief'') and the Luchino Visconti of ''Ossessione'' and ''La Terra Trema'' demonstrated that a new sense of drama and immediacy could be captured in the streets and in the fields, even if it meant a sacrifice in technical quality.+
+[[https://www.wikidata.org/wiki/Q6307745][Juliana Evans]] [[http://query.nytimes.com/gst/fullpage.html?res=9C00E5D71030F930A35753C1A9639C8B63][(2005/10/03/)]] Discoveries Abound From Far Away and, in a Couple of Cases, Long Ago+
[[https://www.wikidata.org/wiki/Q1545][Cyndi Lauper]] [[http://query.nytimes.com/gst/fullpage.html?res=9902E1D8153CF933A05755C0A962958260][(1994/06/30/)]] Discussing his new novel, "Thank You for Smoking," |Christopher Buckley| declares himself "the *Cyndi Lauper* of /American letters/ -- I just want to have fun."
+[[https://www.wikidata.org/wiki/Q44640][Sting]] [[http://query.nytimes.com/gst/fullpage.html?res=9F05E7DC123EF933A25751C0A9669C8B63][(2000/02/10/)]] Disguising the Sting of Higher Rates+
+[[https://www.wikidata.org/wiki/Q6521284][Lemon]] [[http://query.nytimes.com/gst/fullpage.html?res=9D07E7DD1338F93AA25751C1A962958260][(1994/12/19/)]] Disney was bestowed a Lemon for a series of 60-second television commercials called "Movie News," created by the Wrightwood Group in Los Angeles.+
+[[https://www.wikidata.org/wiki/Q16993879][Function]] [[http://query.nytimes.com/gst/fullpage.html?res=9E06E3D8163AF932A15752C1A9669C8B63][(2000/11/21/)]] Divergent Views Are Argued On the Function of the Court+
[[https://www.wikidata.org/wiki/Q122634][Robin Hood]] [[http://query.nytimes.com/gst/fullpage.html?res=9B0CEED9143DF933A25757C0A96E958260][(1998/04/10/)]] Do not threaten to call the police or have him thrown out,'' went a memorandum issued by another company, when the *Robin Hood* of /corporate America/ went on the road to promote his book abou downsizing.
+[[https://www.wikidata.org/wiki/Q7311613][Remedy]] [[http://query.nytimes.com/gst/fullpage.html?res=9502E6D81031F930A2575AC0A9639C8B63][(2005/09/13/)]] Doctor, Is There a Remedy for These Britishisms?+
+[[https://www.wikidata.org/wiki/Q8072373][Zing]] [[http://query.nytimes.com/gst/fullpage.html?res=9D07EFD7103CF935A25751C1A9659C8B63][(2003/12/16/)]] Doctors Promote Healing, With a Zing of the String of a Harp+
+[[https://www.wikidata.org/wiki/Q8072373][Zing]] [[http://query.nytimes.com/gst/fullpage.html?res=9D07EFD7103CF935A25751C1A9659C8B63][(2003/12/16/)]] Doctors Promote Healing, With a Zing of the Strings of a Harp+
[[https://www.wikidata.org/wiki/Q613136][Walter Reed]] [[http://query.nytimes.com/gst/fullpage.html?res=9C0CE6D81630F935A15752C1A96F948260][(1989/11/26/)]] Doctors were also posted at outlying construction camps, and |Dr. Oswaldo Cruz|, the *Walter Reed* of /Brazil/, visited the project and supervised the fight against malaria and yellow fever.
[[https://www.wikidata.org/wiki/Q83321][Giacomo Casanova]] [[http://query.nytimes.com/gst/fullpage.html?res=9504E5D7153DF933A1575BC0A96E958260][(1998/08/20/)]] |Dodgson| was the *Casanova* of /the Victorian nursery/,'' he offers.
[[https://www.wikidata.org/wiki/Q311141][John Ashcroft]] [[http://query.nytimes.com/gst/fullpage.html?res=9D07E3D61E38F93BA15754C0A9649C8B63][(2002/07/28/)]] Does anyone really want to be the *John Ashcroft* of /Harlem/?''
[[https://www.wikidata.org/wiki/Q83807][Ed Sullivan]] [[http://query.nytimes.com/gst/fullpage.html?res=9C07E6DA123EF931A35752C0A962958260][(1994/01/02/)]] Does |he| become the *Ed Sullivan* of /foreign policy/, managing a really good show but enjoying no stardom himself?
[[https://www.wikidata.org/wiki/Q23728][Larry David]] [[http://query.nytimes.com/gst/fullpage.html?res=980DE1DA1230F932A35757C0A9609C8B63][(2006/04/01/)]] Does |he| become the *Larry David* of /history/ with a 10-episode deal, or will he have to curb his enthusiasm after his one shot at teaching?
[[https://www.wikidata.org/wiki/Q430714][Al Smith]] [[http://query.nytimes.com/gst/fullpage.html?res=9C0CE1D6143CF933A25757C0A966958260][(1990/04/10/)]] Does |he| ever fear becoming the *Al Smith* of /black political history/, who blazes the trail but never makes it to the final destination?
+[[https://www.wikidata.org/wiki/Q3256642][Little]] [[http://query.nytimes.com/gst/fullpage.html?res=9F0CE7DB1E31F93BA35752C0A965958260][(1993/01/08/)]] Doing a Little for a Lot+
[[https://www.wikidata.org/wiki/Q202584][Dean Smith]] [[http://query.nytimes.com/gst/fullpage.html?res=940DEEDE163CF930A25750C0A96E948260][(1988/03/13/)]] |Don Ryan| is a terrific guy, a dedicated guy, the *Dean Smith* of /biddy basketball/,'' said Steve Nisenson of Jericho, the father of a 12-year-old player, Brett, who at an estimated height of four and a half feet is the shortest player on the biddy team.
[[https://www.wikidata.org/wiki/Q1378052][Sam Rayburn]] [[http://query.nytimes.com/gst/fullpage.html?res=9404E7DB1030F931A35752C1A9659C8B63][(2003/11/02/)]] Donald Scarinci, a Hudson County attorney who was Mr. Doria's counsel in the speaker's office, described |his former boss| as ''the *Sam Rayburn* of /New Jersey/,'' referring to the legendary Texan who served as House speaker for all but four years from 1940 to 1961.
+[[https://www.wikidata.org/wiki/Q21521453][Jaishankar Chigurula]] [[http://query.nytimes.com/gst/fullpage.html?res=9B01E3DF1639F93AA35752C1A9659C8B63][(2003/11/09/)]] Donations in lieu of flowers, may be made to the JC for JD Foundation, (Juvenile Diabetes), POB 865, Water Mill, NY 11976.+
+[[https://www.wikidata.org/wiki/Q22316][John Kerry]] [[http://query.nytimes.com/gst/fullpage.html?res=9D00E3D81531F930A35755C0A9629C8B63][(2004/06/03/)]] Donations suggested to the Kerry for President campaign, Southampton Hospital or charity of your choice.+
+[[https://www.wikidata.org/wiki/Q22316][John Kerry]] [[http://query.nytimes.com/gst/fullpage.html?res=9E02E2D6123AF93BA25754C0A9629C8B63][(2004/07/18/)]] Donations to the Kerry for President Campaign or Esophageal Cancer Research at Memorial SloanKettering are requested in lieu of flowers because Howard would have wanted it that way.+
+[[https://www.wikidata.org/wiki/Q6307745][Juliana Evans]] [[http://query.nytimes.com/gst/fullpage.html?res=9E0CEEDA173DF934A25755C0A964958260][(1992/06/17/)]] Donning her famous tramp costume for "We're a Couple of Swells" from the film "Easter Parade," she remarks wryly that Fred Astaire is busy elsewhere, probably doing the choreography for "Bonanza."+
+[[https://www.wikidata.org/wiki/Q6216991][Turk]] [[http://query.nytimes.com/gst/fullpage.html?res=9F04E6D61E31F934A1575BC0A9679C8B63][(2001/08/27/)]] Donohue, who played the Turk for Parcells, Ray Handley and Dan Reeves, remembered consoling a player who had come to the Giants from a small, prestigious New England college.+
+[[https://www.wikidata.org/wiki/Q15114452][Sawan]] [[http://query.nytimes.com/gst/fullpage.html?res=940DEFDC173DF930A35754C0A96E948260][(1988/07/03/)]] Don't Make a Villain of the Greenhouse Effect+
+[[https://www.wikidata.org/wiki/Q15114452][Sawan]] [[http://query.nytimes.com/gst/fullpage.html?res=940DE6DC133DF930A35754C0A96E948260][(1988/07/03/)]] Don't Make a Villain of the Greenhouse Effect; Oceans Are Rising+
+[[https://www.wikidata.org/wiki/Q15114452][Sawan]] [[http://query.nytimes.com/gst/fullpage.html?res=940DE1DD133DF930A35754C0A96E948260][(1988/07/03/)]] Don't Make a Villain of the Greenhouse Effect; What Can Be Done+
[[https://www.wikidata.org/wiki/Q467087][Guy Lombardo]] [[http://query.nytimes.com/gst/fullpage.html?res=9A0DE7DF1738F931A15751C1A9669C8B63][(2000/12/22/)]] Don't call |her| the *Guy Lombardo* of /punk rock/, but it is becoming clear that this revered poet likes a good tradition.
[[https://www.wikidata.org/wiki/Q8027][Martin Luther King, Jr.]] [[http://query.nytimes.com/gst/fullpage.html?res=9E0CE1DE143FF935A15752C1A964958260][(1992/11/26/)]] Don't expect boilerplate Euro-bashing from |Mr. Frank|, who has been called the *Martin Luther King* of /American Indians/.
+[[https://www.wikidata.org/wiki/Q5375539][Encore!]] [[http://query.nytimes.com/gst/fullpage.html?res=9F00E2D91431F937A35750C0A9609C8B63][(2006/03/04/)]] Doral Delivers an Encore of Dueling Honchos+
[[https://www.wikidata.org/wiki/Q41921][Rosa Parks]] [[http://query.nytimes.com/gst/fullpage.html?res=9F0DEFDA113BF937A35752C1A96F958260][(1999/11/04/)]] |Dorothy Goosby|, a 61-year-old nursing home dietitian and high school chemistry teacher, is described by her supporters as ''the *Rosa Parks* of /Long Island/'' for her long effort to end the at-large system of electing the Town Board, a process she says has kept black people off.
+[[https://www.wikidata.org/wiki/Q3080272][Fraction]] [[http://query.nytimes.com/gst/fullpage.html?res=9B02E7DB1030F934A25754C0A9639C8B63][(2005/07/17/)]] Double Parking, at a Fraction of the Price+
+[[https://www.wikidata.org/wiki/Q2379469][Vaccine]] [[http://query.nytimes.com/gst/fullpage.html?res=9F00E2D91530F933A05750C0A9609C8B63][(2006/03/30/)]] Doubt Cast on Stockpile of a Vaccine for Bird Flu+
+[[https://www.wikidata.org/wiki/Q190251][Richard Wright]] [[http://query.nytimes.com/gst/fullpage.html?res=9C01E4DD1731F933A2575AC0A9609C8B63][(2006/09/10/)]] Doubtless, Flores Forbes does not achieve the kind of depth we would expect from a Ralph Ellison or the Richard Wright of ''American Hunger.''+
[[https://www.wikidata.org/wiki/Q369675][Johnny Appleseed]] [[http://query.nytimes.com/gst/fullpage.html?res=9B0DE0DC1038F934A1575AC0A961948260][(1987/09/27/)]] |Dr. Allen|, whose father is the entertainer Steve Allen, has in fact become something of a *Johnny Appleseed* of /juggling/.
[[https://www.wikidata.org/wiki/Q5443][Greta Garbo]] [[http://query.nytimes.com/gst/fullpage.html?res=9E0CE0DD133CF935A15754C0A964958260][(1992/07/26/)]] |Dr. Barbara McClintock| is the *Greta Garbo* of /the Cold Spring Harbor Laboratory/.
+[[https://www.wikidata.org/wiki/Q337470][Howard Dean]] [[http://query.nytimes.com/gst/fullpage.html?res=9C01E4DD1338F932A35754C0A9629C8B63][(2004/07/01/)]] Dr. Bogost gained notice as a co-developer of the Howard Dean for Iowa game, which was introduced late last year, before the Iowa caucuses.+
[[https://www.wikidata.org/wiki/Q327071][Paul Revere]] [[http://query.nytimes.com/gst/fullpage.html?res=9F0CE0DB103DF936A25756C0A965958260][(1993/05/15/)]] |Dr. Commoner|, the director of the Center for the Biology of Natural Systems at Queens College, is being honored as "the *Paul Revere* of /Ecology/."
[[https://www.wikidata.org/wiki/Q186492][George S. Patton]] [[http://query.nytimes.com/gst/fullpage.html?res=9B04E0DD103EF937A15751C0A9649C8B63][(2002/02/24/)]] |Dr. D'Souza| is the *General Patton* of /bad breath/.
+[[https://www.wikidata.org/wiki/Q21342049][Andrew Atkins]] [[http://query.nytimes.com/gst/fullpage.html?res=950DEFDC1739F93BA25752C0A9629C8B63][(2004/01/18/)]] Dr. George L. Blackburn, associate director in the division of nutrition at Harvard Medical School, said the diet's new version is ''definitely healthier,'' but that ''all of the studies we have on Atkins are based on the Atkins of the 1970's: eat all you can as long as you keep carbs out.''+
[[https://www.wikidata.org/wiki/Q410][Carl Sagan]] [[http://query.nytimes.com/gst/fullpage.html?res=940CE7D8133EF935A15753C1A9659C8B63][(2003/10/26/)]] |Dr. Greene| is the *Carl Sagan* of /this new multidimensional cosmos/, diving through wormholes to travel instantaneously the length of Manhattan, lecturing on relativity to his dog, encountering multiple disconnected copies of himself in the quantum cafe, where an order of orange juice may get you a glass of blue liquid instead.
[[https://www.wikidata.org/wiki/Q30547][Mother Teresa]] [[http://query.nytimes.com/gst/fullpage.html?res=9B00EEDF113EF936A15751C0A9619C8B63][(2007/02/25/)]] |Dr. Hamlin| is the *Mother Teresa* of /our age/.
[[https://www.wikidata.org/wiki/Q658874][Ernest Gallo]] [[http://query.nytimes.com/gst/fullpage.html?res=940DEFDD1439F936A35756C0A960958260][(1996/05/05/)]] |Dr. Herodotus Damianos|, Pindar's owner, is the *Ernest Gallo* of /the North Fork/.
[[https://www.wikidata.org/wiki/Q472547][David Souter]] [[http://query.nytimes.com/gst/fullpage.html?res=9D0CEFDE1039F931A1575BC0A967958260][(1991/08/22/)]] |Dr. Mark R. Chassin|, the California physician nominated to be New York State's next health commissioner, has emerged as the *David Souter* of /gubernatorial appointees/, a man with little public record on major health issues and little freedom to stake out his positions.
[[https://www.wikidata.org/wiki/Q1001][Mahatma Gandhi]] [[http://query.nytimes.com/gst/fullpage.html?res=9F0CEFDA1331F93BA15752C1A965958260][(1993/11/28/)]] |Dr. Martin Luther King Jr.|, the *Mahatma Gandhi* of /this political moment/.
[[https://www.wikidata.org/wiki/Q333419][Luther Burbank]] [[http://query.nytimes.com/gst/fullpage.html?res=9A0CE4D71130F931A25754C0A9609C8B63][(2006/07/12/)]] |Dr. Olmo|, Mr. Adams said, became ''the *Luther Burbank* of /the grape/.''
[truncated: 1,445,292 more chars]
