# Supplementary material for: “The Rodney Dangerfield of Stylistic Devices”: End-to-End Detection and Extraction of Vossian Antonomasia Using Neural Networks
Source: Front Artif Intell. 2022 Jun 9;5:868249. doi: 10.3389/frai.2022.868249 (PMC9218426; doi:10.3389/frai.2022.868249)
Supplement: Supplementary file 1 [file Data_Sheet_1.zip › robustness_study_1_seqtag.tsv]

model	sent	tags	prediction_label	mean	final
0	4 11 Share Tweet Poulettemagique is our LomoHome of the Day	['O', 'O', 'O', 'O', 'I-TRG', 'O', 'O', 'B-SRC', 'O', 'B-MOD', 'I-MOD']	1	0.8029184463	4 11 Share Tweet Poulettemagique is our LomoHome of the Day
0	Additionally a great penalty fee you are able to face additional taxes by pulling out retirement funds early	['O', 'O', 'O', 'O', 'O', 'O', 'O', 'O', 'O', 'O', 'O', 'O', 'O', 'O', 'O', 'O', 'O', 'O']	0	0.9999393123	Additionally a great penalty fee you are able to face additional taxes by pulling out retirement funds early
0	After the release of all quarterly 13F filings we compile our hedge fund list and sentiment data for thousands of stocks and Precision Castparts Corp including	['O', 'O', 'O', 'O', 'O', 'O', 'O', 'O', 'O', 'O', 'O', 'O', 'O', 'O', 'O', 'O', 'O', 'O', 'O', 'O', 'O', 'O', 'O', 'O', 'O', 'O']	0	0.9999379705	After the release of all quarterly 13F filings we compile our hedge fund list and sentiment data for thousands of stocks and Precision Castparts Corp including
0	Also frequent introduction of products and difficulty in integration of acquired companies may weigh on Infineons nearterm results	['O', 'O', 'O', 'O', 'O', 'O', 'O', 'O', 'O', 'O', 'O', 'O', 'O', 'O', 'O', 'O', 'O', 'O']	0	0.9999382017	Also frequent introduction of products and difficulty in integration of acquired companies may weigh on Infineons nearterm results
0	And the ever powerful Lucky Santangelo has to deal with them all while Maxher teenage daughter is becoming The It girl in Europes modeling world	['O', 'O', 'O', 'O', 'O', 'O', 'O', 'O', 'O', 'O', 'O', 'O', 'O', 'O', 'O', 'O', 'O', 'O', 'O', 'B-SRC', 'O', 'O', 'O', 'O', 'I-MOD']	1	0.8411745055	And the ever powerful Lucky Santangelo has to deal with them all while Maxher teenage daughter is becoming The It girl in Europes modeling world
0	Andrew Toweymajored in biological systems engineering	['O', 'I-TRG', 'O', 'O', 'O', 'O']	0	0.7480373842	Andrew Toweymajored in biological systems engineering
0	As I mentioned in my earlier post Arrow can tend to get too broody and mopeyespecially all of the second half of last season when Oliver Queen the Green Arrow of the comics debated replacingRs al Ghul	['O', 'O', 'O', 'O', 'O', 'O', 'O', 'O', 'O', 'O', 'O', 'O', 'O', 'O', 'O', 'O', 'O', 'O', 'O', 'O', 'O', 'O', 'O', 'O', 'O', 'B-TRG', 'I-TRG', 'O', 'B-SRC', 'I-SRC', 'O', 'B-MOD', 'I-MOD', 'O', 'O', 'O', 'O']	1	0.9985281861	As I mentioned in my earlier post Arrow can tend to get too broody and mopeyespecially all of the second half of last season when Oliver Queen the Green Arrow of the comics debated replacingRs al Ghul
0	Barima Yeboah Kordie the Aduanahene of Dormaa Traditional Area called for good relationship between the church state and traditional rulers to ensure the socioeconomic development of the nation	['B-TRG', 'I-TRG', 'I-TRG', 'O', 'B-SRC', 'O', 'B-MOD', 'I-MOD', 'I-MOD', 'O', 'O', 'O', 'O', 'O', 'O', 'O', 'O', 'O', 'O', 'O', 'O', 'O', 'O', 'O', 'O', 'O', 'O', 'O']	1	0.999274421	Barima Yeboah Kordie the Aduanahene of Dormaa Traditional Area called for good relationship between the church state and traditional rulers to ensure the socioeconomic development of the nation
0	Be the Betty of the brunch table with this simple matchthat boosts of golden hues and supreme style victory	['O', 'O', 'B-SRC', 'O', 'B-MOD', 'I-MOD', 'I-MOD', 'O', 'O', 'O', 'O', 'O', 'O', 'O', 'O', 'O', 'O', 'O', 'O']	1	0.9996502434	Be the *Betty* of /the brunch table/ with this simple matchthat boosts of golden hues and supreme style victory
0	Beginning Wednesday 923 at Albertsons score CW Premium Frozen Vegetables for as low as FREE after coupon	['O', 'O', 'O', 'O', 'O', 'O', 'O', 'O', 'O', 'O', 'O', 'O', 'O', 'O', 'O', 'O', 'O']	0	0.9999383629	Beginning Wednesday 923 at Albertsons score CW Premium Frozen Vegetables for as low as FREE after coupon
0	Behold the Lambo of God	['O', 'O', 'B-SRC', 'O', 'O']	0	0.8131442118	Behold the Lambo of God
0	Bishop Emeritus Colm OReilly has been named the Tesco Longford	['O', 'O', 'B-TRG', 'I-TRG', 'O', 'O', 'O', 'O', 'O', 'I-SRC']	0	0.8045763822	Bishop Emeritus Colm OReilly has been named the Tesco Longford
0	But of course he is the Beethoven of private pathologists seeing the clues and making the connections that ordinary salaried policeemployed medical examiners miss	['O', 'O', 'O', 'B-TRG', 'O', 'O', 'B-SRC', 'O', 'B-MOD', 'I-MOD', 'O', 'O', 'O', 'O', 'O', 'O', 'O', 'O', 'O', 'O', 'O', 'O', 'O', 'O']	1	0.9997494681	But of course |he| is the *Beethoven* of /private pathologists/ seeing the clues and making the connections that ordinary salaried policeemployed medical examiners miss
0	But that is providing little comfort for investors watching earnings forecasts downgraded for 201516	['O', 'O', 'O', 'O', 'O', 'O', 'O', 'O', 'O', 'O', 'O', 'O', 'O', 'O']	0	0.9999389329	But that is providing little comfort for investors watching earnings forecasts downgraded for 201516
0	Castro calls Maradona the Che of sports and the retired football star boasts a tattoo of Guevara on his right arm which he got when he came to Cuba for a drug rehab program in 2004	['O', 'O', 'B-TRG', 'O', 'B-SRC', 'O', 'B-MOD', 'O', 'O', 'O', 'O', 'O', 'O', 'O', 'O', 'O', 'O', 'O', 'O', 'O', 'O', 'O', 'O', 'O', 'O', 'O', 'O', 'O', 'O', 'O', 'O', 'O', 'O', 'O', 'O', 'O']	1	0.9996741367	Castro calls |Maradona| the *Che* of /sports/ and the retired football star boasts a tattoo of Guevara on his right arm which he got when he came to Cuba for a drug rehab program in 2004
0	Chancellor is the Marshawn Lynch of the Seahawks defense	['B-TRG', 'O', 'O', 'B-SRC', 'I-SRC', 'O', 'B-MOD', 'I-MOD', 'I-MOD']	1	0.9990968494	|Chancellor| is the *Marshawn Lynch* of /the Seahawks defense/
0	Dark Side Aloha Shirt I hear Darth Vader often went on holidays on Dagobah widely considered to be the Hawaii of planets	['O', 'O', 'O', 'O', 'O', 'O', 'O', 'O', 'O', 'O', 'O', 'O', 'O', 'B-TRG', 'O', 'O', 'O', 'O', 'O', 'B-SRC', 'O', 'B-MOD']	1	0.9992777702	Dark Side Aloha Shirt I hear Darth Vader often went on holidays on |Dagobah| widely considered to be the *Hawaii* of /planets/
0	Donald Trump is the Lonesome Rhodes of our time	['B-TRG', 'I-TRG', 'O', 'O', 'B-SRC', 'I-SRC', 'O', 'B-MOD', 'I-MOD']	1	0.9991559389	|Donald Trump| is the *Lonesome Rhodes* of /our time/
0	Donald Trump the Braggart Nonpareil	['O', 'O', 'O', 'O', 'I-SRC']	0	0.3975738279	Donald Trump the Braggart Nonpareil
0	Donaldsome of the hosts interjected	['O', 'O', 'O', 'O', 'O']	0	0.6506855663	Donaldsome of the hosts interjected
0	Egypt is the Hollywood of the Middle East he says	['B-TRG', 'O', 'O', 'B-SRC', 'O', 'B-MOD', 'I-MOD', 'I-MOD', 'O', 'O']	1	0.9988032771	|Egypt| is the *Hollywood* of /the Middle East/ he says
0	Eric OFlaherty LHP	['O', 'O', 'O']	0	0.7039524742	Eric OFlaherty LHP
0	For example YouTube currently offers annotations and cards that can link out to merchandise websites such as Fandango or Movieticketscom	['O', 'O', 'O', 'O', 'O', 'O', 'O', 'O', 'O', 'O', 'O', 'O', 'O', 'O', 'O', 'O', 'O', 'O', 'O', 'O']	0	0.9999379413	For example YouTube currently offers annotations and cards that can link out to merchandise websites such as Fandango or Movieticketscom
0	Fridays announcement answered that loud and clear even if coaches and players were unavailable for comment	['O', 'O', 'O', 'O', 'O', 'O', 'O', 'O', 'O', 'O', 'O', 'O', 'O', 'O', 'O', 'O']	0	0.9999383954	Fridays announcement answered that loud and clear even if coaches and players were unavailable for comment
0	He labelled him without a doubt the Kevin Rudd of the Liberal Party	['O', 'O', 'B-TRG', 'O', 'O', 'O', 'O', 'B-SRC', 'I-SRC', 'O', 'B-MOD', 'I-MOD', 'I-MOD']	1	0.999369081	He labelled |him| without a doubt the *Kevin Rudd* of /the Liberal Party/
0	Hes like the Sherlock Holmes of garbage Throughout the series the majority of fan emails that Whitesides received were from children who noticed a cleaning supply that wasnt in the book and suggested a magical purpose	['B-TRG', 'O', 'O', 'B-SRC', 'I-SRC', 'O', 'B-MOD', 'O', 'O', 'O', 'O', 'O', 'O', 'O', 'O', 'O', 'O', 'O', 'O', 'O', 'O', 'O', 'O', 'O', 'O', 'O', 'O', 'O', 'O', 'O', 'O', 'O', 'O', 'O', 'O', 'O']	1	0.9995863789	|Hes| like the *Sherlock Holmes* of /garbage/ Throughout the series the majority of fan emails that Whitesides received were from children who noticed a cleaning supply that wasnt in the book and suggested a magical purpose
0	Hey Rick Chris is Orinda Mark in Arcadia	['O', 'O', 'O', 'O', 'B-SRC', 'I-SRC', 'O', 'B-MOD']	1	0.7000208605	Hey Rick Chris is Orinda Mark in Arcadia
0	Hovering in the area of 2600 Twitters stock price has underperformed in the last 52 weeks and no amount of optimism regarding upcoming products and appointments of new executives can hide that fact	['O', 'O', 'O', 'O', 'O', 'O', 'O', 'O', 'O', 'O', 'O', 'O', 'O', 'O', 'O', 'O', 'O', 'O', 'O', 'O', 'O', 'O', 'O', 'O', 'O', 'O', 'O', 'O', 'O', 'O', 'O', 'O', 'O']	0	0.9999388019	Hovering in the area of 2600 Twitters stock price has underperformed in the last 52 weeks and no amount of optimism regarding upcoming products and appointments of new executives can hide that fact
0	However 50 years of conversation is too long without seeing more movement and to a certain extent regression	['O', 'O', 'O', 'O', 'O', 'O', 'O', 'O', 'O', 'O', 'O', 'O', 'O', 'O', 'O', 'O', 'O', 'O']	0	0.9999380662	However 50 years of conversation is too long without seeing more movement and to a certain extent regression
0	I called up my family and asked them what I should vote for and they told me The Voice which I found acceptable because I do think creator Mark Burnett is the Ed Sullivan of our day	['O', 'O', 'O', 'O', 'O', 'O', 'O', 'O', 'O', 'O', 'O', 'O', 'O', 'O', 'O', 'O', 'O', 'O', 'O', 'O', 'O', 'O', 'O', 'O', 'O', 'O', 'O', 'O', 'B-TRG', 'I-TRG', 'O', 'O', 'B-SRC', 'I-SRC', 'O', 'B-MOD', 'I-MOD']	1	0.9990984436	I called up my family and asked them what I should vote for and they told me The Voice which I found acceptable because I do think creator |Mark Burnett| is the *Ed Sullivan* of /our day/
0	I was basically my version of theMichael Scott of car salesman which is a total contrast to the way David runs his stores	['B-TRG', 'O', 'O', 'O', 'O', 'O', 'O', 'I-SRC', 'O', 'B-MOD', 'I-MOD', 'O', 'O', 'O', 'O', 'O', 'O', 'O', 'O', 'O', 'O', 'O', 'O']	1	0.9991180854	|I| was basically my version of the*Michael Scott* of /car salesman/ which is a total contrast to the way David runs his stores
0	If possible play a game together or even Netflix a couple of movies	['O', 'O', 'O', 'O', 'O', 'O', 'O', 'O', 'O', 'O', 'O', 'O', 'O']	0	0.9999380453	If possible play a game together or even Netflix a couple of movies
0	If youre in the market for a Bentley SUV likely north of 350000 tick the box for the 18speaker 1950watt unit from Naim arguably the Bentley of sound systems	['O', 'O', 'O', 'O', 'O', 'O', 'O', 'O', 'O', 'O', 'O', 'O', 'O', 'O', 'O', 'O', 'O', 'O', 'O', 'O', 'O', 'O', 'B-TRG', 'O', 'O', 'B-SRC', 'O', 'B-MOD', 'I-MOD']	1	0.9983901229	If youre in the market for a Bentley SUV likely north of 350000 tick the box for |the 18speaker 1950watt unit from Naim| arguably the *Bentley* of /sound systems/
0	Im kind of like the Donald Trump of love	['B-TRG', 'O', 'O', 'O', 'O', 'B-SRC', 'I-SRC', 'O', 'B-MOD']	1	0.9987570143	|I|m kind of like the *Donald Trump* of /love/
0	Import and export OPML format OPML is sort of like the Rosetta Stone of mind mapping software It enables you to share maps with other programs	['O', 'O', 'O', 'O', 'O', 'B-TRG', 'O', 'O', 'O', 'O', 'O', 'B-SRC', 'I-SRC', 'O', 'B-MOD', 'I-MOD', 'I-MOD', 'O', 'O', 'O', 'O', 'O', 'O', 'O', 'O', 'O']	1	0.9990373473	Import and export OPML format |OPML| is sort of like the *Rosetta Stone* of /mind mapping software/ It enables you to share maps with other programs
0	In depth historical unit shipment data is provided for 2014 with a five year forecast from 20152019 also included	['O', 'O', 'O', 'O', 'O', 'O', 'O', 'O', 'O', 'O', 'O', 'O', 'O', 'O', 'O', 'O', 'O', 'O', 'O']	0	0.9999379965	In depth historical unit shipment data is provided for 2014 with a five year forecast from 20152019 also included
0	In Rosewood a comparatively lighthearted episodic quasipolice procedural premiering Wednesday on Fox Morris Chestnut plays Miamibased Dr Beaumont Rosewood a kind of freelance medical examiner considered by some to be the Beethoven of private pathologists as he likes to put it	['O', 'O', 'O', 'O', 'O', 'O', 'O', 'O', 'O', 'O', 'O', 'O', 'O', 'O', 'O', 'O', 'B-TRG', 'I-TRG', 'I-TRG', 'O', 'O', 'O', 'O', 'O', 'O', 'O', 'O', 'O', 'O', 'O', 'O', 'B-SRC', 'O', 'B-MOD', 'I-MOD', 'O', 'O', 'O', 'O', 'O', 'O']	1	0.9994688388	In Rosewood a comparatively lighthearted episodic quasipolice procedural premiering Wednesday on Fox Morris Chestnut plays Miamibased |Dr Beaumont Rosewood| a kind of freelance medical examiner considered by some to be the *Beethoven* of /private pathologists/ as he likes to put it
0	In the article containing the 2015 ribs list Daily Meal editor Kate Kolenda calls Chris Lilly of Big Bob Gibson 1715 6th Ave	['O', 'O', 'O', 'O', 'O', 'O', 'O', 'O', 'O', 'O', 'O', 'O', 'O', 'O', 'O', 'I-SRC', 'O', 'B-MOD', 'I-MOD', 'O', 'O', 'O', 'O']	1	0.837833251	In the article containing the 2015 ribs list Daily Meal editor Kate Kolenda calls Chris Lilly of Big Bob Gibson 1715 6th Ave
0	Is this an Eric Garner moment for the IsraelPalestine conflict	['O', 'O', 'O', 'O', 'O', 'O', 'O', 'O', 'I-MOD', 'I-MOD']	0	0.7497925756	Is |this| an *Eric Garner moment* for /the IsraelPalestine conflict/
0	It turns out the hosts of the Reply All podcast are like the Bruce and Tony of NPR	['O', 'O', 'O', 'O', 'I-TRG', 'O', 'B-TRG', 'I-TRG', 'O', 'I-TRG', 'O', 'O', 'O', 'B-SRC', 'I-SRC', 'I-SRC', 'O', 'B-MOD']	1	0.7707222604	It turns out |the hosts of the Reply All podcast| are like the *Bruce and Tony* of /NPR/
0	Johnson is completing 61 percent of his passes in the uptempo offense that has gotten off a nationleading 95 plays a game and has some people calling Bowling Green the Baylor of the MAC	['O', 'O', 'O', 'O', 'O', 'O', 'O', 'O', 'O', 'O', 'O', 'O', 'O', 'O', 'O', 'O', 'O', 'O', 'O', 'O', 'O', 'O', 'O', 'O', 'O', 'O', 'O', 'B-TRG', 'I-TRG', 'O', 'B-SRC', 'O', 'B-MOD', 'I-MOD']	1	0.999663334	Johnson is completing 61 percent of his passes in the uptempo offense that has gotten off a nationleading 95 plays a game and has some people calling |Bowling Green| the *Baylor* of /the MAC/
0	Kestelman now NBL executive chairman has been dubbed the Frank Lowy of basketball and says the sport is riding a wave of support in Australia only previously seen in the 1990s	['B-TRG', 'O', 'O', 'O', 'O', 'O', 'O', 'O', 'O', 'B-SRC', 'I-SRC', 'O', 'B-MOD', 'O', 'O', 'O', 'O', 'O', 'O', 'O', 'O', 'O', 'O', 'O', 'O', 'O', 'O', 'O', 'O', 'O', 'O']	1	0.9997798784	|Kestelman| now NBL executive chairman has been dubbed the *Frank Lowy* of /basketball/ and says the sport is riding a wave of support in Australia only previously seen in the 1990s
0	Lead vocalist Alice Cooper is the Godvoice of rock with a deep paternal sound that says Oh yes you will come along for this ride	['O', 'O', 'B-TRG', 'I-TRG', 'O', 'O', 'B-SRC', 'O', 'B-MOD', 'O', 'O', 'O', 'O', 'O', 'O', 'O', 'O', 'O', 'O', 'O', 'O', 'O', 'O', 'O', 'O']	1	0.9989850715	Lead vocalist Alice Cooper is the Godvoice of rock with a deep paternal sound that says Oh yes you will come along for this ride
0	Manziel the No	['B-TRG', 'O', 'O']	0	0.6639948744	Manziel the No
0	Masten constituents do not want this Common Council Member Ulysees O Wingo of the Masten District	['O', 'O', 'O', 'O', 'O', 'O', 'O', 'O', 'O', 'O', 'I-TRG', 'O', 'O', 'B-MOD', 'I-MOD', 'I-MOD']	0	0.7038121688	Masten constituents do not want this Common Council Member Ulysees O Wingo of the Masten District
0	Nevertheless I was surprised when I read that CapHatien was once known as The Paris of the Antilles	['O', 'O', 'O', 'O', 'O', 'O', 'O', 'O', 'B-TRG', 'O', 'O', 'O', 'O', 'O', 'B-SRC', 'O', 'B-MOD', 'I-MOD']	1	0.9993255614	Nevertheless I was surprised when I read that |CapHatien| was once known as The *Paris* of /the Antilles/
0	Nintendo is the Disney of the gaming world a controlling creative titan that creates beloved characters with shocking regularity	['B-TRG', 'O', 'O', 'B-SRC', 'O', 'B-MOD', 'I-MOD', 'I-MOD', 'O', 'O', 'O', 'O', 'O', 'O', 'O', 'O', 'O', 'O', 'O']	1	0.9995929123	|Nintendo| is the *Disney* of /the gaming world/ a controlling creative titan that creates beloved characters with shocking regularity
0	Official Queensbridge Mutterers The Unfortunate Rap Detritus of the 1986 Mets	['O', 'O', 'O', 'O', 'O', 'O', 'I-SRC', 'O', 'B-MOD', 'I-MOD', 'I-MOD']	1	0.7313435902	Official Queensbridge Mutterers The Unfortunate Rap Detritus of the 1986 Mets
0	Organized by season its pages are full of cards made specifically for holidays thankyous birthdays special events and much more	['O', 'O', 'O', 'O', 'O', 'O', 'O', 'O', 'O', 'O', 'O', 'O', 'O', 'O', 'O', 'O', 'O', 'O', 'O', 'O']	0	0.9999387249	Organized by season its pages are full of cards made specifically for holidays thankyous birthdays special events and much more
0	Overnight News Brazil should get sowers today and tomorrow then will be mostly dry	['O', 'O', 'O', 'O', 'O', 'O', 'O', 'O', 'O', 'O', 'O', 'O', 'O', 'O']	0	0.9999379512	Overnight News Brazil should get sowers today and tomorrow then will be mostly dry
0	Paige is known as the Robbie Farah of the team	['B-TRG', 'O', 'O', 'O', 'O', 'B-SRC', 'I-SRC', 'O', 'B-MOD', 'I-MOD']	1	0.9994265506	|Paige| is known as the *Robbie Farah* of /the team/
0	Pair a long position in the ETF with a sold Nov 15 19600 call for a net debit of about 19079	['O', 'O', 'O', 'O', 'O', 'O', 'O', 'O', 'O', 'O', 'O', 'O', 'O', 'O', 'O', 'O', 'O', 'O', 'O', 'O', 'O']	0	0.9999394869	Pair a long position in the ETF with a sold Nov 15 19600 call for a net debit of about 19079
0	Products priced as low as499 each Buy 3 OFF	['O', 'O', 'O', 'O', 'O', 'O', 'O', 'O', 'O']	0	0.9999379943	Products priced as low as499 each Buy 3 OFF
0	Purge Yemen of scum	['O', 'O', 'O', 'B-MOD']	0	0.6722224571	Purge Yemen of scum
0	Quixotic Greek anticorruption crusader finally tastes success Athens AFP As Alexis Tsipras cruised to victory in Greeces general election the outcome must have tasted even sweeter for the man considered the Don Quixote of Greek politics	['O', 'O', 'O', 'O', 'O', 'O', 'O', 'O', 'O', 'O', 'O', 'O', 'O', 'O', 'O', 'O', 'O', 'O', 'O', 'O', 'O', 'O', 'O', 'O', 'O', 'O', 'O', 'B-TRG', 'I-TRG', 'O', 'O', 'B-SRC', 'I-SRC', 'O', 'B-MOD', 'I-MOD']	1	0.9994205424	Quixotic Greek anticorruption crusader finally tastes success Athens AFP As Alexis Tsipras cruised to victory in Greeces general election the outcome must have tasted even sweeter for |the man| considered the *Don Quixote* of /Greek politics/
0	Regardless of any autopsy warning or aspirationthis party is still badly fumbling on womens issues	['O', 'O', 'O', 'O', 'O', 'O', 'O', 'O', 'O', 'O', 'O', 'O', 'O', 'O', 'O']	0	0.9999384247	Regardless of any autopsy warning or aspirationthis party is still badly fumbling on womens issues
0	Remember you can email or message me your predictions thoughts and inae psychedelic ramblings at lukebrowntelegraphcouk or lukedbrown	['O', 'O', 'O', 'O', 'O', 'O', 'O', 'O', 'O', 'O', 'O', 'O', 'O', 'O', 'O', 'O', 'O', 'O']	0	0.9999382349	Remember you can email or message me your predictions thoughts and inae psychedelic ramblings at lukebrowntelegraphcouk or lukedbrown
0	Reuters US stockindex futures traded lower shortly before the opening bell Wednesday as investors avoided big bets ahead of the start of the Federal Reserves muchanticipated twoday meeting	['O', 'O', 'O', 'O', 'O', 'O', 'O', 'O', 'O', 'O', 'O', 'O', 'O', 'O', 'O', 'O', 'O', 'O', 'O', 'O', 'O', 'O', 'O', 'O', 'O', 'O', 'O', 'O']	0	0.9999381155	Reuters US stockindex futures traded lower shortly before the opening bell Wednesday as investors avoided big bets ahead of the start of the Federal Reserves muchanticipated twoday meeting
0	Sensing that shes a bit adrift Nickbecomes the Captain America of chivalry and upon learning her purse was stolen which included her wallet and credit cards hes determined to help her get home	['O', 'O', 'O', 'O', 'O', 'O', 'B-TRG', 'O', 'B-SRC', 'I-SRC', 'O', 'B-MOD', 'O', 'O', 'O', 'O', 'O', 'O', 'O', 'O', 'O', 'O', 'O', 'O', 'O', 'O', 'O', 'O', 'O', 'O', 'O', 'O', 'O']	1	0.9997242586	Sensing that shes a bit adrift |Nick|becomes the *Captain America* of /chivalry/ and upon learning her purse was stolen which included her wallet and credit cards hes determined to help her get home
0	Shes like a Debussy of the modern computer and these hand effects	['B-TRG', 'O', 'O', 'B-SRC', 'O', 'B-MOD', 'I-MOD', 'I-MOD', 'O', 'O', 'O', 'O']	1	0.9985906754	|She|s like a *Debussy* of /the modern computer and these hand effects/
0	Statements that are not historical facts including statements about Markels and CATCos beliefs plans or expectations are forwardlooking statements	['O', 'O', 'O', 'O', 'O', 'O', 'O', 'O', 'O', 'O', 'O', 'O', 'O', 'O', 'O', 'O', 'O', 'O', 'O']	0	0.9999381485	Statements that are not historical facts including statements about Markels and CATCos beliefs plans or expectations are forwardlooking statements
0	Statements that are not historical facts including statements about TechFaiths beliefs and expectations are forwardlooking statements	['O', 'O', 'O', 'O', 'O', 'O', 'O', 'O', 'O', 'O', 'O', 'O', 'O', 'O', 'O', 'O']	0	0.9999395459	Statements that are not historical facts including statements about TechFaiths beliefs and expectations are forwardlooking statements
0	Sure many pages are wasted on stuff we already seen warscrolls the rules etc	['O', 'O', 'O', 'O', 'O', 'O', 'O', 'O', 'O', 'O', 'O', 'O', 'O', 'O']	0	0.9999386707	Sure many pages are wasted on stuff we already seen warscrolls the rules etc
0	Susan is the Sarah Connor of philosophy as she ponders the role of science fiction and thought experiments to help understand uploading time travel superintelligence the Singularity a new approach to the computational theory of mind consciousness and physicalism	['B-TRG', 'O', 'O', 'B-SRC', 'I-SRC', 'O', 'B-MOD', 'O', 'O', 'O', 'O', 'O', 'O', 'O', 'O', 'O', 'O', 'O', 'O', 'O', 'O', 'O', 'O', 'O', 'O', 'O', 'O', 'O', 'O', 'O', 'O', 'O', 'O', 'O', 'O', 'O', 'O', 'O', 'O']	1	0.9998279224	|Susan| is the *Sarah Connor* of /philosophy/ as she ponders the role of science fiction and thought experiments to help understand uploading time travel superintelligence the Singularity a new approach to the computational theory of mind consciousness and physicalism
0	The coroners office initially misidentified the Metcalf Road victim as Jaleel Alexander of San Jose	['O', 'O', 'O', 'O', 'O', 'O', 'I-TRG', 'I-TRG', 'O', 'O', 'B-SRC', 'I-SRC', 'O', 'B-MOD', 'I-MOD']	1	0.8442709328	The coroners office initially misidentified the Metcalf Road victim as Jaleel Alexander of San Jose
0	The Essex County Warriors is the Leamington Essex Districtbranch of Special Olympics Ontario	['B-TRG', 'I-TRG', 'I-TRG', 'I-TRG', 'O', 'O', 'B-SRC', 'I-SRC', 'I-SRC', 'O', 'B-MOD', 'I-MOD', 'I-MOD']	1	0.8393455273	The Essex County Warriors is the Leamington Essex Districtbranch of Special Olympics Ontario
0	The firies and the police were fantastic I couldnt give them enough thanks said Kerrie Solomon the daughterinlaw of the buildings owners Barry and Dot Solomon	['O', 'O', 'O', 'O', 'O', 'O', 'O', 'O', 'O', 'O', 'O', 'O', 'O', 'O', 'B-TRG', 'I-TRG', 'O', 'B-SRC', 'O', 'B-MOD', 'I-MOD', 'I-MOD', 'O', 'I-MOD', 'O', 'I-MOD']	1	0.7679680393	The firies and the police were fantastic I couldnt give them enough thanks said Kerrie Solomon the daughterinlaw of the buildings owners Barry and Dot Solomon
0	the glass slipper of our generation	['O', 'O', 'O', 'O', 'B-MOD', 'I-MOD']	0	0.7919987325	the glass slipper of our generation
0	THEIR back line flamboyance has seen them dubbed the Brazil of rugby by UK press but Michael Cheika believes Fjiis forward pack are the underrated and dangerous element of their first World Cup foe	['O', 'O', 'O', 'O', 'O', 'O', 'B-TRG', 'O', 'O', 'B-SRC', 'O', 'B-MOD', 'O', 'O', 'O', 'O', 'O', 'O', 'O', 'O', 'O', 'O', 'O', 'O', 'O', 'O', 'O', 'O', 'O', 'O', 'O', 'O', 'O', 'O']	1	0.999562834	THEIR back line flamboyance has seen |them| dubbed the *Brazil* of /rugby/ by UK press but Michael Cheika believes Fjiis forward pack are the underrated and dangerous element of their first World Cup foe
0	Theres a great excitation waiting for the viewers because of the previous highly tampering competition	['O', 'O', 'O', 'O', 'O', 'O', 'O', 'O', 'O', 'O', 'O', 'O', 'O', 'O', 'O']	0	0.999938139	Theres a great excitation waiting for the viewers because of the previous highly tampering competition
0	Theres a great excitation waiting for the viewers because of the previous highly tampering competition	['O', 'O', 'O', 'O', 'O', 'O', 'O', 'O', 'O', 'O', 'O', 'O', 'O', 'O', 'O']	0	0.999938139	Theres a great excitation waiting for the viewers because of the previous highly tampering competition
0	They had a massive teen following sold more than 100 million records and have been described as the One Direction of their day	['B-TRG', 'O', 'O', 'O', 'O', 'O', 'O', 'O', 'O', 'O', 'O', 'O', 'O', 'O', 'O', 'O', 'O', 'O', 'B-SRC', 'I-SRC', 'O', 'B-MOD', 'I-MOD']	1	0.9986050941	|They| had a massive teen following sold more than 100 million records and have been described as the *One Direction* of /their day/
0	Theyre the Budweiser and Miller Lite of spirits	['B-TRG', 'O', 'O', 'O', 'B-SRC', 'I-SRC', 'O', 'B-MOD']	1	0.8018166324	|Theyre| the *Budweiser* and *Miller Lite* of /spirits/
0	Tickets for Extremities are 25 with discounts for patrons under the age of 30 available at darkstormyorg or by calling 6124014506	['O', 'O', 'O', 'O', 'O', 'O', 'O', 'O', 'O', 'O', 'O', 'O', 'O', 'O', 'O', 'O', 'O', 'O', 'O', 'O', 'O']	0	0.9999382807	Tickets for Extremities are 25 with discounts for patrons under the age of 30 available at darkstormyorg or by calling 6124014506
0	Tickets for leaving scraps out start at a few hundred dollars escalating to 575 OR a court date for a second infraction	['O', 'O', 'O', 'O', 'O', 'O', 'O', 'O', 'O', 'O', 'O', 'O', 'O', 'O', 'O', 'O', 'O', 'O', 'O', 'O', 'O', 'O']	0	0.9999408738	Tickets for leaving scraps out start at a few hundred dollars escalating to 575 OR a court date for a second infraction
0	To some Kampala is a concrete jungle to some to others it is the Canaan of matooke and pork to others	['O', 'O', 'O', 'O', 'O', 'O', 'O', 'O', 'O', 'O', 'O', 'O', 'O', 'O', 'B-SRC', 'O', 'O', 'I-MOD', 'O', 'O', 'O']	1	0.8261918136	To some Kampala is a concrete jungle to some to others |it| is the *Canaan* of /matooke and pork/ to others
0	Twitter is the dominant democracy of the socialsharing economy	['O', 'O', 'O', 'O', 'O', 'O', 'O', 'I-MOD', 'I-MOD']	0	0.7892280505	Twitter is the dominant democracy of the socialsharing economy
0	Uzo Aduba is the new Ed Asner	['O', 'I-TRG', 'O', 'O', 'O', 'O', 'O']	0	0.807787163	|Uzo Aduba| is the /new/ *Ed Asner*
0	Velvetbandit is our LomoHome of the Day	['B-TRG', 'O', 'O', 'B-SRC', 'O', 'B-MOD', 'I-MOD']	1	0.7012261642	Velvetbandit is our LomoHome of the Day
0	Velvetbandit is our LomoHome of the Day	['B-TRG', 'O', 'O', 'B-SRC', 'O', 'B-MOD', 'I-MOD']	1	0.7012261642	Velvetbandit is our LomoHome of the Day
0	Visiting Angels is like the McDonalds or Subway of the senior homecare industry	['B-TRG', 'I-TRG', 'O', 'O', 'O', 'O', 'O', 'B-SRC', 'O', 'B-MOD', 'I-MOD', 'I-MOD', 'I-MOD']	1	0.8467453362	|Visiting Angels| is like the *McDonalds* or *Subway* of /the senior homecare industry/
0	We call this a me developer	['O', 'O', 'O', 'O', 'O', 'O']	0	0.7462785278	We call this a me developer
0	We do post a bare bones summary of the days lesson on Schoology but thats likeJournal quotations reading plus any homework attachments	['O', 'O', 'O', 'O', 'O', 'O', 'O', 'O', 'O', 'O', 'O', 'O', 'O', 'O', 'O', 'O', 'O', 'O', 'O', 'O', 'O', 'O']	0	0.9999381653	We do post a bare bones summary of the days lesson on Schoology but thats likeJournal quotations reading plus any homework attachments
0	Well there are such books however real party occurs when its filled on best of entertaining and also spontaneity	['O', 'O', 'O', 'O', 'O', 'O', 'O', 'O', 'O', 'O', 'O', 'O', 'O', 'O', 'O', 'O', 'O', 'O', 'O']	0	0.99993803	Well there are such books however real party occurs when its filled on best of entertaining and also spontaneity
0	Well theres a few BlackBerry touches as well including preloading BBM as well as their own Calendar Tasks Notes apps and more	['O', 'O', 'O', 'O', 'O', 'O', 'O', 'O', 'O', 'O', 'O', 'O', 'O', 'O', 'O', 'O', 'O', 'O', 'O', 'O', 'O', 'O']	0	0.9999381798	Well theres a few BlackBerry touches as well including preloading BBM as well as their own Calendar Tasks Notes apps and more
0	Which isnt surprising because even JFK wasnt the JFK of spaceadvocate fantasies	['O', 'O', 'O', 'O', 'O', 'B-TRG', 'O', 'O', 'O', 'O', 'O', 'I-MOD']	0	0.770893304	Which isnt surprising because even |JFK| wasnt the *JFK* of /spaceadvocate fantasies/
0	While 20 dilapidated buildings remain as dinosaurs of what once was a thriving job producing industry the demolition is underway on one asbestos filled building while contamination is also being removed from two other structures	['O', 'O', 'I-TRG', 'O', 'O', 'O', 'B-SRC', 'O', 'O', 'O', 'O', 'O', 'I-MOD', 'I-MOD', 'I-MOD', 'I-MOD', 'O', 'O', 'O', 'O', 'O', 'O', 'O', 'O', 'O', 'O', 'O', 'O', 'O', 'O', 'O', 'O', 'O', 'O', 'O']	1	0.8069736277	While 20 dilapidated buildings remain as dinosaurs of what once was a thriving job producing industry the demolition is underway on one asbestos filled building while contamination is also being removed from two other structures
0	While describing every quirk and aspect to the new complex Gottsleben called it the Cadillac of tracks	['O', 'O', 'O', 'O', 'O', 'O', 'O', 'O', 'O', 'O', 'O', 'O', 'B-TRG', 'O', 'B-SRC', 'O', 'B-MOD']	1	0.9986235194	While describing every quirk and aspect to the new complex Gottsleben called |it| the *Cadillac* of /tracks/
0	While the price has yet to be set and shareholders vote on the issue only on October 6 a rough calculation puts the shares at R2327 worth each a 50 discount to the R4654 closing price on Wednesday	['O', 'O', 'O', 'O', 'O', 'O', 'O', 'O', 'O', 'O', 'O', 'O', 'O', 'O', 'O', 'O', 'O', 'O', 'O', 'O', 'O', 'O', 'O', 'O', 'O', 'O', 'O', 'O', 'O', 'O', 'O', 'O', 'O', 'O', 'O', 'O', 'O', 'O']	0	0.9999389148	While the price has yet to be set and shareholders vote on the issue only on October 6 a rough calculation puts the shares at R2327 worth each a 50 discount to the R4654 closing price on Wednesday
0	Youll have a front row seat for three days of industry panel discussions live demos with members of the Pixologic Team and interviews with the pros	['O', 'O', 'O', 'O', 'O', 'O', 'O', 'O', 'O', 'O', 'O', 'O', 'O', 'O', 'O', 'O', 'O', 'O', 'O', 'O', 'O', 'O', 'O', 'O', 'O', 'O']	0	0.9999379791	Youll have a front row seat for three days of industry panel discussions live demos with members of the Pixologic Team and interviews with the prossent	tags	prediction_label	mean	article_url	label	annotate_sentence	0_clf	50k_clf	200k_clf	500k_clf	50k_seqtag	0_seqtag	500k_seqtag	old label	already labeled	50k_seqtag	0_seqtag	500k_seqtag	old_anno	already annotated	Kommentar	final
200k	A national LGBT leader the South Phillyborn Segal was at the 1969 Stonewall riots in Greenwich Village the Bunker Hill of gaydom	['O', 'O', 'I-TRG', 'O', 'B-TRG', 'I-TRG', 'I-TRG', 'I-TRG', 'O', 'O', 'O', 'O', 'O', 'O', 'O', 'O', 'O', 'O', 'B-SRC', 'I-SRC', 'O', 'B-MOD']	1	0.8964769378	A national LGBT leader the South Phillyborn Segal was at |the 1969 Stonewall riots in Greenwich Village| the *Bunker Hill* of /gaydom/
200k	A webcast replay will also be available at wwwtechfaithwirelesscom	['O', 'O', 'O', 'O', 'O', 'O', 'O', 'O', 'O']	0	0.9999986442	A webcast replay will also be available at wwwtechfaithwirelesscom
200k	About Source Intelligencewwwsourceintelligencecom	['O', 'O', 'O']	0	0.999998647	About Source Intelligencewwwsourceintelligencecom
200k	Abrams is the New Hope of a franchise now a Walt Disney Co property already preparing to fire out a meteor storm of sequels and spinoffs	['O', 'O', 'O', 'O', 'O', 'O', 'B-MOD', 'O', 'O', 'O', 'O', 'O', 'O', 'O', 'O', 'O', 'O', 'O', 'O', 'O', 'O', 'O', 'O', 'O', 'O', 'O']	0	0.8649671843	|Abrams| is the *New Hope* of /a franchise now a Walt Disney Co property already preparing to fire out a meteor storm of sequels and spinoffs/
200k	All media inquiries	['O', 'O', 'O']	0	0.9999986449	All media inquiries
200k	Another client recently referred to Eng as the Mister Myagi of Life Coaching	['O', 'O', 'O', 'O', 'O', 'B-TRG', 'O', 'O', 'B-SRC', 'I-SRC', 'O', 'B-MOD', 'I-MOD']	1	0.9936665257	Another client recently referred to |Eng| as the *Mister Myagi* of /Life Coaching/
200k	As I mentioned in my earlier post Arrow can tend to get too broody and mopeyespecially all of the second half of last season when Oliver Queen the Green Arrow of the comics debated replacingRs al Ghul	['O', 'O', 'O', 'O', 'O', 'O', 'O', 'O', 'O', 'O', 'O', 'O', 'O', 'O', 'O', 'O', 'O', 'O', 'O', 'O', 'O', 'O', 'O', 'O', 'O', 'B-TRG', 'I-TRG', 'O', 'B-SRC', 'I-SRC', 'O', 'B-MOD', 'I-MOD', 'O', 'O', 'O', 'O']	1	0.9972768258	As I mentioned in my earlier post Arrow can tend to get too broody and mopeyespecially all of the second half of last season when Oliver Queen the Green Arrow of the comics debated replacingRs al Ghul
200k	As my wife was wheeled into the ward up bounced the Jerry Garcia of obstetrics flower shirt jeans distressed but not as much as me	['O', 'B-TRG', 'I-TRG', 'O', 'O', 'O', 'O', 'O', 'O', 'O', 'O', 'B-SRC', 'I-SRC', 'O', 'B-MOD', 'I-MOD', 'I-MOD', 'O', 'O', 'O', 'O', 'O', 'O', 'O', 'O']	1	0.9038195051	As my wife was wheeled into the ward up bounced the *Jerry Garcia* of /obstetrics/ flower shirt jeans distressed but not as much as me
200k	Be the Betty of the brunch table with this simple matchthat boosts of golden hues and supreme style victory	['O', 'O', 'B-SRC', 'O', 'B-MOD', 'I-MOD', 'I-MOD', 'O', 'O', 'O', 'O', 'O', 'O', 'O', 'O', 'O', 'O', 'O', 'O']	1	0.9946325261	Be the *Betty* of /the brunch table/ with this simple matchthat boosts of golden hues and supreme style victory
200k	Born with a challenger mindset in Upstate New York the scrappy creative ideas agency is the David to many industry Goliaths	['O', 'O', 'O', 'O', 'O', 'O', 'O', 'O', 'O', 'O', 'O', 'O', 'O', 'O', 'O', 'O', 'B-SRC', 'O', 'B-MOD', 'I-MOD', 'B-TRG']	1	0.8655158942	Born with a challenger mindset in Upstate New York the scrappy creative ideas agency is the David to many industry Goliaths
200k	But of course he is the Beethoven of private pathologists seeing the clues and making the connections that ordinary salaried policeemployed medical examiners miss	['O', 'O', 'O', 'B-TRG', 'O', 'O', 'B-SRC', 'O', 'B-MOD', 'I-MOD', 'O', 'O', 'O', 'O', 'O', 'O', 'O', 'O', 'O', 'O', 'O', 'O', 'O', 'O']	1	0.9996202982	But of course |he| is the *Beethoven* of /private pathologists/ seeing the clues and making the connections that ordinary salaried policeemployed medical examiners miss
200k	Castro calls Maradona the Che of sports and the retired football star boasts a tattoo of Guevara on his right arm which he got when he came to Cuba for a drug rehab program in 2004	['O', 'O', 'B-TRG', 'O', 'B-SRC', 'O', 'B-MOD', 'O', 'O', 'O', 'O', 'O', 'O', 'O', 'O', 'O', 'O', 'O', 'O', 'O', 'O', 'O', 'O', 'O', 'O', 'O', 'O', 'O', 'O', 'O', 'O', 'O', 'O', 'O', 'O', 'O']	1	0.9998026415	Castro calls |Maradona| the *Che* of /sports/ and the retired football star boasts a tattoo of Guevara on his right arm which he got when he came to Cuba for a drug rehab program in 2004
200k	Caxton News Service Read original story on brakpanheraldcoza	['O', 'O', 'O', 'O', 'O', 'O', 'O', 'O']	0	0.9999986472	Caxton News Service Read original story on brakpanheraldcoza
200k	Complex programming has long been the Achilles heel of lighting control	['B-TRG', 'I-TRG', 'O', 'O', 'O', 'O', 'B-SRC', 'I-SRC', 'O', 'B-MOD', 'I-MOD']	1	0.8852566032	|Complex programming| has long been the *Achilles heel* of /lighting control/
200k	Department of Human Services Secretary Announces Innovative Changes to Medicaid in Pennsylvania	['O', 'O', 'O', 'O', 'O', 'O', 'O', 'O', 'O', 'O', 'O', 'O']	0	0.9999986454	Department of Human Services Secretary Announces Innovative Changes to Medicaid in Pennsylvania
200k	Donald Trump is the Lonesome Rhodes of our time	['B-TRG', 'I-TRG', 'O', 'O', 'B-SRC', 'I-SRC', 'O', 'B-MOD', 'I-MOD']	1	0.9978708299	|Donald Trump| is the *Lonesome Rhodes* of /our time/
200k	Educational resources are available within the application to assist in understanding the cardiomyopathies	['O', 'O', 'O', 'O', 'O', 'O', 'O', 'O', 'O', 'O', 'O', 'O', 'O']	0	0.9999986469	Educational resources are available within the application to assist in understanding the cardiomyopathies
200k	Encourage good hand washing and disinfect commonly touched surfaces	['O', 'O', 'O', 'O', 'O', 'O', 'O', 'O', 'O']	0	0.9999986445	Encourage good hand washing and disinfect commonly touched surfaces
200k	Face masks are my absolute favourite skin care indulgence	['O', 'O', 'O', 'O', 'O', 'O', 'O', 'O', 'O']	0	0.9999986449	Face masks are my absolute favourite skin care indulgence
200k	For further information please visit wwwprovequitycom	['O', 'O', 'O', 'O', 'O', 'O']	0	0.9999986459	For further information please visit wwwprovequitycom
200k	For inquiries please email them at hellobraidlycom	['O', 'O', 'O', 'O', 'O', 'O', 'O']	0	0.9999986465	For inquiries please email them at hellobraidlycom
200k	For research methodology information visit httpwwwfivestarprofessionalcom	['O', 'O', 'O', 'O', 'O', 'O']	0	0.9999986456	For research methodology information visit httpwwwfivestarprofessionalcom
200k	Fozzie is the Ed McMahonesque sidekick	['O', 'O', 'O', 'O', 'I-SRC', 'O']	0	0.7657295228	Fozzie is the Ed McMahonesque sidekick
200k	Friends may sign the online guest register at wwwblackhillsfuneralhomecom	['O', 'O', 'O', 'O', 'O', 'O', 'O', 'O', 'O']	0	0.9999986451	Friends may sign the online guest register at wwwblackhillsfuneralhomecom
200k	Have you watched the Sneak Peek of my store yet	['O', 'O', 'O', 'O', 'O', 'O', 'O', 'O', 'O', 'O']	0	0.7743915832	Have you watched the Sneak Peek of my store yet
200k	He became the selfie Santa Claus of the night as he scribbled through paperbacks and posed	['B-TRG', 'O', 'O', 'O', 'O', 'I-SRC', 'O', 'O', 'O', 'O', 'O', 'O', 'O', 'O', 'O', 'O']	0	0.7877868729	|He| became the selfie *Santa Claus* of /the night/ as he scribbled through paperbacks and posed
200k	He labelled him without a doubt the Kevin Rudd of the Liberal Party	['O', 'O', 'B-TRG', 'O', 'O', 'O', 'O', 'B-SRC', 'I-SRC', 'O', 'B-MOD', 'I-MOD', 'I-MOD']	1	0.9990498082	He labelled |him| without a doubt the *Kevin Rudd* of /the Liberal Party/
200k	Hes like the Sherlock Holmes of garbage Throughout the series the majority of fan emails that Whitesides received were from children who noticed a cleaning supply that wasnt in the book and suggested a magical purpose	['B-TRG', 'O', 'O', 'B-SRC', 'I-SRC', 'O', 'B-MOD', 'O', 'O', 'O', 'O', 'O', 'O', 'O', 'O', 'O', 'O', 'O', 'O', 'O', 'O', 'O', 'O', 'O', 'O', 'O', 'O', 'O', 'O', 'O', 'O', 'O', 'O', 'O', 'O', 'O']	1	0.9997061537	|Hes| like the *Sherlock Holmes* of /garbage/ Throughout the series the majority of fan emails that Whitesides received were from children who noticed a cleaning supply that wasnt in the book and suggested a magical purpose
200k	Highresolution images are available at wwwkeysightcomfindM8196images	['O', 'O', 'O', 'O', 'O', 'O']	0	0.9999986459	Highresolution images are available at wwwkeysightcomfindM8196images
200k	I called it the Miss Understood she said	['O', 'O', 'O', 'O', 'O', 'I-SRC', 'O', 'O']	0	0.798171124	I called it the Miss Understood she said
200k	I think hes going to be the Gary Barlow of the group	['O', 'O', 'B-TRG', 'O', 'O', 'O', 'O', 'B-SRC', 'I-SRC', 'O', 'B-MOD', 'I-MOD']	1	0.9993805591	I think |he|s going to be the *Gary Barlow* of /the group/
200k	I was basically my version of theMichael Scott of car salesman which is a total contrast to the way David runs his stores	['B-TRG', 'O', 'O', 'O', 'O', 'O', 'O', 'I-SRC', 'O', 'B-MOD', 'I-MOD', 'O', 'O', 'O', 'O', 'O', 'O', 'O', 'O', 'O', 'O', 'O', 'O']	1	0.9946862953	|I| was basically my version of the*Michael Scott* of /car salesman/ which is a total contrast to the way David runs his stores
200k	If youre in the market for a Bentley SUV likely north of 350000 tick the box for the 18speaker 1950watt unit from Naim arguably the Bentley of sound systems	['O', 'O', 'O', 'O', 'O', 'O', 'O', 'O', 'O', 'O', 'O', 'O', 'O', 'O', 'O', 'O', 'O', 'O', 'O', 'O', 'O', 'O', 'B-TRG', 'O', 'O', 'B-SRC', 'O', 'B-MOD', 'I-MOD']	1	0.9996691632	If youre in the market for a Bentley SUV likely north of 350000 tick the box for |the 18speaker 1950watt unit from Naim| arguably the *Bentley* of /sound systems/
200k	In 2003 he was named the Ernst Young Entrepreneur of the Year in healthcare in New England	['O', 'O', 'B-TRG', 'O', 'O', 'O', 'B-SRC', 'O', 'I-SRC', 'O', 'O', 'O', 'O', 'O', 'O', 'O', 'O']	0	0.7448151234	In 2003 he was named the Ernst Young Entrepreneur of the Year in healthcare in New England
200k	In Dublin he will hold talks with Enda Kenny the Taoiseach of Ireland	['O', 'O', 'O', 'O', 'O', 'O', 'O', 'O', 'O', 'O', 'O', 'O', 'O']	0	0.8120474404	In Dublin he will hold talks with Enda Kenny the Taoiseach of Ireland
200k	In Rosewood a comparatively lighthearted episodic quasipolice procedural premiering Wednesday on Fox Morris Chestnut plays Miamibased Dr Beaumont Rosewood a kind of freelance medical examiner considered by some to be the Beethoven of private pathologists as he likes to put it	['O', 'O', 'O', 'O', 'O', 'O', 'O', 'O', 'O', 'O', 'O', 'O', 'O', 'O', 'O', 'O', 'B-TRG', 'I-TRG', 'I-TRG', 'O', 'O', 'O', 'O', 'O', 'O', 'O', 'O', 'O', 'O', 'O', 'O', 'B-SRC', 'O', 'B-MOD', 'I-MOD', 'O', 'O', 'O', 'O', 'O', 'O']	1	0.9996953841	In Rosewood a comparatively lighthearted episodic quasipolice procedural premiering Wednesday on Fox Morris Chestnut plays Miamibased |Dr Beaumont Rosewood| a kind of freelance medical examiner considered by some to be the *Beethoven* of /private pathologists/ as he likes to put it
200k	Interior Department approves mining plan for Colowyo	['O', 'O', 'O', 'O', 'O', 'O', 'O']	0	0.9999986447	Interior Department approves mining plan for Colowyo
200k	Is a TrumpChristie ticket brewing	['O', 'O', 'O', 'O', 'O']	0	0.8752430545	Is a TrumpChristie ticket brewing
200k	Is this an Eric Garner moment for the IsraelPalestine conflict	['O', 'B-TRG', 'O', 'B-SRC', 'I-SRC', 'O', 'O', 'I-MOD', 'I-MOD', 'I-MOD']	1	0.6693191348	Is |this| an *Eric Garner moment* for /the IsraelPalestine conflict/
200k	Its a rare feat for a rookie to get a pick in his debut and if he keeps this momentum up wise quarterbacks will treat him like a Richard Sherman in games to come	['O', 'O', 'O', 'O', 'O', 'O', 'O', 'O', 'O', 'O', 'O', 'O', 'O', 'O', 'O', 'O', 'O', 'O', 'O', 'O', 'O', 'O', 'O', 'O', 'O', 'B-TRG', 'O', 'O', 'B-SRC', 'I-SRC', 'O', 'B-MOD', 'I-MOD', 'I-MOD']	1	0.9097309329	Its a rare feat for a rookie to get a pick in his debut and if he keeps this momentum up wise quarterbacks will treat |him| like a *Richard Sherman* in /games to come/
200k	Its kind of like the Wild West of vaporing Mayor Jason Ashton said	['O', 'O', 'O', 'O', 'O', 'B-SRC', 'I-SRC', 'O', 'B-MOD', 'O', 'O', 'O', 'O']	1	0.8449422552	|Its| kind of like the *Wild West* of /vaporing/ Mayor Jason Ashton said
200k	Johnson is completing 61 percent of his passes in the uptempo offense that has gotten off a nationleading 95 plays a game and has some people calling Bowling Green the Baylor of the MAC	['O', 'O', 'O', 'O', 'O', 'O', 'O', 'O', 'O', 'O', 'O', 'O', 'O', 'O', 'O', 'O', 'O', 'O', 'O', 'O', 'O', 'O', 'O', 'O', 'O', 'O', 'O', 'B-TRG', 'I-TRG', 'O', 'B-SRC', 'O', 'B-MOD', 'I-MOD']	1	0.9984936904	Johnson is completing 61 percent of his passes in the uptempo offense that has gotten off a nationleading 95 plays a game and has some people calling |Bowling Green| the *Baylor* of /the MAC/
200k	Joya de Ceren is like the Pompeii of the Americas and the black sand beaches of El Tunco cannot be overlooked	['B-TRG', 'I-TRG', 'I-TRG', 'O', 'O', 'O', 'B-SRC', 'O', 'B-MOD', 'I-MOD', 'O', 'O', 'O', 'O', 'O', 'O', 'O', 'O', 'O', 'O', 'O']	1	0.9983358833	|Joya de Ceren| is like the *Pompeii* of /the Americas/ and the black sand beaches of El Tunco cannot be overlooked
200k	Kestelman now NBL executive chairman has been dubbed the Frank Lowy of basketball and says the sport is riding a wave of support in Australia only previously seen in the 1990s	['B-TRG', 'O', 'O', 'O', 'O', 'O', 'O', 'O', 'O', 'B-SRC', 'I-SRC', 'O', 'B-MOD', 'O', 'O', 'O', 'O', 'O', 'O', 'O', 'O', 'O', 'O', 'O', 'O', 'O', 'O', 'O', 'O', 'O', 'O']	1	0.9997649636	|Kestelman| now NBL executive chairman has been dubbed the *Frank Lowy* of /basketball/ and says the sport is riding a wave of support in Australia only previously seen in the 1990s
200k	Kristen Bell seems like such a btch her vagina is probably an Alcatraz for penis she read for the crowd and then winked at the camera as she exited	['B-TRG', 'I-TRG', 'O', 'O', 'O', 'O', 'O', 'B-TRG', 'I-TRG', 'O', 'O', 'O', 'O', 'O', 'B-MOD', 'O', 'O', 'O', 'O', 'O', 'O', 'O', 'O', 'O', 'O', 'O', 'O', 'O', 'O']	0	0.8637316613	Kristen Bell seems like such a btch |her vagina| is probably an *Alcatraz* for /penis/ she read for the crowd and then winked at the camera as she exited
200k	Labeled as the Thomas Edison and Henry Ford of Silicon Valley Robert Noyce receives this distinction for two reasons	['O', 'O', 'O', 'O', 'O', 'O', 'B-SRC', 'I-SRC', 'O', 'B-MOD', 'I-MOD', 'B-TRG', 'I-TRG', 'O', 'O', 'O', 'O', 'O', 'O']	1	0.9984845224	Labeled as the *Thomas Edison* and *Henry Ford* of /Silicon Valley/ |Robert Noyce| receives this distinction for two reasons
200k	Lead vocalist Alice Cooper is the Godvoice of rock with a deep paternal sound that says Oh yes you will come along for this ride	['O', 'O', 'B-TRG', 'I-TRG', 'O', 'O', 'B-SRC', 'O', 'B-MOD', 'O', 'O', 'O', 'O', 'O', 'O', 'O', 'O', 'O', 'O', 'O', 'O', 'O', 'O', 'O', 'O']	1	0.994349235	Lead vocalist Alice Cooper is the Godvoice of rock with a deep paternal sound that says Oh yes you will come along for this ride
200k	Low white blood cell count neutropenia can cause infections	['O', 'O', 'O', 'O', 'O', 'O', 'O', 'O', 'O']	0	0.9999986443	Low white blood cell count neutropenia can cause infections
200k	Madras Caf was the Argo of India and Welcome Back is Tropic Thunder	['B-TRG', 'I-TRG', 'O', 'O', 'B-SRC', 'O', 'B-MOD', 'O', 'O', 'O', 'O', 'O', 'O']	1	0.9968800194	|Madras Caf| was the *Argo* of /India/ and |Welcome Back| is *Tropic Thunder*
200k	Magna and Argus collaborate on cyber security solution	['O', 'O', 'O', 'O', 'O', 'O', 'O', 'O']	0	0.9999986474	Magna and Argus collaborate on cyber security solution
200k	Main artificial light sources Screen radiation television sets monitors tablets smart phones	['O', 'O', 'O', 'O', 'O', 'O', 'O', 'O', 'O', 'O', 'O', 'O']	0	0.9999986445	Main artificial light sources Screen radiation television sets monitors tablets smart phones
200k	Makerere University used to be referred to as the Harvard of Africa because of the intellectual dialogues on different issues	['B-TRG', 'I-TRG', 'O', 'O', 'O', 'O', 'O', 'O', 'O', 'B-SRC', 'O', 'B-MOD', 'O', 'O', 'O', 'O', 'O', 'O', 'O', 'O']	1	0.9953882663	|Makerere University| used to be referred to as the *Harvard* of /Africa/ because of the intellectual dialogues on different issues
200k	Mark Carney speech in full Climate change is the Tragedy of the Horizon	['B-TRG', 'I-TRG', 'O', 'O', 'O', 'O', 'O', 'O', 'O', 'B-SRC', 'O', 'O', 'O']	0	0.8328089724	Mark Carney speech in full Climate change is the Tragedy of the Horizon
200k	Miscarriage study scientists bid for permission to modify embryo genes	['O', 'O', 'O', 'O', 'O', 'O', 'O', 'O', 'O', 'O']	0	0.9999986489	Miscarriage study scientists bid for permission to modify embryo genes
200k	Mulayam the Sambamdhi of Lalu proves to be the Samadhi grave yard for the political career of Nitish	['B-TRG', 'O', 'B-SRC', 'O', 'B-MOD', 'O', 'O', 'O', 'O', 'O', 'O', 'O', 'O', 'O', 'O', 'O', 'O', 'O']	1	0.9954801993	Mulayam the Sambamdhi of Lalu proves to be the Samadhi grave yard for the political career of Nitish
200k	Nicknamed the Castellers for those who climb to reach the highest of heights literally its a tradition in Barcelona where people climb on each other forming human pillars the diadora N9000 sees a premium black leather and suede construction contrast minty green tan and red polkadotted accents throughout	['O', 'O', 'O', 'O', 'O', 'I-MOD', 'I-MOD', 'I-MOD', 'I-MOD', 'I-MOD', 'I-MOD', 'I-MOD', 'O', 'O', 'O', 'O', 'O', 'O', 'O', 'O', 'O', 'O', 'O', 'O', 'O', 'O', 'O', 'O', 'O', 'O', 'O', 'O', 'O', 'O', 'O', 'O', 'O', 'O', 'O', 'O', 'O', 'O', 'O', 'O', 'O', 'O', 'O', 'O']	0	0.8594550537	Nicknamed the Castellers for those who climb to reach the highest of heights literally its a tradition in Barcelona where people climb on each other forming human pillars the diadora N9000 sees a premium black leather and suede construction contrast minty green tan and red polkadotted accents throughout
200k	Nicknamed the Stevies for the Greek word for crowned the awards were presented to winners during a gala banquet on Friday September 11 at the Julia Morgan Ballroom in San Francisco	['O', 'O', 'O', 'O', 'O', 'I-MOD', 'I-MOD', 'I-MOD', 'O', 'O', 'O', 'O', 'O', 'O', 'O', 'O', 'O', 'O', 'O', 'O', 'O', 'O', 'O', 'O', 'O', 'O', 'O', 'O', 'O', 'O', 'O']	0	0.8712070011	Nicknamed the Stevies for the Greek word for crowned the awards were presented to winners during a gala banquet on Friday September 11 at the Julia Morgan Ballroom in San Francisco
200k	Nintendo is the Disney of the gaming world a controlling creative titan that creates beloved characters with shocking regularity	['B-TRG', 'O', 'O', 'B-SRC', 'O', 'B-MOD', 'I-MOD', 'I-MOD', 'O', 'O', 'O', 'O', 'O', 'O', 'O', 'O', 'O', 'O', 'O']	1	0.9996763913	|Nintendo| is the *Disney* of /the gaming world/ a controlling creative titan that creates beloved characters with shocking regularity
200k	Only the Adams Oshiomoles of this world and some irrational and self serving individuals still cling onto such inhumane absurdities	['O', 'O', 'B-SRC', 'I-SRC', 'O', 'B-MOD', 'I-MOD', 'O', 'O', 'O', 'O', 'O', 'O', 'O', 'O', 'O', 'O', 'O', 'O', 'O']	1	0.8983101327	Only the Adams Oshiomoles of this world and some irrational and self serving individuals still cling onto such inhumane absurdities
200k	Optical Infrared develops user interfaces and optical infrared touch solutions	['O', 'O', 'O', 'O', 'O', 'O', 'O', 'O', 'O', 'O']	0	0.9999986448	Optical Infrared develops user interfaces and optical infrared touch solutions
200k	Original Don Dada of the blond bottle the model from White America Then Joe the spokesperson for the Latino Guess theres no hard feelings there	['O', 'O', 'O', 'O', 'B-MOD', 'O', 'I-MOD', 'O', 'O', 'O', 'O', 'O', 'O', 'O', 'O', 'O', 'O', 'O', 'O', 'O', 'O', 'O', 'O', 'O', 'O']	0	0.8516876529	Original Don Dada of the blond bottle the model from White America Then Joe the spokesperson for the Latino Guess theres no hard feelings there
200k	Our hero has to live the life of a different man in order to survive and in order to fulfill his higher purpose says Katey Sagal who costars as Annora of the Alders	['O', 'O', 'O', 'O', 'O', 'O', 'O', 'O', 'O', 'O', 'O', 'O', 'O', 'O', 'O', 'O', 'O', 'O', 'O', 'O', 'O', 'O', 'O', 'O', 'B-TRG', 'I-TRG', 'O', 'O', 'O', 'B-SRC', 'O', 'B-MOD', 'O']	1	0.8943923424	Our hero has to live the life of a different man in order to survive and in order to fulfill his higher purpose says Katey Sagal who costars as Annora of the Alders
200k	Paige is known as the Robbie Farah of the team	['B-TRG', 'O', 'O', 'O', 'O', 'B-SRC', 'I-SRC', 'O', 'B-MOD', 'I-MOD']	1	0.9994570066	|Paige| is known as the *Robbie Farah* of /the team/
200k	Patton This is like the Captain Beefheart of rappers	['O', 'B-TRG', 'O', 'O', 'O', 'B-SRC', 'I-SRC', 'O', 'B-MOD']	1	0.8990729125	Patton |This| is like the *Captain Beefheart* of /rappers/
200k	Pediatric neurosurgeon appointed to endowed chair for epilepsy research	['O', 'O', 'O', 'O', 'O', 'O', 'O', 'O', 'O']	0	0.9999986469	Pediatric neurosurgeon appointed to endowed chair for epilepsy research
200k	Photographers cluster around the most obviously cute bestbehaved dogs	['O', 'O', 'O', 'O', 'O', 'O', 'O', 'O', 'O']	0	0.9999986457	Photographers cluster around the most obviously cute bestbehaved dogs
200k	Pooch Selfie Is the DrooledOn Selfie Tool of the Future	['B-TRG', 'I-TRG', 'O', 'O', 'B-SRC', 'I-SRC', 'I-SRC', 'O', 'B-MOD', 'I-MOD']	1	0.9069076593	Pooch Selfie Is the DrooledOn Selfie Tool of the Future
200k	Quixotic Greek anticorruption crusader finally tastes success Athens AFP As Alexis Tsipras cruised to victory in Greeces general election the outcome must have tasted even sweeter for the man considered the Don Quixote of Greek politics	['O', 'O', 'O', 'O', 'O', 'O', 'O', 'O', 'O', 'O', 'O', 'O', 'O', 'O', 'O', 'O', 'O', 'O', 'O', 'O', 'O', 'O', 'O', 'O', 'O', 'O', 'O', 'B-TRG', 'I-TRG', 'O', 'O', 'B-SRC', 'I-SRC', 'O', 'B-MOD', 'I-MOD']	1	0.9998035062	Quixotic Greek anticorruption crusader finally tastes success Athens AFP As Alexis Tsipras cruised to victory in Greeces general election the outcome must have tasted even sweeter for |the man| considered the *Don Quixote* of /Greek politics/
200k	QUOTE OF THE DAY Jim Torrey wants to be the Penny Pritzker of the Biden campaign Draft Bidens Josh Alcorn overheard on Amtrak describing a breakfast meeting he had earlier that day with the Obama bundler	['O', 'O', 'O', 'O', 'B-TRG', 'I-TRG', 'O', 'O', 'O', 'O', 'B-SRC', 'I-SRC', 'O', 'B-MOD', 'I-MOD', 'I-MOD', 'O', 'O', 'O', 'O', 'O', 'O', 'O', 'O', 'O', 'O', 'O', 'O', 'O', 'O', 'O', 'O', 'O', 'O', 'O', 'O']	1	0.9961978518	QUOTE OF THE DAY |Jim Torrey| wants to be the *Penny Pritzker* of /the Biden campaign/ Draft Bidens Josh Alcorn overheard on Amtrak describing a breakfast meeting he had earlier that day with the Obama bundler
200k	Send questions or comments to clink43bellsouthnet	['O', 'O', 'O', 'O', 'O', 'O']	0	0.9999986455	Send questions or comments to clink43bellsouthnet
200k	Send your pictures to newsmearnsleadercom	['O', 'O', 'O', 'O', 'O']	0	0.9999986471	Send your pictures to newsmearnsleadercom
200k	Shared decision tool can help clinicians and patients select antidepressants	['O', 'O', 'O', 'O', 'O', 'O', 'O', 'O', 'O', 'O']	0	0.9999986448	Shared decision tool can help clinicians and patients select antidepressants
200k	Simulation suits teach medical students empathy	['O', 'O', 'O', 'O', 'O', 'O']	0	0.999998647	Simulation suits teach medical students empathy
200k	So a Cathy Come Home for our times	['O', 'O', 'B-SRC', 'I-SRC', 'I-SRC', 'O', 'B-MOD', 'I-MOD']	1	0.8930667851	So a *Cathy Come Home* for /our times/
200k	So instead I want to pull back and say this to all the Nicole Arbours of the world You know what Nicole	['O', 'O', 'O', 'O', 'O', 'O', 'O', 'O', 'O', 'O', 'O', 'O', 'O', 'O', 'I-SRC', 'O', 'O', 'O', 'O', 'O', 'O', 'O']	0	0.8676860124	So instead I want to pull back and say this to all the Nicole Arbours of the world You know what Nicole
200k	So much for the lie the Adams Oshiomoles of this world have been trying to sell	['O', 'O', 'O', 'O', 'O', 'O', 'B-SRC', 'I-SRC', 'O', 'B-MOD', 'I-MOD', 'O', 'O', 'O', 'O', 'O']	1	0.9949295545	So much for the lie the Adams Oshiomoles of this world have been trying to sell
200k	Standardized tests dont help us evaluate teachers	['O', 'O', 'O', 'O', 'O', 'O', 'O']	0	0.9999986455	Standardized tests dont help us evaluate teachers
200k	Steve McQueen Full Throttle Cool Dwight Jon Zimmerman Greg Scott Motorbooks 1999 Steve McQueen was the Patrick Dempsey of his daya leadingman actor who discovered he could credibly drive a race car	['O', 'O', 'O', 'O', 'O', 'O', 'O', 'O', 'O', 'O', 'O', 'O', 'B-TRG', 'I-TRG', 'O', 'O', 'B-SRC', 'I-SRC', 'O', 'B-MOD', 'I-MOD', 'O', 'O', 'O', 'O', 'O', 'O', 'O', 'O', 'O', 'O', 'O']	1	0.9995321862	Steve McQueen Full Throttle Cool Dwight Jon Zimmerman Greg Scott Motorbooks 1999 |Steve McQueen| was the *Patrick Dempsey* of /his day/a leadingman actor who discovered he could credibly drive a race car
200k	Sultan Caliph protector of Mecca during his reign he calls khans claiming ancestral titles of the Ancient Orient without renouncing to the other party of the then known world often claiming to be termed the Caesar of the Caesars heir of Rome and Byzantium	['B-TRG', 'I-TRG', 'O', 'O', 'O', 'O', 'O', 'O', 'B-TRG', 'O', 'O', 'O', 'O', 'O', 'O', 'O', 'O', 'O', 'O', 'O', 'O', 'O', 'O', 'O', 'O', 'O', 'I-MOD', 'O', 'O', 'O', 'O', 'O', 'O', 'O', 'O', 'B-SRC', 'O', 'B-MOD', 'I-MOD', 'O', 'O', 'O', 'O', 'O']	1	0.8845799937	Sultan Caliph protector of Mecca during his reign he calls khans claiming ancestral titles of the Ancient Orient without renouncing to the other party of the then known world often claiming to be termed the Caesar of the Caesars heir of Rome and Byzantium
200k	Susan is the Sarah Connor of philosophy as she ponders the role of science fiction and thought experiments to help understand uploading time travel superintelligence the Singularity a new approach to the computational theory of mind consciousness and physicalism	['B-TRG', 'O', 'O', 'B-SRC', 'I-SRC', 'O', 'B-MOD', 'O', 'O', 'O', 'O', 'O', 'O', 'O', 'O', 'O', 'O', 'O', 'O', 'O', 'O', 'O', 'O', 'O', 'O', 'O', 'O', 'O', 'O', 'O', 'O', 'O', 'O', 'O', 'O', 'O', 'O', 'O', 'O']	1	0.9998637584	|Susan| is the *Sarah Connor* of /philosophy/ as she ponders the role of science fiction and thought experiments to help understand uploading time travel superintelligence the Singularity a new approach to the computational theory of mind consciousness and physicalism
200k	TAFE is an indirect beneficial owner of these shares	['O', 'O', 'O', 'O', 'O', 'O', 'O', 'O', 'O']	0	0.9999986462	TAFE is an indirect beneficial owner of these shares
200k	TE Adrien Robinson The fourthround pick in 2012 never made his mark despite being dubbed as the JPP of tight ends	['O', 'O', 'I-TRG', 'O', 'O', 'O', 'O', 'O', 'O', 'O', 'O', 'O', 'O', 'O', 'O', 'O', 'O', 'B-SRC', 'O', 'B-MOD', 'I-MOD']	1	0.8683370522	TE Adrien Robinson The fourthround pick in 2012 never made his mark despite being dubbed as the JPP of tight ends
200k	Test volume estimates by method molecular serologyimmunodiagnostics	['O', 'O', 'O', 'O', 'O', 'O', 'O']	0	0.9999986454	Test volume estimates by method molecular serologyimmunodiagnostics
200k	The commercial banks the JP Morgans of the world have access to highfrequency trading	['O', 'O', 'O', 'O', 'B-SRC', 'I-SRC', 'O', 'B-MOD', 'O', 'O', 'O', 'O', 'O', 'O']	1	0.8121413061	The commercial banks the JP Morgans of the world have access to highfrequency trading
200k	Then I was the PR Manager at Owls Lab a boutique fashion and lifestyle companythey called it the Kitson of the Northeast because we dressed every celeb of the moment and hosted gifting suites at Sundance and New York Fashion Weekand then I was the PR Manager of Alice Trixie a contemporary womens fashion line	['O', 'O', 'O', 'O', 'O', 'O', 'O', 'O', 'O', 'O', 'O', 'O', 'O', 'O', 'O', 'O', 'B-TRG', 'O', 'B-SRC', 'O', 'B-MOD', 'I-MOD', 'O', 'O', 'O', 'O', 'O', 'O', 'O', 'O', 'O', 'O', 'O', 'O', 'O', 'O', 'O', 'O', 'O', 'O', 'O', 'O', 'O', 'O', 'O', 'O', 'O', 'O', 'O', 'O', 'O', 'O', 'O', 'O', 'O']	1	0.9937856248	Then I was the PR Manager at Owls Lab a boutique fashion and lifestyle companythey called |it| the *Kitson* of /the Northeast/ because we dressed every celeb of the moment and hosted gifting suites at Sundance and New York Fashion Weekand then I was the PR Manager of Alice Trixie a contemporary womens fashion line
200k	View image gettyimagescom View image gettyimagescom	['O', 'O', 'O', 'O', 'O', 'O']	0	0.9999986484	View image gettyimagescom View image gettyimagescom
200k	We apologize for any inconvenience	['O', 'O', 'O', 'O', 'O']	0	0.9999986442	We apologize for any inconvenience
200k	We are working to create what we call the Prius of Coworking says Eryc Branham CEO of MissionHUB	['O', 'O', 'O', 'O', 'O', 'O', 'O', 'O', 'O', 'B-SRC', 'O', 'B-MOD', 'O', 'O', 'O', 'O', 'O', 'O']	1	0.9971163415	We are working to create what we call the *Prius* of /Coworking/ says Eryc Branham CEO of MissionHUB
200k	Who are the Rohingya	['O', 'O', 'O', 'B-SRC']	0	0.7678710176	Who are the Rohingya
200k	Yeah its kind of becoming The Andy Griffith Show of its time	['O', 'O', 'O', 'O', 'O', 'O', 'B-SRC', 'I-SRC', 'I-SRC', 'O', 'B-MOD', 'I-MOD']	1	0.9990573611	Yeah |it|s kind of becoming *The Andy Griffith Show* of /its time/sent	tags	prediction_label	mean	article_url	label	annotate_sentence	0_clf	50k_clf	200k_clf	500k_clf	50k_seqtag	200k_seqtag	0_seqtag	old label	already labeled	50k_seqtag	200k_seqtag	0_seqtag	old_anno	already annotated	Kommentar	final
500k	0 comments	['O', 'O']	0	0.9999994205	0 comments
500k	0 comments	['O', 'O']	0	0.9999994205	0 comments
500k	0 comments	['O', 'O']	0	0.9999994205	0 comments
500k	2 comments	['O', 'O']	0	0.9999994188	2 comments
500k	4 comments	['O', 'O']	0	0.9999994183	4 comments
500k	5 comments	['O', 'O']	0	0.9999994187	5 comments
500k	A national LGBT leader the South Phillyborn Segal was at the 1969 Stonewall riots in Greenwich Village the Bunker Hill of gaydom	['O', 'O', 'O', 'O', 'O', 'O', 'I-TRG', 'I-TRG', 'O', 'O', 'O', 'O', 'O', 'O', 'O', 'O', 'O', 'O', 'B-SRC', 'I-SRC', 'O', 'B-MOD']	1	0.862244259	A national LGBT leader the South Phillyborn Segal was at |the 1969 Stonewall riots in Greenwich Village| the *Bunker Hill* of /gaydom/
500k	Additional notes	['O', 'O']	0	0.99999942	Additional notes
500k	Also recommended	['O', 'O']	0	0.9999994183	Also recommended
500k	And after the awards ceremony wound down the crowd finally began to chant Novak Novak Novak We know that Djokovic Rodney Dangerfield of tennis is still glutenfree	['O', 'O', 'O', 'O', 'O', 'O', 'O', 'O', 'O', 'O', 'O', 'O', 'O', 'O', 'O', 'O', 'O', 'O', 'O', 'B-TRG', 'B-SRC', 'I-SRC', 'O', 'B-MOD', 'O', 'O', 'O']	1	0.9914001824	And after the awards ceremony wound down the crowd finally began to chant Novak Novak Novak We know that |Djokovic| *Rodney Dangerfield* of /tennis/ is still glutenfree
500k	As I mentioned in my earlier post Arrow can tend to get too broody and mopeyespecially all of the second half of last season when Oliver Queen the Green Arrow of the comics debated replacingRs al Ghul	['O', 'O', 'O', 'O', 'O', 'O', 'O', 'O', 'O', 'O', 'O', 'O', 'O', 'O', 'O', 'O', 'O', 'O', 'O', 'O', 'O', 'O', 'O', 'O', 'O', 'B-TRG', 'I-TRG', 'O', 'B-SRC', 'I-SRC', 'O', 'B-MOD', 'I-MOD', 'O', 'O', 'O', 'O']	1	0.9929713154	As I mentioned in my earlier post Arrow can tend to get too broody and mopeyespecially all of the second half of last season when Oliver Queen the Green Arrow of the comics debated replacingRs al Ghul
500k	As my wife was wheeled into the ward up bounced the Jerry Garcia of obstetrics flower shirt jeans distressed but not as much as me	['O', 'O', 'O', 'O', 'O', 'O', 'O', 'O', 'O', 'O', 'O', 'O', 'O', 'O', 'O', 'O', 'O', 'O', 'O', 'O', 'O', 'O', 'O', 'O', 'O']	0	0.8609334726	As my wife was wheeled into the ward up bounced the *Jerry Garcia* of /obstetrics/ flower shirt jeans distressed but not as much as me
500k	As the Shark Tank of robotics it is a mustattend event for investors robotics entrepreneurs and innovation leaders alike	['O', 'O', 'B-SRC', 'I-SRC', 'O', 'B-MOD', 'B-TRG', 'O', 'O', 'O', 'O', 'O', 'O', 'O', 'O', 'O', 'O', 'O', 'O']	1	0.9934217404	As the *Shark Tank* of /robotics/ |it| is a mustattend event for investors robotics entrepreneurs and innovation leaders alike
500k	But of course he is the Beethoven of private pathologists seeing the clues and making the connections that ordinary salaried policeemployed medical examiners miss	['O', 'O', 'O', 'B-TRG', 'O', 'O', 'B-SRC', 'O', 'B-MOD', 'I-MOD', 'O', 'O', 'O', 'O', 'O', 'O', 'O', 'O', 'O', 'O', 'O', 'O', 'O', 'O']	1	0.9993219883	But of course |he| is the *Beethoven* of /private pathologists/ seeing the clues and making the connections that ordinary salaried policeemployed medical examiners miss
500k	But thanks to lowbudget hits like Fireproof and Courageous the brothers have transformed themselves into Steven Spielbergs of Christian cinema	['O', 'O', 'O', 'O', 'O', 'O', 'O', 'O', 'O', 'O', 'O', 'O', 'O', 'O', 'O', 'B-SRC', 'I-SRC', 'O', 'B-MOD', 'I-MOD']	1	0.8860916438	But thanks to lowbudget hits like Fireproof and Courageous |the brothers| have transformed themselves into *Steven Spielbergs* of /Christian cinema/
500k	Cant you remember	['O', 'O', 'O']	0	0.9999994189	Cant you remember
500k	Castro calls Maradona the Che of sports and the retired football star boasts a tattoo of Guevara on his right arm which he got when he came to Cuba for a drug rehab program in 2004	['O', 'O', 'B-TRG', 'O', 'B-SRC', 'O', 'B-MOD', 'O', 'O', 'O', 'O', 'O', 'O', 'O', 'O', 'O', 'O', 'O', 'O', 'O', 'O', 'O', 'O', 'O', 'O', 'O', 'O', 'O', 'O', 'O', 'O', 'O', 'O', 'O', 'O', 'O']	1	0.99881613	Castro calls |Maradona| the *Che* of /sports/ and the retired football star boasts a tattoo of Guevara on his right arm which he got when he came to Cuba for a drug rehab program in 2004
500k	Whats going on	['O', 'O', 'O']	0	0.9999994192	Whats going on
500k	Clubs offered him more money than Munichs front office did but the Catalan coach loves the massive historical institutions dare I say the Barcelonas the Bayern Munichs the Manchester Uniteds of the world	['O', 'O', 'O', 'O', 'O', 'O', 'O', 'O', 'O', 'O', 'O', 'O', 'O', 'O', 'O', 'O', 'O', 'O', 'O', 'O', 'O', 'O', 'O', 'O', 'O', 'O', 'O', 'O', 'O', 'O', 'O', 'O', 'O']	0	0.8960897497	Clubs offered him more money than Munichs front office did but the Catalan coach loves the massive historical institutions dare I say the Barcelonas the Bayern Munichs the Manchester Uniteds of the world
500k	Donald Trump is the Lonesome Rhodes of our time	['B-TRG', 'I-TRG', 'O', 'O', 'B-SRC', 'I-SRC', 'O', 'B-MOD', 'I-MOD']	1	0.9969185842	|Donald Trump| is the *Lonesome Rhodes* of /our time/
500k	Egypt is the Hollywood of the Middle East he says	['O', 'O', 'O', 'O', 'O', 'O', 'O', 'O', 'O', 'O']	0	0.8642477361	|Egypt| is the *Hollywood* of /the Middle East/ he says
500k	Exclusive Goldbergs Sneak Peek Adam Learns the Perils of LongDistance Relationships	['O', 'O', 'O', 'O', 'B-TRG', 'I-TRG', 'O', 'B-SRC', 'O', 'B-MOD', 'I-MOD']	1	0.7062927065	Exclusive Goldbergs Sneak Peek Adam Learns the Perils of LongDistance Relationships
500k	Finjans history and most of what folks know as the Finjan of today is rooted in our robust portfolio of patents	['O', 'O', 'O', 'O', 'O', 'O', 'O', 'O', 'O', 'O', 'O', 'O', 'O', 'O', 'O', 'O', 'O', 'O', 'O', 'O', 'O']	0	0.8660357784	Finjans history and most of what folks know as the Finjan of today is rooted in our robust portfolio of patents
500k	Fozzie is the Ed McMahonesque sidekick	['O', 'O', 'O', 'O', 'O', 'I-MOD']	0	0.6720498243	Fozzie is the Ed McMahonesque sidekick
500k	Givens said	['O', 'O']	0	0.9999994188	Givens said
500k	Go ahead	['O', 'O']	0	0.9999994192	Go ahead
500k	Greenbrier County is the Vail Colorado of the east Snyder enthused	['O', 'I-TRG', 'O', 'O', 'O', 'I-SRC', 'O', 'O', 'O', 'O', 'O']	0	0.5541102384	|Greenbrier County| is the *Vail Colorado* of /the east/ Snyder enthused
500k	He became the selfie Santa Claus of the night as he scribbled through paperbacks and posed	['B-TRG', 'O', 'O', 'O', 'B-SRC', 'I-SRC', 'O', 'B-MOD', 'I-MOD', 'O', 'O', 'O', 'O', 'O', 'O', 'O']	1	0.9069888174	|He| became the selfie *Santa Claus* of /the night/ as he scribbled through paperbacks and posed
500k	He labelled him without a doubt the Kevin Rudd of the Liberal Party	['O', 'O', 'B-TRG', 'O', 'O', 'O', 'O', 'B-SRC', 'I-SRC', 'O', 'B-MOD', 'I-MOD', 'I-MOD']	1	0.9962291847	He labelled |him| without a doubt the *Kevin Rudd* of /the Liberal Party/
500k	He said earlier the DG of para military forces could spend up to Rs five crore without MHA approval and the cap has now been raised to Rs 20 crore by him	['O', 'O', 'O', 'O', 'B-SRC', 'O', 'O', 'O', 'I-MOD', 'O', 'O', 'O', 'O', 'O', 'O', 'O', 'O', 'O', 'O', 'O', 'O', 'O', 'O', 'O', 'O', 'O', 'O', 'O', 'O', 'O', 'O', 'O']	1	0.906897853	He said earlier the DG of para military forces could spend up to Rs five crore without MHA approval and the cap has now been raised to Rs 20 crore by him
500k	He was the Einstein of his time or perhaps we should say that Einstein was the Archimedes of his time	['B-TRG', 'O', 'O', 'B-SRC', 'O', 'B-MOD', 'I-MOD', 'O', 'O', 'O', 'O', 'O', 'O', 'B-TRG', 'O', 'O', 'B-SRC', 'O', 'B-MOD', 'I-MOD']	1	0.9958960933	|He| was the *Einstein* of /his time/ or perhaps we should say that |Einstein| was the *Archimedes* of /his time/
500k	Heres the menu	['O', 'O', 'O']	0	0.9999994201	Heres the menu
500k	Heres what went down	['O', 'O', 'O', 'O']	0	0.9999994187	Heres what went down
500k	Hes like the Sherlock Holmes of garbage Throughout the series the majority of fan emails that Whitesides received were from children who noticed a cleaning supply that wasnt in the book and suggested a magical purpose	['B-TRG', 'O', 'O', 'B-SRC', 'I-SRC', 'O', 'B-MOD', 'O', 'O', 'O', 'O', 'O', 'O', 'O', 'O', 'O', 'O', 'O', 'O', 'O', 'O', 'O', 'O', 'O', 'O', 'O', 'O', 'O', 'O', 'O', 'O', 'O', 'O', 'O', 'O', 'O']	1	0.9946482768	|Hes| like the *Sherlock Holmes* of /garbage/ Throughout the series the majority of fan emails that Whitesides received were from children who noticed a cleaning supply that wasnt in the book and suggested a magical purpose
500k	I got upset when they dressed Randall like a Fung Wah bus driver or Hudson like an And1 yard sale or Constance like the Crocodile Hunter with kittycat heels	['O', 'O', 'O', 'O', 'O', 'O', 'B-TRG', 'O', 'O', 'O', 'O', 'O', 'O', 'O', 'O', 'O', 'O', 'O', 'O', 'O', 'O', 'O', 'O', 'O', 'B-SRC', 'I-SRC', 'O', 'B-MOD', 'I-MOD']	1	0.889614223	I got upset when they dressed Randall like a Fung Wah bus driver or Hudson like an And1 yard sale or Constance like the Crocodile Hunter with kittycat heels
500k	I just want to say I think Warren Truss is the Jarryd Hayne of Australian politics this morning	['O', 'O', 'O', 'O', 'O', 'O', 'O', 'B-TRG', 'I-TRG', 'O', 'O', 'B-SRC', 'I-SRC', 'O', 'B-MOD', 'I-MOD', 'O', 'O']	1	0.9944657304	I just want to say I think |Warren Truss| is the *Jarryd Hayne* of /Australian politics/ this morning
500k	I think hes going to be the Gary Barlow of the group	['O', 'O', 'B-TRG', 'O', 'O', 'O', 'O', 'B-SRC', 'I-SRC', 'O', 'B-MOD', 'I-MOD']	1	0.9978225921	I think |he|s going to be the *Gary Barlow* of /the group/
500k	I was basically my version of theMichael Scott of car salesman which is a total contrast to the way David runs his stores	['O', 'O', 'O', 'O', 'O', 'O', 'O', 'O', 'O', 'B-MOD', 'O', 'O', 'O', 'O', 'O', 'O', 'O', 'O', 'O', 'O', 'O', 'O', 'O']	0	0.8923827789	|I| was basically my version of the*Michael Scott* of /car salesman/ which is a total contrast to the way David runs his stores
500k	If youre in the market for a Bentley SUV likely north of 350000 tick the box for the 18speaker 1950watt unit from Naim arguably the Bentley of sound systems	['O', 'O', 'O', 'O', 'O', 'O', 'O', 'O', 'O', 'O', 'O', 'O', 'O', 'O', 'O', 'O', 'O', 'O', 'O', 'O', 'O', 'O', 'B-TRG', 'O', 'O', 'B-SRC', 'O', 'B-MOD', 'I-MOD']	1	0.9986152914	If youre in the market for a Bentley SUV likely north of 350000 tick the box for |the 18speaker 1950watt unit from Naim| arguably the *Bentley* of /sound systems/
500k	Im kind of like the Donald Trump of love	['B-TRG', 'O', 'O', 'O', 'O', 'B-SRC', 'I-SRC', 'O', 'B-MOD']	1	0.995228649	|I|m kind of like the *Donald Trump* of /love/
500k	Import and export OPML format OPML is sort of like the Rosetta Stone of mind mapping software It enables you to share maps with other programs	['O', 'O', 'O', 'O', 'O', 'B-TRG', 'O', 'O', 'O', 'O', 'O', 'B-SRC', 'I-SRC', 'O', 'B-MOD', 'I-MOD', 'I-MOD', 'O', 'O', 'O', 'O', 'O', 'O', 'O', 'O', 'O']	1	0.9940062357	Import and export OPML format |OPML| is sort of like the *Rosetta Stone* of /mind mapping software/ It enables you to share maps with other programs
500k	In Rosewood a comparatively lighthearted episodic quasipolice procedural premiering Wednesday on Fox Morris Chestnut plays Miamibased Dr Beaumont Rosewood a kind of freelance medical examiner considered by some to be the Beethoven of private pathologists as he likes to put it	['O', 'O', 'O', 'O', 'O', 'O', 'O', 'O', 'O', 'O', 'O', 'O', 'O', 'O', 'O', 'O', 'B-TRG', 'I-TRG', 'I-TRG', 'O', 'O', 'O', 'O', 'O', 'O', 'O', 'O', 'O', 'O', 'O', 'O', 'B-SRC', 'O', 'B-MOD', 'I-MOD', 'O', 'O', 'O', 'O', 'O', 'O']	1	0.9989793521	In Rosewood a comparatively lighthearted episodic quasipolice procedural premiering Wednesday on Fox Morris Chestnut plays Miamibased |Dr Beaumont Rosewood| a kind of freelance medical examiner considered by some to be the *Beethoven* of /private pathologists/ as he likes to put it
500k	In terms of impact it may even be the Cathy Come Home of our times	['O', 'O', 'O', 'O', 'B-TRG', 'O', 'O', 'O', 'O', 'B-SRC', 'I-SRC', 'I-SRC', 'O', 'B-MOD', 'I-MOD']	1	0.9927128156	In terms of impact |it| may even be the *Cathy Come Home* of /our times/
500k	In the video Arbour called the son that sat next to her Jaba the Son referencing Jaba the Hutt from Star Wars	['O', 'O', 'O', 'O', 'O', 'O', 'O', 'O', 'O', 'O', 'O', 'O', 'O', 'O', 'O', 'O', 'B-TRG', 'O', 'B-SRC', 'O', 'B-MOD', 'I-MOD']	1	0.8815322513	In the video Arbour called the son that sat next to her Jaba the Son referencing Jaba the Hutt from Star Wars
500k	Industar50 Lens	['O', 'O']	0	0.9999994185	Industar50 Lens
500k	Is a TrumpChristie ticket brewing	['O', 'O', 'O', 'O', 'O']	0	0.8104617876	Is a TrumpChristie ticket brewing
500k	Is this an Eric Garner moment for the IsraelPalestine conflict	['O', 'O', 'O', 'O', 'O', 'O', 'O', 'B-MOD', 'I-MOD', 'I-MOD']	0	0.6731402888	Is |this| an *Eric Garner moment* for /the IsraelPalestine conflict/
500k	It could be described as a fictional Fever Pitch for golfers	['O', 'O', 'O', 'O', 'O', 'O', 'O', 'B-SRC', 'O', 'O', 'O']	0	0.7877074571	|It| could be described as a fictional *Fever Pitch* for /golfers/
500k	It will all mean nothing if they bow out in straight sets while the Sharks could cement their role as the Cinderella story of this years finals should they prevail	['O', 'O', 'O', 'O', 'O', 'O', 'O', 'O', 'O', 'O', 'O', 'O', 'O', 'O', 'O', 'O', 'O', 'O', 'O', 'O', 'O', 'B-SRC', 'O', 'O', 'O', 'I-MOD', 'O', 'O', 'O', 'O']	1	0.889207135	It will all mean nothing if they bow out in straight sets while the Sharks could cement their role as the Cinderella story of this years finals should they prevail
500k	Its kind of like the Wild West of vaporing Mayor Jason Ashton said	['O', 'O', 'O', 'O', 'O', 'B-SRC', 'I-SRC', 'O', 'B-MOD', 'O', 'O', 'O', 'O']	1	0.8464325287	|Its| kind of like the *Wild West* of /vaporing/ Mayor Jason Ashton said
500k	Johnson is completing 61 percent of his passes in the uptempo offense that has gotten off a nationleading 95 plays a game and has some people calling Bowling Green the Baylor of the MAC	['O', 'O', 'O', 'O', 'O', 'O', 'O', 'O', 'O', 'O', 'O', 'O', 'O', 'O', 'O', 'O', 'O', 'O', 'O', 'O', 'O', 'O', 'O', 'O', 'O', 'O', 'O', 'B-TRG', 'I-TRG', 'O', 'B-SRC', 'O', 'B-MOD', 'I-MOD']	1	0.9968376816	Johnson is completing 61 percent of his passes in the uptempo offense that has gotten off a nationleading 95 plays a game and has some people calling |Bowling Green| the *Baylor* of /the MAC/
500k	Just sayin	['O', 'O']	0	0.9999994191	Just sayin
500k	Keep quilting	['O', 'O']	0	0.9999994183	Keep quilting
500k	Kestelman now NBL executive chairman has been dubbed the Frank Lowy of basketball and says the sport is riding a wave of support in Australia only previously seen in the 1990s	['B-TRG', 'O', 'O', 'O', 'O', 'O', 'O', 'O', 'O', 'B-SRC', 'I-SRC', 'O', 'B-MOD', 'O', 'O', 'O', 'O', 'O', 'O', 'O', 'O', 'O', 'O', 'O', 'O', 'O', 'O', 'O', 'O', 'O', 'O']	1	0.9994327038	|Kestelman| now NBL executive chairman has been dubbed the *Frank Lowy* of /basketball/ and says the sport is riding a wave of support in Australia only previously seen in the 1990s
500k	Key chapters showed	['O', 'O', 'O']	0	0.9999994185	Key chapters showed
500k	Kristen Bell seems like such a btch her vagina is probably an Alcatraz for penis she read for the crowd and then winked at the camera as she exited	['B-TRG', 'I-TRG', 'O', 'O', 'O', 'O', 'O', 'O', 'O', 'O', 'O', 'O', 'B-SRC', 'O', 'B-MOD', 'O', 'O', 'O', 'O', 'O', 'O', 'O', 'O', 'O', 'O', 'O', 'O', 'O', 'O']	1	0.9912657067	Kristen Bell seems like such a btch |her vagina| is probably an *Alcatraz* for /penis/ she read for the crowd and then winked at the camera as she exited
500k	Labeled as the Thomas Edison and Henry Ford of Silicon Valley Robert Noyce receives this distinction for two reasons	['O', 'O', 'O', 'O', 'O', 'O', 'B-SRC', 'I-SRC', 'O', 'B-MOD', 'I-MOD', 'B-TRG', 'I-TRG', 'O', 'O', 'O', 'O', 'O', 'O']	1	0.9942336941	Labeled as the *Thomas Edison* and *Henry Ford* of /Silicon Valley/ |Robert Noyce| receives this distinction for two reasons
500k	Large section	['O', 'O']	0	0.9999994184	Large section
500k	Lead vocalist Alice Cooper is the Godvoice of rock with a deep paternal sound that says Oh yes you will come along for this ride	['O', 'O', 'B-TRG', 'I-TRG', 'O', 'O', 'B-SRC', 'O', 'B-MOD', 'O', 'O', 'O', 'O', 'O', 'O', 'O', 'O', 'O', 'O', 'O', 'O', 'O', 'O', 'O', 'O']	1	0.9901020976	Lead vocalist Alice Cooper is the Godvoice of rock with a deep paternal sound that says Oh yes you will come along for this ride
500k	Nintendo is the Disney of the gaming world a controlling creative titan that creates beloved characters with shocking regularity	['B-TRG', 'O', 'O', 'B-SRC', 'O', 'B-MOD', 'I-MOD', 'I-MOD', 'O', 'O', 'O', 'O', 'O', 'O', 'O', 'O', 'O', 'O', 'O']	1	0.9980867023	|Nintendo| is the *Disney* of /the gaming world/ a controlling creative titan that creates beloved characters with shocking regularity
500k	Our aspiration isto be the Holy Grail of recommendation systems he says	['O', 'O', 'O', 'O', 'O', 'B-SRC', 'I-SRC', 'O', 'B-MOD', 'I-MOD', 'O', 'O']	1	0.8230991557	Our aspiration isto be the *Holy Grail* of /recommendation systems/ he says
500k	Paige is known as the Robbie Farah of the team	['B-TRG', 'O', 'O', 'O', 'O', 'B-SRC', 'I-SRC', 'O', 'B-MOD', 'I-MOD']	1	0.9975190293	|Paige| is known as the *Robbie Farah* of /the team/
500k	Popularity	['O']	0	0.9999994184	Popularity
500k	Post Views	['O', 'O']	0	0.9999994196	Post Views
500k	Print comments	['O', 'O']	0	0.9999994194	Print comments
500k	Putin denies phone call with Elton John about gay rights	['O', 'O', 'O', 'O', 'O', 'B-SRC', 'I-SRC', 'O', 'B-MOD', 'I-MOD']	1	0.8253714359	Putin denies phone call with Elton John about gay rights
500k	Quixotic Greek anticorruption crusader finally tastes success Athens AFP As Alexis Tsipras cruised to victory in Greeces general election the outcome must have tasted even sweeter for the man considered the Don Quixote of Greek politics	['O', 'O', 'O', 'O', 'O', 'O', 'O', 'O', 'O', 'O', 'O', 'O', 'O', 'O', 'O', 'O', 'O', 'O', 'O', 'O', 'O', 'O', 'O', 'O', 'O', 'O', 'O', 'B-TRG', 'I-TRG', 'O', 'O', 'B-SRC', 'I-SRC', 'O', 'B-MOD', 'I-MOD']	1	0.9989407478	Quixotic Greek anticorruption crusader finally tastes success Athens AFP As Alexis Tsipras cruised to victory in Greeces general election the outcome must have tasted even sweeter for |the man| considered the *Don Quixote* of /Greek politics/
500k	Related articlespages	['O', 'O']	0	0.9999994183	Related articlespages
500k	remove pages	['O', 'O']	0	0.9999994186	remove pages
500k	s Jesse Lee Soffer of the antics the three casts get up to when theyre together	['O', 'B-SRC', 'I-SRC', 'I-SRC', 'O', 'B-MOD', 'I-MOD', 'O', 'O', 'O', 'O', 'O', 'O', 'O', 'O', 'O']	1	0.9035128	s Jesse Lee Soffer of the antics the three casts get up to when theyre together
500k	Sarah Howe of craft suppliers PocketPin	['O', 'O', 'O', 'O', 'O', 'O']	0	0.6074772571	Sarah Howe of craft suppliers PocketPin
500k	Sensing that shes a bit adrift Nickbecomes the Captain America of chivalry and upon learning her purse was stolen which included her wallet and credit cards hes determined to help her get home	['O', 'O', 'O', 'O', 'O', 'O', 'B-TRG', 'O', 'B-SRC', 'I-SRC', 'O', 'B-MOD', 'O', 'O', 'O', 'O', 'O', 'O', 'O', 'O', 'O', 'O', 'O', 'O', 'O', 'O', 'O', 'O', 'O', 'O', 'O', 'O', 'O']	1	0.9960578314	Sensing that shes a bit adrift |Nick|becomes the *Captain America* of /chivalry/ and upon learning her purse was stolen which included her wallet and credit cards hes determined to help her get home
500k	Shes like a Debussy of the modern computer and these hand effects	['B-TRG', 'O', 'O', 'B-SRC', 'O', 'B-MOD', 'I-MOD', 'I-MOD', 'O', 'O', 'O', 'O']	1	0.9004095027	|She|s like a *Debussy* of /the modern computer and these hand effects/
500k	So why then would such a talent move to the one team who already have a David Silva of their own	['O', 'O', 'O', 'O', 'O', 'O', 'O', 'O', 'O', 'O', 'O', 'O', 'O', 'O', 'O', 'O', 'B-SRC', 'I-SRC', 'O', 'B-MOD', 'I-MOD']	1	0.9936627717	So why then would such a talent move to the one team who already have a David Silva of their own
500k	Steve McQueen Full Throttle Cool Dwight Jon Zimmerman Greg Scott Motorbooks 1999 Steve McQueen was the Patrick Dempsey of his daya leadingman actor who discovered he could credibly drive a race car	['O', 'O', 'O', 'O', 'O', 'O', 'O', 'O', 'O', 'O', 'O', 'O', 'B-TRG', 'I-TRG', 'O', 'O', 'B-SRC', 'I-SRC', 'O', 'B-MOD', 'I-MOD', 'O', 'O', 'O', 'O', 'O', 'O', 'O', 'O', 'O', 'O', 'O']	1	0.9991904892	Steve McQueen Full Throttle Cool Dwight Jon Zimmerman Greg Scott Motorbooks 1999 |Steve McQueen| was the *Patrick Dempsey* of /his day/a leadingman actor who discovered he could credibly drive a race car
500k	Susan is the Sarah Connor of philosophy as she ponders the role of science fiction and thought experiments to help understand uploading time travel superintelligence the Singularity a new approach to the computational theory of mind consciousness and physicalism	['B-TRG', 'O', 'O', 'B-SRC', 'I-SRC', 'O', 'B-MOD', 'O', 'O', 'O', 'O', 'O', 'O', 'O', 'O', 'O', 'O', 'O', 'O', 'O', 'O', 'O', 'O', 'O', 'O', 'O', 'O', 'O', 'O', 'O', 'O', 'O', 'O', 'O', 'O', 'O', 'O', 'O', 'O']	1	0.9995971034	|Susan| is the *Sarah Connor* of /philosophy/ as she ponders the role of science fiction and thought experiments to help understand uploading time travel superintelligence the Singularity a new approach to the computational theory of mind consciousness and physicalism
500k	Syrians have taken to calling her Mama Merkel Mother of the Outcasts	['O', 'O', 'O', 'O', 'O', 'O', 'O', 'O', 'O', 'O', 'O', 'O']	0	0.8931939989	Syrians have taken to calling her Mama Merkel Mother of the Outcasts
500k	Take your Heinekens of the world your Emirates and such simply being an official sponsor is enough	['O', 'O', 'O', 'O', 'O', 'O', 'O', 'O', 'O', 'O', 'O', 'O', 'O', 'O', 'O', 'O', 'O']	0	0.9123828554	Take your Heinekens of the world your Emirates and such simply being an official sponsor is enough
500k	Terming the victory historic ABVP national joint secretary organisation Srinivasan said Delhi University has rejected the Arvind Kejriwalstyle of negative politics and supported constructive politics	['O', 'O', 'O', 'O', 'O', 'O', 'O', 'O', 'O', 'O', 'O', 'O', 'O', 'O', 'O', 'O', 'B-SRC', 'I-SRC', 'O', 'B-MOD', 'I-MOD', 'O', 'O', 'O', 'O']	1	0.9024159328	Terming the victory historic ABVP national joint secretary organisation Srinivasan said Delhi University has rejected the Arvind Kejriwalstyle of negative politics and supported constructive politics
500k	Thats the issue	['O', 'O', 'O']	0	0.9999994183	Thats the issue
500k	Theyre the Budweiser and Miller Lite of spirits	['O', 'O', 'O', 'O', 'O', 'O', 'O', 'O']	0	0.7706320484	|Theyre| the *Budweiser* and *Miller Lite* of /spirits/
500k	To some Kampala is a concrete jungle to some to others it is the Canaan of matooke and pork to others	['O', 'O', 'O', 'O', 'O', 'O', 'O', 'O', 'O', 'O', 'O', 'B-TRG', 'O', 'O', 'B-SRC', 'O', 'B-MOD', 'I-MOD', 'I-MOD', 'O', 'O']	1	0.8519807327	To some Kampala is a concrete jungle to some to others |it| is the *Canaan* of /matooke and pork/ to others
500k	Transfer summary	['O', 'O']	0	0.9999994187	Transfer summary
500k	Updateetcsnmpsnmpdconf	['O']	0	0.9999994191	Updateetcsnmpsnmpdconf
500k	We are ready if hes ready they writeBiden has sent conflicting signals about his intentions	['O', 'O', 'O', 'O', 'O', 'O', 'O', 'O', 'O', 'O', 'O', 'O', 'O', 'O', 'O']	0	0.9999994185	We are ready if hes ready they writeBiden has sent conflicting signals about his intentions
500k	We are working to create what we call the Prius of Coworking says Eryc Branham CEO of MissionHUB	['O', 'O', 'O', 'O', 'O', 'O', 'O', 'O', 'O', 'B-SRC', 'O', 'B-MOD', 'O', 'O', 'O', 'O', 'O', 'O']	1	0.9946339196	We are working to create what we call the *Prius* of /Coworking/ says Eryc Branham CEO of MissionHUB
500k	What kind of country singer are you When I assured her I was a country singer she replied Where are your cowboy boots I said I aint got noneIm from North Carolina Patsy stood there grinnin from ear to ear and said Who do you think you are Hossthe Pat Boone of country music She used to call me Mr	['O', 'O', 'O', 'O', 'O', 'O', 'O', 'O', 'O', 'O', 'O', 'O', 'O', 'O', 'O', 'O', 'O', 'O', 'O', 'O', 'O', 'O', 'O', 'O', 'O', 'O', 'O', 'O', 'O', 'O', 'O', 'O', 'O', 'O', 'O', 'O', 'O', 'O', 'O', 'O', 'O', 'O', 'O', 'O', 'O', 'O', 'B-TRG', 'O', 'B-SRC', 'B-SRC', 'I-SRC', 'O', 'B-MOD', 'I-MOD', 'O', 'O', 'O', 'O', 'O', 'O']	1	0.9921911716	What kind of country singer are you When I assured her I was a country singer she replied Where are your cowboy boots I said I aint got noneIm from North Carolina Patsy stood there grinnin from ear to ear and said Who do you think |you| are Hossthe *Pat Boone* of /country music/ She used to call me Mr
500k	What you need2know	['O', 'O', 'O']	0	0.9999994188	What you need2know
500k	Whats going on	['O', 'O', 'O']	0	0.9999994192	Whats going on
500k	While presenting my case to Facebook I explained to the anonymous individualwith whom I dealt thatMother Teresa of Calcutta certainly a well known figure was born and baptized Agnes Gonxha Bojaxhiu but she was and is known as Mother Teresa	['O', 'O', 'O', 'O', 'O', 'O', 'O', 'O', 'O', 'O', 'O', 'O', 'O', 'O', 'O', 'O', 'B-SRC', 'O', 'O', 'O', 'O', 'O', 'O', 'O', 'O', 'O', 'O', 'O', 'B-TRG', 'O', 'O', 'O', 'O', 'O', 'O', 'O', 'O', 'O', 'O', 'O']	0	0.8663483459	While presenting my case to Facebook I explained to the anonymous individualwith whom I dealt thatMother Teresa of Calcutta certainly a well known figure was born and baptized Agnes Gonxha Bojaxhiu but she was and is known as Mother Teresasent	tags	prediction_label	mean	article_url	label	annotate_sentence	0_clf	50k_clf	200k_clf	500k_clf	0_seqtag	200k_seqtag	500k_seqtag	old label	already labeled	0_seqtag	200k_seqtag	500k_seqtag	old_anno	already annotated	Kommentar	final
50k	126 pm New Photos of Plutos Haze Backlit and In Glorious Detail Slide 1 of 6	['O', 'O', 'O', 'O', 'O', 'O', 'O', 'O', 'O', 'O', 'O', 'O', 'O', 'O', 'O', 'O']	0	0.9999949045	126 pm New Photos of Plutos Haze Backlit and In Glorious Detail Slide 1 of 6
50k	31DC2015 Day 11 Owls and Polka Dots	['O', 'O', 'O', 'O', 'O', 'O', 'O']	0	0.9999949309	31DC2015 Day 11 Owls and Polka Dots
50k	4 11 Share Tweet Poulettemagique is our LomoHome of the Day	['O', 'O', 'O', 'O', 'B-TRG', 'O', 'O', 'B-SRC', 'O', 'B-MOD', 'O']	1	0.8135471185	4 11 Share Tweet Poulettemagique is our LomoHome of the Day
50k	41 free spins bonus at Treasure Island Jackpots	['O', 'O', 'O', 'O', 'O', 'O', 'O', 'O']	0	0.999994906	41 free spins bonus at Treasure Island Jackpots
50k	8 USC vs Arkansas State 11 pm Pac12 Network preview No	['O', 'O', 'O', 'O', 'O', 'O', 'O', 'O', 'O', 'O', 'O']	0	0.9999949113	8 USC vs Arkansas State 11 pm Pac12 Network preview No
50k	8 Ways to get kids to do homework without complaining	['O', 'O', 'O', 'O', 'O', 'O', 'O', 'O', 'O', 'O']	0	0.9999949422	8 Ways to get kids to do homework without complaining
50k	A few years earlier Burton reputedly considered Hathaway for the musical Sweeney Todd The Demon Barber of Fleet Street before deciding he wanted an unknown young actress	['O', 'O', 'O', 'O', 'O', 'O', 'O', 'O', 'O', 'O', 'O', 'O', 'O', 'O', 'B-SRC', 'I-SRC', 'O', 'O', 'I-MOD', 'O', 'O', 'O', 'O', 'O', 'O', 'O', 'O']	1	0.8833068124	A few years earlier Burton reputedly considered Hathaway for the musical Sweeney Todd The Demon Barber of Fleet Street before deciding he wanted an unknown young actress
50k	An American Graffiti for a new generation	['O', 'O', 'O', 'O', 'O', 'I-MOD', 'O']	0	0.7320210984	An *American Graffiti* for /a new generation/
50k	And then of course theres the Holy Grail of individual awards Most Valuable Player	['O', 'O', 'O', 'O', 'O', 'O', 'B-SRC', 'I-SRC', 'O', 'B-MOD', 'I-MOD', 'B-TRG', 'I-TRG', 'I-TRG']	1	0.8951865036	And then of course theres the *Holy Grail* of /individual awards/ |Most Valuable Player|
50k	Another client recently referred to Eng as the Mister Myagi of Life Coaching	['O', 'O', 'O', 'O', 'O', 'B-TRG', 'O', 'O', 'B-SRC', 'I-SRC', 'O', 'B-MOD', 'I-MOD']	1	0.9997532284	Another client recently referred to |Eng| as the *Mister Myagi* of /Life Coaching/
50k	Be the Betty of the brunch table with this simple matchthat boosts of golden hues and supreme style victory	['O', 'O', 'B-SRC', 'O', 'B-MOD', 'I-MOD', 'I-MOD', 'O', 'O', 'O', 'O', 'O', 'O', 'O', 'O', 'O', 'O', 'O', 'O']	1	0.9995780913	Be the *Betty* of /the brunch table/ with this simple matchthat boosts of golden hues and supreme style victory
50k	Beauties politicos in red on 10 idea	['O', 'O', 'O', 'O', 'O', 'O', 'O']	0	0.9999949608	Beauties politicos in red on 10 idea
50k	Behold the Lambo of God	['O', 'O', 'B-SRC', 'O', 'B-MOD']	1	0.8771504323	Behold the Lambo of God
50k	Both teams will attempt to get a win at 7 pm in Whitewater	['O', 'O', 'O', 'O', 'O', 'O', 'O', 'O', 'O', 'O', 'O', 'O', 'O']	0	0.9999949066	Both teams will attempt to get a win at 7 pm in Whitewater
50k	But of course he is the Beethoven of private pathologists seeing the clues and making the connections that ordinary salaried policeemployed medical examiners miss	['O', 'O', 'O', 'B-TRG', 'O', 'O', 'B-SRC', 'O', 'B-MOD', 'I-MOD', 'O', 'O', 'O', 'O', 'O', 'O', 'O', 'O', 'O', 'O', 'O', 'O', 'O', 'O']	1	0.999901715	But of course |he| is the *Beethoven* of /private pathologists/ seeing the clues and making the connections that ordinary salaried policeemployed medical examiners miss
50k	Buy Now Schlogoat is our LomoHome of the Day	['O', 'O', 'O', 'O', 'O', 'O', 'O', 'O', 'O']	0	0.7786354763	Buy Now Schlogoat is our LomoHome of the Day
50k	Castro calls Maradona the Che of sports and the retired football star boasts a tattoo of Guevara on his right arm which he got when he came to Cuba for a drug rehab program in 2004	['O', 'O', 'B-TRG', 'O', 'B-SRC', 'O', 'B-MOD', 'O', 'O', 'O', 'O', 'O', 'O', 'O', 'O', 'O', 'O', 'O', 'O', 'O', 'O', 'O', 'O', 'O', 'O', 'O', 'O', 'O', 'O', 'O', 'O', 'O', 'O', 'O', 'O', 'O']	1	0.9999560944	Castro calls |Maradona| the *Che* of /sports/ and the retired football star boasts a tattoo of Guevara on his right arm which he got when he came to Cuba for a drug rehab program in 2004
50k	Cena vs Rollins once again top match on the show like last month although not as good as Summer Slam	['O', 'O', 'O', 'O', 'O', 'O', 'O', 'O', 'O', 'O', 'O', 'O', 'O', 'O', 'O', 'O', 'O', 'O', 'O', 'O']	0	0.9999949051	Cena vs Rollins once again top match on the show like last month although not as good as Summer Slam
50k	Chancellor is the Marshawn Lynch of the Seahawks defense	['B-TRG', 'O', 'O', 'B-SRC', 'I-SRC', 'O', 'B-MOD', 'I-MOD', 'I-MOD']	1	0.9994268842	|Chancellor| is the *Marshawn Lynch* of /the Seahawks defense/
50k	His day	['O', 'O']	0	0.8032546403	His day
50k	Councilmembers Licata and Sawant will be available after the committee meeting to respond to media inquiries	['O', 'O', 'O', 'O', 'O', 'O', 'O', 'O', 'O', 'O', 'O', 'O', 'O', 'O', 'O', 'O']	0	0.9999949018	Councilmembers Licata and Sawant will be available after the committee meeting to respond to media inquiries
50k	Donald Trump is the Lonesome Rhodes of our time	['B-TRG', 'I-TRG', 'O', 'O', 'B-SRC', 'I-SRC', 'O', 'B-MOD', 'I-MOD']	1	0.9996319886	|Donald Trump| is the *Lonesome Rhodes* of /our time/
50k	Dont laugh wrote RJ Currie of sportsdekecom Word is hes a real praymaker	['O', 'O', 'O', 'B-TRG', 'I-SRC', 'O', 'B-MOD', 'O', 'O', 'O', 'O', 'O', 'O']	1	0.889878031	Dont laugh wrote RJ Currie of sportsdekecom Word is hes a real praymaker
50k	Ducks Share Husky Invitational Title for Second Straight Year	['O', 'O', 'O', 'O', 'O', 'O', 'O', 'O', 'O']	0	0.9999949168	Ducks Share Husky Invitational Title for Second Straight Year
50k	Egypt is the Hollywood of the Middle East he says	['B-TRG', 'O', 'O', 'B-SRC', 'O', 'B-MOD', 'I-MOD', 'I-MOD', 'O', 'O']	1	0.9997510405	|Egypt| is the *Hollywood* of /the Middle East/ he says
50k	Emma Thompson Sweeney Todd The Demon Barber of Fleet Street Live from Lincoln Center	['O', 'O', 'O', 'O', 'O', 'B-SRC', 'I-SRC', 'O', 'B-MOD', 'I-MOD', 'O', 'O', 'O', 'O']	1	0.8650746033	Emma Thompson Sweeney Todd The Demon Barber of Fleet Street Live from Lincoln Center
50k	Exchange of commemorative shields with AbdulHafeez AlQaisi director general of Land and Maritime Transport under the Ministry of Public Works and T	['O', 'O', 'O', 'O', 'O', 'O', 'O', 'O', 'O', 'O', 'O', 'O', 'O', 'O', 'O', 'O', 'O', 'O', 'O', 'O', 'O', 'O']	0	0.9999949021	Exchange of commemorative shields with AbdulHafeez AlQaisi director general of Land and Maritime Transport under the Ministry of Public Works and T
50k	Fleetwood MacMan of the world 2	['O', 'O', 'O', 'O', 'O', 'O']	0	0.803121407	Fleetwood MacMan of the world 2
50k	Four Creighton vs DePaul mens basketball tickets and parking pass for Feb 6	['O', 'O', 'O', 'O', 'O', 'O', 'O', 'O', 'O', 'O', 'O', 'O', 'O']	0	0.9999949221	Four Creighton vs DePaul mens basketball tickets and parking pass for Feb 6
50k	Fozzie is the Ed McMahonesque sidekick	['B-TRG', 'O', 'O', 'O', 'O', 'O']	0	0.8380528003	Fozzie is the Ed McMahonesque sidekick
50k	He labelled him without a doubt the Kevin Rudd of the Liberal Party	['O', 'O', 'B-TRG', 'O', 'O', 'O', 'O', 'B-SRC', 'I-SRC', 'O', 'B-MOD', 'I-MOD', 'I-MOD']	1	0.9994804747	He labelled |him| without a doubt the *Kevin Rudd* of /the Liberal Party/
50k	He was the Einstein of his time or perhaps we should say that Einstein was the Archimedes of his time	['B-TRG', 'O', 'O', 'B-SRC', 'O', 'B-MOD', 'I-MOD', 'O', 'O', 'O', 'O', 'O', 'O', 'B-TRG', 'O', 'O', 'B-SRC', 'O', 'B-MOD', 'I-MOD']	1	0.9996052119	|He| was the *Einstein* of /his time/ or perhaps we should say that |Einstein| was the *Archimedes* of /his time/
50k	Hes like the Sherlock Holmes of garbage Throughout the series the majority of fan emails that Whitesides received were from children who noticed a cleaning supply that wasnt in the book and suggested a magical purpose	['B-TRG', 'O', 'O', 'B-SRC', 'I-SRC', 'O', 'B-MOD', 'O', 'O', 'O', 'O', 'O', 'O', 'O', 'O', 'O', 'O', 'O', 'O', 'O', 'O', 'O', 'O', 'O', 'O', 'O', 'O', 'O', 'O', 'O', 'O', 'O', 'O', 'O', 'O', 'O']	1	0.9998827901	|Hes| like the *Sherlock Holmes* of /garbage/ Throughout the series the majority of fan emails that Whitesides received were from children who noticed a cleaning supply that wasnt in the book and suggested a magical purpose
50k	His day	['O', 'O']	0	0.8032546403	His day
50k	I called up my family and asked them what I should vote for and they told me The Voice which I found acceptable because I do think creator Mark Burnett is the Ed Sullivan of our day	['O', 'O', 'O', 'O', 'O', 'O', 'O', 'O', 'O', 'O', 'O', 'O', 'O', 'O', 'O', 'O', 'O', 'O', 'O', 'O', 'O', 'O', 'O', 'O', 'O', 'O', 'O', 'O', 'B-TRG', 'I-TRG', 'O', 'O', 'B-SRC', 'I-SRC', 'O', 'B-MOD', 'I-MOD']	1	0.9998824062	I called up my family and asked them what I should vote for and they told me The Voice which I found acceptable because I do think creator |Mark Burnett| is the *Ed Sullivan* of /our day/
50k	I was basically my version of theMichael Scott of car salesman which is a total contrast to the way David runs his stores	['B-TRG', 'O', 'O', 'O', 'O', 'O', 'O', 'I-SRC', 'O', 'B-MOD', 'I-MOD', 'O', 'O', 'O', 'O', 'O', 'O', 'O', 'O', 'O', 'O', 'O', 'O']	1	0.9995595196	|I| was basically my version of the*Michael Scott* of /car salesman/ which is a total contrast to the way David runs his stores
50k	If youre in the market for a Bentley SUV likely north of 350000 tick the box for the 18speaker 1950watt unit from Naim arguably the Bentley of sound systems	['O', 'O', 'O', 'O', 'O', 'O', 'O', 'O', 'O', 'O', 'O', 'O', 'O', 'O', 'O', 'O', 'O', 'O', 'O', 'O', 'O', 'O', 'B-TRG', 'O', 'O', 'B-SRC', 'O', 'B-MOD', 'I-MOD']	1	0.9998367475	If youre in the market for a Bentley SUV likely north of 350000 tick the box for |the 18speaker 1950watt unit from Naim| arguably the *Bentley* of /sound systems/
50k	Im kind of like the Donald Trump of love	['B-TRG', 'O', 'O', 'O', 'O', 'B-SRC', 'I-SRC', 'O', 'B-MOD']	1	0.9996237416	|I|m kind of like the *Donald Trump* of /love/
50k	Import and export OPML format OPML is sort of like the Rosetta Stone of mind mapping software It enables you to share maps with other programs	['O', 'O', 'O', 'O', 'O', 'B-TRG', 'O', 'O', 'O', 'O', 'O', 'B-SRC', 'I-SRC', 'O', 'B-MOD', 'I-MOD', 'I-MOD', 'O', 'O', 'O', 'O', 'O', 'O', 'O', 'O', 'O']	1	0.9997941893	Import and export OPML format |OPML| is sort of like the *Rosetta Stone* of /mind mapping software/ It enables you to share maps with other programs
50k	In Dublin he will hold talks with Enda Kenny the Taoiseach of Ireland	['O', 'O', 'O', 'O', 'O', 'O', 'O', 'B-TRG', 'O', 'O', 'O', 'O', 'O']	0	0.8633473485	In Dublin he will hold talks with Enda Kenny the Taoiseach of Ireland
50k	In Rosewood a comparatively lighthearted episodic quasipolice procedural premiering Wednesday on Fox Morris Chestnut plays Miamibased Dr Beaumont Rosewood a kind of freelance medical examiner considered by some to be the Beethoven of private pathologists as he likes to put it	['O', 'O', 'O', 'O', 'O', 'O', 'O', 'O', 'O', 'O', 'O', 'O', 'O', 'O', 'O', 'O', 'B-TRG', 'I-TRG', 'I-TRG', 'O', 'O', 'O', 'O', 'O', 'O', 'O', 'O', 'O', 'O', 'O', 'O', 'B-SRC', 'O', 'B-MOD', 'I-MOD', 'O', 'O', 'O', 'O', 'O', 'O']	1	0.9998533728	In Rosewood a comparatively lighthearted episodic quasipolice procedural premiering Wednesday on Fox Morris Chestnut plays Miamibased |Dr Beaumont Rosewood| a kind of freelance medical examiner considered by some to be the *Beethoven* of /private pathologists/ as he likes to put it
50k	Is this an Eric Garner moment for the IsraelPalestine conflict	['O', 'B-TRG', 'O', 'B-SRC', 'I-SRC', 'O', 'I-MOD', 'B-MOD', 'I-MOD', 'I-MOD']	1	0.8518891556	Is |this| an *Eric Garner moment* for /the IsraelPalestine conflict/
50k	Itd be a stretch to call Foxs Grandfathered the granddaddy of all comedies but its got everyone beat when it comes to being ridiculously adorable	['O', 'O', 'O', 'O', 'O', 'O', 'B-TRG', 'I-TRG', 'O', 'O', 'O', 'B-MOD', 'O', 'O', 'O', 'O', 'O', 'O', 'O', 'O', 'O', 'O', 'O', 'O', 'O']	0	0.8774876507	Itd be a stretch to call Foxs Grandfathered the granddaddy of all comedies but its got everyone beat when it comes to being ridiculously adorable
50k	Its fitting given Whites reputation as a Rock n Roll Mad Hatter of sorts that the lyrics often run throughtumbling non sequiturs	['O', 'O', 'O', 'B-TRG', 'O', 'O', 'O', 'B-SRC', 'O', 'B-SRC', 'I-SRC', 'I-SRC', 'O', 'B-MOD', 'O', 'O', 'O', 'O', 'O', 'O', 'O', 'O']	1	0.8787167554	Its fitting given |White|s reputation as /a Rock n Roll/ *Mad Hatter* of sorts that the lyrics often run throughtumbling non sequiturs
50k	Johnson is completing 61 percent of his passes in the uptempo offense that has gotten off a nationleading 95 plays a game and has some people calling Bowling Green the Baylor of the MAC	['O', 'O', 'O', 'O', 'O', 'O', 'O', 'O', 'O', 'O', 'O', 'O', 'O', 'O', 'O', 'O', 'O', 'O', 'O', 'O', 'O', 'O', 'O', 'O', 'O', 'O', 'O', 'B-TRG', 'I-TRG', 'O', 'B-SRC', 'O', 'B-MOD', 'I-MOD']	1	0.999863326	Johnson is completing 61 percent of his passes in the uptempo offense that has gotten off a nationleading 95 plays a game and has some people calling |Bowling Green| the *Baylor* of /the MAC/
50k	Just five candidates will be relegated to the earlier 6 pm	['O', 'O', 'O', 'O', 'O', 'O', 'O', 'O', 'O', 'O', 'O']	0	0.9999949094	Just five candidates will be relegated to the earlier 6 pm
50k	Kestelman now NBL executive chairman has been dubbed the Frank Lowy of basketball and says the sport is riding a wave of support in Australia only previously seen in the 1990s	['B-TRG', 'O', 'O', 'O', 'O', 'O', 'O', 'O', 'O', 'B-SRC', 'I-SRC', 'O', 'B-MOD', 'O', 'O', 'O', 'O', 'O', 'O', 'O', 'O', 'O', 'O', 'O', 'O', 'O', 'O', 'O', 'O', 'O', 'O']	1	0.9999383245	|Kestelman| now NBL executive chairman has been dubbed the *Frank Lowy* of /basketball/ and says the sport is riding a wave of support in Australia only previously seen in the 1990s
50k	Lead vocalist Alice Cooper is the Godvoice of rock with a deep paternal sound that says Oh yes you will come along for this ride	['O', 'O', 'B-TRG', 'I-TRG', 'O', 'O', 'B-SRC', 'O', 'B-MOD', 'O', 'O', 'O', 'O', 'O', 'O', 'O', 'O', 'O', 'O', 'O', 'O', 'O', 'O', 'O', 'O']	1	0.9998702109	Lead vocalist Alice Cooper is the Godvoice of rock with a deep paternal sound that says Oh yes you will come along for this ride
50k	Listen this women is like a Tina Turner	['O', 'B-TRG', 'O', 'O', 'O', 'O', 'O', 'O']	0	0.8486947183	Listen this women is like a Tina Turner
50k	Makerere University used to be referred to as the Harvard of Africa because of the intellectual dialogues on different issues	['B-TRG', 'I-TRG', 'O', 'O', 'O', 'O', 'O', 'O', 'O', 'B-SRC', 'O', 'B-MOD', 'O', 'O', 'O', 'O', 'O', 'O', 'O', 'O']	1	0.9996068833	|Makerere University| used to be referred to as the *Harvard* of /Africa/ because of the intellectual dialogues on different issues
50k	Menopause is no longer just for older women with hot flashes irritability and night sweats	['O', 'O', 'O', 'O', 'O', 'O', 'O', 'O', 'O', 'O', 'O', 'O', 'O', 'O', 'O']	0	0.9999949069	Menopause is no longer just for older women with hot flashes irritability and night sweats
50k	Nevertheless I was surprised when I read that CapHatien was once known as The Paris of the Antilles	['O', 'O', 'O', 'O', 'O', 'O', 'O', 'O', 'B-TRG', 'O', 'O', 'O', 'O', 'O', 'B-SRC', 'O', 'B-MOD', 'I-MOD']	1	0.9997448111	Nevertheless I was surprised when I read that |CapHatien| was once known as The *Paris* of /the Antilles/
50k	New Brand Solutions Company Wildness Launches with a Revealing Look at How Generation Z is the Catalyst of the Cultural Revolution	['O', 'O', 'O', 'O', 'O', 'O', 'O', 'O', 'O', 'O', 'O', 'O', 'O', 'I-TRG', 'O', 'O', 'B-SRC', 'O', 'O', 'O', 'O']	0	0.8977499507	New Brand Solutions Company Wildness Launches with a Revealing Look at How Generation Z is the Catalyst of the Cultural Revolution
50k	Nintendo is the Disney of the gaming world a controlling creative titan that creates beloved characters with shocking regularity	['B-TRG', 'O', 'O', 'B-SRC', 'O', 'B-MOD', 'I-MOD', 'I-MOD', 'O', 'O', 'O', 'O', 'O', 'O', 'O', 'O', 'O', 'O', 'O']	1	0.9998730413	|Nintendo| is the *Disney* of /the gaming world/ a controlling creative titan that creates beloved characters with shocking regularity
50k	No Azerbaijani Citizens among Victims of Pilgrims Stampede near Mecca	['O', 'O', 'O', 'O', 'O', 'O', 'O', 'O', 'O', 'O']	0	0.9999949546	No Azerbaijani Citizens among Victims of Pilgrims Stampede near Mecca
50k	No real chances for any of the teams in the opening minutes	['O', 'O', 'O', 'O', 'O', 'O', 'O', 'O', 'O', 'O', 'O', 'O']	0	0.9999949026	No real chances for any of the teams in the opening minutes
50k	of the emerging technologies	['O', 'O', 'O', 'O']	0	0.7462741365	of the emerging technologies
50k	Only the Adams Oshiomoles of this world and some irrational and self serving individuals still cling onto such inhumane absurdities	['O', 'O', 'B-SRC', 'O', 'O', 'B-MOD', 'I-MOD', 'O', 'O', 'O', 'O', 'O', 'O', 'O', 'O', 'O', 'O', 'O', 'O', 'O']	1	0.8699474047	Only the Adams Oshiomoles of this world and some irrational and self serving individuals still cling onto such inhumane absurdities
50k	Paige is known as the Robbie Farah of the team	['B-TRG', 'O', 'O', 'O', 'O', 'B-SRC', 'I-SRC', 'O', 'B-MOD', 'I-MOD']	1	0.9997964927	|Paige| is known as the *Robbie Farah* of /the team/
50k	Passengers Brawl On JetBlue Flight	['O', 'O', 'O', 'O', 'O']	0	0.9999949513	Passengers Brawl On JetBlue Flight
50k	Preseason Morning Skate and Game Thread Red Wings atPenguins	['O', 'O', 'O', 'O', 'O', 'O', 'O', 'O', 'O']	0	0.99999491	Preseason Morning Skate and Game Thread Red Wings atPenguins
50k	PREVIEWNFLLeague set for new season and 50th Super Bowl	['O', 'O', 'O', 'O', 'O', 'O', 'O', 'O', 'O']	0	0.9999949496	PREVIEWNFLLeague set for new season and 50th Super Bowl
50k	Quixotic Greek anticorruption crusader finally tastes success Athens AFP As Alexis Tsipras cruised to victory in Greeces general election the outcome must have tasted even sweeter for the man considered the Don Quixote of Greek politics	['O', 'O', 'O', 'O', 'O', 'O', 'O', 'O', 'O', 'O', 'O', 'O', 'O', 'O', 'O', 'O', 'O', 'O', 'O', 'O', 'O', 'O', 'O', 'O', 'O', 'O', 'O', 'B-TRG', 'I-TRG', 'O', 'O', 'B-SRC', 'I-SRC', 'O', 'B-MOD', 'I-MOD']	1	0.9998049203	Quixotic Greek anticorruption crusader finally tastes success Athens AFP As Alexis Tsipras cruised to victory in Greeces general election the outcome must have tasted even sweeter for |the man| considered the *Don Quixote* of /Greek politics/
50k	Research and Markets Private Banker International the Bible of the Wealth Industry	['O', 'O', 'O', 'O', 'I-TRG', 'O', 'O', 'O', 'O', 'O', 'O', 'O']	0	0.5908369157	Research and Markets |Private Banker International| the *Bible* of /the Wealth Industry/
50k	Sensing that shes a bit adrift Nickbecomes the Captain America of chivalry and upon learning her purse was stolen which included her wallet and credit cards hes determined to help her get home	['O', 'O', 'O', 'O', 'O', 'O', 'B-TRG', 'O', 'B-SRC', 'I-SRC', 'O', 'B-MOD', 'O', 'O', 'O', 'O', 'O', 'O', 'O', 'O', 'O', 'O', 'O', 'O', 'O', 'O', 'O', 'O', 'O', 'O', 'O', 'O', 'O']	1	0.9998979354	Sensing that shes a bit adrift |Nick|becomes the *Captain America* of /chivalry/ and upon learning her purse was stolen which included her wallet and credit cards hes determined to help her get home
50k	So a Cathy Come Home for our times	['O', 'O', 'B-SRC', 'I-SRC', 'O', 'O', 'B-MOD', 'I-MOD']	1	0.8927255248	So a *Cathy Come Home* for /our times/
50k	Stay Roasted Launches as the Netflix of Freshly Roasted Coffee Beans	['O', 'O', 'O', 'O', 'O', 'B-SRC', 'O', 'B-MOD', 'I-MOD', 'O', 'O']	1	0.7133399635	|Stay Roasted| Launches as the *Netflix* of /Freshly Roasted Coffee Beans/
50k	Steve McQueen Full Throttle Cool Dwight Jon Zimmerman Greg Scott Motorbooks 1999 Steve McQueen was the Patrick Dempsey of his daya leadingman actor who discovered he could credibly drive a race car	['O', 'O', 'O', 'O', 'O', 'O', 'O', 'O', 'O', 'O', 'O', 'O', 'B-TRG', 'I-TRG', 'O', 'O', 'B-SRC', 'I-SRC', 'O', 'B-MOD', 'I-MOD', 'O', 'O', 'O', 'O', 'O', 'O', 'O', 'O', 'O', 'O', 'O']	1	0.9998021574	Steve McQueen Full Throttle Cool Dwight Jon Zimmerman Greg Scott Motorbooks 1999 |Steve McQueen| was the *Patrick Dempsey* of /his day/a leadingman actor who discovered he could credibly drive a race car
50k	Successful Flow Test for Triceratops3	['O', 'O', 'O', 'O', 'O']	0	0.9999949205	Successful Flow Test for Triceratops3
50k	Susan is the Sarah Connor of philosophy as she ponders the role of science fiction and thought experiments to help understand uploading time travel superintelligence the Singularity a new approach to the computational theory of mind consciousness and physicalism	['B-TRG', 'O', 'O', 'B-SRC', 'I-SRC', 'O', 'B-MOD', 'O', 'O', 'O', 'O', 'O', 'O', 'O', 'O', 'O', 'O', 'O', 'O', 'O', 'O', 'O', 'O', 'O', 'O', 'O', 'O', 'O', 'O', 'O', 'O', 'O', 'O', 'O', 'O', 'O', 'O', 'O', 'O']	1	0.9999539305	|Susan| is the *Sarah Connor* of /philosophy/ as she ponders the role of science fiction and thought experiments to help understand uploading time travel superintelligence the Singularity a new approach to the computational theory of mind consciousness and physicalism
50k	THEIR back line flamboyance has seen them dubbed the Brazil of rugby by UK press but Michael Cheika believes Fjiis forward pack are the underrated and dangerous element of their first World Cup foe	['O', 'O', 'O', 'O', 'O', 'O', 'B-TRG', 'O', 'O', 'B-SRC', 'O', 'B-MOD', 'O', 'O', 'O', 'O', 'O', 'O', 'O', 'O', 'O', 'O', 'O', 'O', 'O', 'O', 'O', 'O', 'O', 'O', 'O', 'O', 'O', 'O']	1	0.9996941858	THEIR back line flamboyance has seen |them| dubbed the *Brazil* of /rugby/ by UK press but Michael Cheika believes Fjiis forward pack are the underrated and dangerous element of their first World Cup foe
50k	Then I was the PR Manager at Owls Lab a boutique fashion and lifestyle companythey called it the Kitson of the Northeast because we dressed every celeb of the moment and hosted gifting suites at Sundance and New York Fashion Weekand then I was the PR Manager of Alice Trixie a contemporary womens fashion line	['O', 'O', 'O', 'O', 'O', 'O', 'O', 'O', 'O', 'O', 'O', 'O', 'O', 'O', 'O', 'O', 'B-TRG', 'O', 'B-SRC', 'O', 'B-MOD', 'I-MOD', 'O', 'O', 'O', 'O', 'O', 'O', 'O', 'O', 'O', 'O', 'O', 'O', 'O', 'O', 'O', 'O', 'O', 'O', 'O', 'O', 'O', 'O', 'O', 'O', 'O', 'O', 'O', 'O', 'O', 'O', 'O', 'O', 'O']	1	0.9992942351	Then I was the PR Manager at Owls Lab a boutique fashion and lifestyle companythey called |it| the *Kitson* of /the Northeast/ because we dressed every celeb of the moment and hosted gifting suites at Sundance and New York Fashion Weekand then I was the PR Manager of Alice Trixie a contemporary womens fashion line
50k	There are times in life when window treatments take center stage and become THE FOCUS of the moment	['O', 'O', 'O', 'O', 'O', 'O', 'O', 'O', 'O', 'O', 'O', 'O', 'O', 'O', 'O', 'O', 'O', 'O']	0	0.8834522859	There are times in life when window treatments take center stage and become THE FOCUS of the moment
50k	Theres also a potential fiveway race for third place overall at the Vegas race	['O', 'O', 'O', 'O', 'O', 'O', 'O', 'O', 'O', 'O', 'O', 'O', 'O', 'O']	0	0.9999949168	Theres also a potential fiveway race for third place overall at the Vegas race
50k	Theyre the Budweiser and Miller Lite of spirits	['O', 'O', 'O', 'O', 'B-SRC', 'I-SRC', 'O', 'B-MOD']	1	0.8097012621	|Theyre| the *Budweiser* and *Miller Lite* of /spirits/
50k	Tickets are 5 or free for under twos	['O', 'O', 'O', 'O', 'O', 'O', 'O', 'O']	0	0.9999949546	Tickets are 5 or free for under twos
50k	Toyota Contests Canada Win FREE Tires Vehicles Or Fishing Trip	['O', 'O', 'O', 'O', 'O', 'O', 'O', 'O', 'O', 'O']	0	0.9999949275	Toyota Contests Canada Win FREE Tires Vehicles Or Fishing Trip
50k	Toyota Contests Canada Win FREE Tires Vehicles Or Fishing Trip	['O', 'O', 'O', 'O', 'O', 'O', 'O', 'O', 'O', 'O']	0	0.9999949275	Toyota Contests Canada Win FREE Tires Vehicles Or Fishing Trip
50k	Trisha Yearwood an Garth Brooks	['O', 'O', 'O', 'O', 'O']	0	0.8658440437	Trisha Yearwood an Garth Brooks
50k	Tsipras will represent Greece at an emergency summit of European leaders to discuss the migration crisis on Wednesday	['O', 'O', 'O', 'O', 'O', 'O', 'O', 'O', 'O', 'O', 'O', 'O', 'O', 'O', 'O', 'O', 'O', 'O']	0	0.9999949068	Tsipras will represent Greece at an emergency summit of European leaders to discuss the migration crisis on Wednesday
50k	US Stocks Open Higher After 3 Days of Losses Nike Surges	['O', 'O', 'O', 'O', 'O', 'O', 'O', 'O', 'O', 'O', 'O']	0	0.9999949122	US Stocks Open Higher After 3 Days of Losses Nike Surges
50k	Velvetbandit is our LomoHome of the Day	['B-TRG', 'O', 'O', 'B-SRC', 'O', 'B-MOD', 'O']	1	0.8031880211	Velvetbandit is our LomoHome of the Day
50k	Velvetbandit is our LomoHome of the Day	['B-TRG', 'O', 'O', 'B-SRC', 'O', 'B-MOD', 'O']	1	0.8031880211	Velvetbandit is our LomoHome of the Day
50k	Video Mothers on preparing children for new school year	['O', 'O', 'O', 'O', 'O', 'O', 'O', 'O', 'O']	0	0.9999949339	Video Mothers on preparing children for new school year
50k	Video Shows Benefits of 2GB RAM in iPhone 6s	['O', 'O', 'O', 'O', 'O', 'O', 'O', 'O', 'O']	0	0.9999949055	Video Shows Benefits of 2GB RAM in iPhone 6s
50k	Viola Davis on colorism in the entertainment industry You have to come from Detroit or Atlanta to be black	['O', 'O', 'O', 'O', 'O', 'O', 'O', 'O', 'O', 'O', 'O', 'O', 'O', 'O', 'O', 'O', 'O', 'O', 'O']	0	0.8532458823	Viola Davis on colorism in the entertainment industry You have to come from Detroit or Atlanta to be black
50k	Warriors Come Back to Play for Coney Island Reunion	['O', 'O', 'O', 'O', 'O', 'O', 'O', 'O', 'O']	0	0.9999949467	Warriors Come Back to Play for Coney Island Reunion
50k	Whether youre at an awards ceremony or sitting in the dining hall a rogue a cappella group can burst in at any time and wreck everything like the John Rambo of unwanted performances	['O', 'O', 'O', 'O', 'O', 'O', 'O', 'O', 'O', 'O', 'O', 'O', 'O', 'I-TRG', 'I-TRG', 'I-TRG', 'O', 'O', 'O', 'O', 'O', 'O', 'O', 'O', 'O', 'O', 'O', 'O', 'B-SRC', 'I-SRC', 'O', 'B-MOD', 'I-MOD']	1	0.8772830171	Whether youre at an awards ceremony or sitting in the dining hall |a rogue a cappella group| can burst in at any time and wreck everything like the *John Rambo* of /unwanted performances/
50k	While describing every quirk and aspect to the new complex Gottsleben called it the Cadillac of tracks	['O', 'O', 'O', 'O', 'O', 'O', 'O', 'O', 'O', 'O', 'O', 'O', 'B-TRG', 'O', 'B-SRC', 'O', 'B-MOD']	1	0.9995485972	While describing every quirk and aspect to the new complex Gottsleben called |it| the *Cadillac* of /tracks/
50k	Women also have more babies during a full moon supposedly	['O', 'O', 'O', 'O', 'O', 'O', 'O', 'O', 'O', 'O']	0	0.9999949104	Women also have more babies during a full moon supposedly
