# Supplementary material for: “The Rodney Dangerfield of Stylistic Devices”: End-to-End Detection and Extraction of Vossian Antonomasia Using Neural Networks
Source: Front Artif Intell. 2022 Jun 9;5:868249. doi: 10.3389/frai.2022.868249 (PMC9218426; doi:10.3389/frai.2022.868249)
Supplement: Supplementary file 1 [file Data_Sheet_1.zip › robustness_study_2.tsv]

sent	tags	final_label	final_annotation
A group of young men wearing Tshirts that said Netnam the Microsoft of Vietnam crowded in behind us	['O', 'O', 'O', 'O', 'O', 'O', 'O', 'O', 'O', 'B-TRG', 'O', 'B-SRC', 'O', 'B-MOD', 'O', 'O', 'O', 'O']	1	A group of young men wearing Tshirts that said |Netnam| the *Microsoft* of /Vietnam/ crowded in behind us
Although spring is still with us for a spell consider Playboy of the West Indies the first getaway of the summer	['O', 'O', 'O', 'O', 'O', 'O', 'O', 'O', 'O', 'O', 'B-SRC', 'O', 'B-MOD', 'I-MOD', 'I-MOD', 'O', 'O', 'O', 'O', 'O', 'O']	0	Although spring is still with us for a spell consider Playboy of the West Indies the first getaway of the summer
And Lawrence Ellison chief executive of Microsofts archrival Oracle has hailed integration of Web sites with his companys powerful database software as the key to making Oracle the Microsoft of the Internet	['O', 'O', 'O', 'O', 'O', 'O', 'O', 'O', 'O', 'O', 'O', 'O', 'O', 'O', 'O', 'O', 'O', 'O', 'O', 'O', 'O', 'O', 'O', 'O', 'O', 'O', 'B-TRG', 'O', 'B-SRC', 'O', 'B-MOD', 'I-MOD']	1	And Lawrence Ellison chief executive of Microsofts archrival Oracle has hailed integration of Web sites with his companys powerful database software as the key to making |Oracle| the *Microsoft* of /the Internet/
And there is the Malibu of the surf bums	['O', 'O', 'O', 'O', 'B-SRC', 'O', 'B-MOD', 'I-MOD', 'I-MOD']	0	And there is the Malibu of the surf bums
As C Vann Woodward once put it we see ourselves as the eternal Peter Pan among nations	['O', 'B-TRG', 'I-TRG', 'O', 'O', 'O', 'O', 'B-TRG', 'O', 'O', 'O', 'O', 'O', 'B-SRC', 'I-SRC', 'O', 'B-MOD']	1	As C Vann Woodward once put it |we| see ourselves as the /eternal/ *Peter Pan* /among nations/
As Disneys Cinderella for the 90s Brandy is amazingly good	['O', 'O', 'B-SRC', 'O', 'B-MOD', 'I-MOD', 'B-TRG', 'O', 'O', 'O']	0	As Disneys Cinderella for the 90s Brandy is amazingly good
As the doorman in the busby let us in and we entered this Taj Mahal of toys Nicholas fell silent with reverence	['O', 'O', 'O', 'O', 'O', 'O', 'O', 'O', 'O', 'O', 'O', 'O', 'O', 'B-SRC', 'I-SRC', 'O', 'B-MOD', 'O', 'O', 'O', 'O', 'O']	1	As the doorman in the busby let us in and we entered this *Taj Mahal* of /toys/ Nicholas fell silent with reverence
Bailyn makes the point by comparing the houses of rich Americans the Byrds and Carters of Virginia the Van Cortlandts of New York with houses in England	['O', 'O', 'O', 'O', 'O', 'O', 'O', 'O', 'O', 'O', 'O', 'O', 'O', 'O', 'O', 'O', 'O', 'O', 'O', 'I-SRC', 'O', 'B-MOD', 'I-MOD', 'O', 'O', 'O', 'O']	0	Bailyn makes the point by comparing the houses of rich Americans the Byrds and Carters of Virginia the Van Cortlandts of New York with houses in England
Before leaving Rajoubs headquarters that day I asked one of his aides for a lift back to the Israeli checkpoint since it is difficult to catch a ride out of Jericho a desertified Brigadoon of a city	['O', 'O', 'O', 'O', 'O', 'O', 'O', 'O', 'O', 'O', 'O', 'O', 'O', 'O', 'O', 'O', 'O', 'O', 'O', 'O', 'O', 'O', 'O', 'O', 'O', 'O', 'O', 'O', 'O', 'O', 'O', 'O', 'I-TRG', 'B-SRC', 'O', 'B-MOD', 'I-MOD']	1	Before leaving Rajoubs headquarters that day I asked one of his aides for a lift back to the Israeli checkpoint since it is difficult to catch a ride out of |Jericho| a /desertified/ *Brigadoon* of a city
Bo introduces me as Mr Ron Wood of the Rolling Stones Mr Wood noted and I introduce him as Mr Bo Diddley of himself	['O', 'O', 'O', 'O', 'B-SRC', 'I-SRC', 'I-SRC', 'O', 'B-MOD', 'I-MOD', 'I-MOD', 'O', 'O', 'O', 'O', 'O', 'O', 'O', 'O', 'O', 'O', 'O', 'O', 'O']	0	Bo introduces me as Mr Ron Wood of the Rolling Stones Mr Wood noted and I introduce him as Mr Bo Diddley of himself
Brazils leading news magazine a year ago called Miami the investment El Dorado of the Brazilian middle class	['O', 'O', 'O', 'O', 'O', 'O', 'O', 'O', 'B-TRG', 'O', 'O', 'B-SRC', 'I-SRC', 'O', 'B-MOD', 'I-MOD', 'I-MOD', 'I-MOD']	1	Brazils leading news magazine a year ago called |Miami| the /investment/ *El Dorado* of /the Brazilian middle class/
But Ms Harriss existential interpretation and her subtle interplay with Mr Bauer fit right into Mr Ciuleis cunning concept a Hedda Gabler in real living color	['O', 'O', 'O', 'O', 'O', 'O', 'O', 'O', 'O', 'O', 'B-TRG', 'O', 'O', 'O', 'O', 'O', 'O', 'O', 'O', 'O', 'B-SRC', 'I-SRC', 'O', 'B-MOD', 'I-MOD', 'I-MOD']	0	But Ms Harriss existential interpretation and her subtle interplay with Mr Bauer fit right into Mr Ciuleis cunning concept a Hedda Gabler in real living color
But Sunday night NBCs new comedies Men Behaving Badly and Jenny trailed all three other networks even among the young viewers NBC has declared the Holy Grail of television	['O', 'O', 'O', 'O', 'O', 'O', 'O', 'O', 'O', 'O', 'O', 'O', 'O', 'O', 'O', 'O', 'O', 'O', 'O', 'O', 'O', 'O', 'O', 'O', 'O', 'B-SRC', 'I-SRC', 'O', 'B-MOD']	1	But Sunday night NBCs new comedies Men Behaving Badly and Jenny trailed all three other networks even among |the young viewers| NBC has declared the *Holy Grail* of /television/
By January 2001 blind dates had become a Gong Show of romance for Dr	['O', 'O', 'O', 'O', 'O', 'O', 'O', 'O', 'B-SRC', 'I-SRC', 'O', 'B-MOD', 'O', 'B-TRG']	1	By January 2001 |blind dates| had become a *Gong Show* of /romance/ for Dr
Cadillac has built a pickup truck the Cadillac of pickups nearly three tons worth available in sable black white diamond or silver sand with the familiar Cadillac coat of arms stretched across its hulking grill	['O', 'O', 'O', 'O', 'O', 'O', 'O', 'B-SRC', 'O', 'B-MOD', 'O', 'O', 'O', 'O', 'O', 'O', 'O', 'O', 'O', 'O', 'O', 'O', 'O', 'O', 'O', 'O', 'O', 'O', 'O', 'O', 'O', 'O', 'O', 'O', 'O']	1	Cadillac has built a |pickup truck| the *Cadillac* of /pickups/ nearly three tons worth available in sable black white diamond or silver sand with the familiar Cadillac coat of arms stretched across its hulking grill
China has been the Ama zoncom of countries a place where people were ready to make huge bets and take huge losses on the assumption of huge profits one day	['B-TRG', 'O', 'O', 'O', 'B-SRC', 'I-SRC', 'O', 'B-MOD', 'O', 'O', 'O', 'O', 'O', 'O', 'O', 'O', 'O', 'O', 'O', 'O', 'O', 'O', 'O', 'O', 'O', 'O', 'O', 'O', 'O', 'O']	1	|China| has been the *Ama zoncom* of /countries/ a place where people were ready to make huge bets and take huge losses on the assumption of huge profits one day
Claude Closkys amusing monumental collage One Thousand Things to Do which consists mostly of imperatives Look back in amber clipped from fashion magazines is like Edward Ruscha for beginners	['B-TRG', 'I-TRG', 'O', 'O', 'O', 'O', 'O', 'O', 'O', 'O', 'O', 'O', 'O', 'O', 'O', 'O', 'O', 'O', 'O', 'O', 'O', 'O', 'O', 'O', 'O', 'B-SRC', 'I-SRC', 'O', 'B-MOD']	1	Claude Closkys amusing monumental collage |One Thousand Things to Do| which consists mostly of imperatives Look back in amber clipped from fashion magazines is like *Edward Ruscha* for /beginners/
Cosmopolitan was condemned as a womens version of Playboy and Mrs Brown as a Pied Piper of libertinism who was leading young ladies away from their parents to jobs in the city and into affairs	['O', 'O', 'O', 'O', 'O', 'O', 'O', 'O', 'O', 'O', 'B-TRG', 'I-TRG', 'O', 'O', 'B-SRC', 'I-SRC', 'O', 'B-MOD', 'O', 'O', 'O', 'O', 'O', 'O', 'O', 'O', 'O', 'O', 'O', 'O', 'O', 'O', 'O', 'O', 'O']	1	|Cosmopolitan| was condemned as a /womens version/ of *Playboy* and |Mrs Brown| as a *Pied Piper* of /libertinism/ who was leading young ladies away from their parents to jobs in the city and into affairs
Does that mean they will be the AOLs of the interactive age	['O', 'O', 'O', 'B-TRG', 'O', 'O', 'O', 'B-SRC', 'O', 'B-MOD', 'I-MOD', 'I-MOD']	1	Does that mean |they| will be the *AOLs* of /the interactive age/
During flush times in 2000 the German government stood by as Vodafone of Britain absorbed one of the countrys largest conglomerates Mannesmann in an epic takeover battle	['O', 'O', 'O', 'O', 'O', 'O', 'I-TRG', 'O', 'O', 'O', 'O', 'B-SRC', 'O', 'B-MOD', 'O', 'O', 'O', 'O', 'O', 'O', 'O', 'O', 'O', 'O', 'O', 'O', 'O']	0	During flush times in 2000 the German government stood by as Vodafone of Britain absorbed one of the countrys largest conglomerates Mannesmann in an epic takeover battle
Even in town our driver was the emperor of the road arrogantly cutting off a local bus about to lumber through an intersection	['O', 'O', 'O', 'B-TRG', 'I-TRG', 'O', 'O', 'B-SRC', 'O', 'B-MOD', 'I-MOD', 'O', 'O', 'O', 'O', 'O', 'O', 'O', 'O', 'O', 'O', 'O', 'O']	0	Even in town our driver was the emperor of the road arrogantly cutting off a local bus about to lumber through an intersection
Ever since Communism collapsed tens of thousands of women in Russia Ukraine and other former Soviet republics have signed up with matrimonial agencies and mailorderbride companies in the hope of finding a Prince Charming in the West	['O', 'O', 'O', 'O', 'O', 'O', 'O', 'O', 'O', 'O', 'O', 'O', 'O', 'O', 'O', 'O', 'O', 'O', 'O', 'O', 'O', 'O', 'O', 'O', 'O', 'O', 'O', 'O', 'O', 'O', 'O', 'O', 'B-SRC', 'I-SRC', 'O', 'B-MOD', 'O']	1	Ever since Communism collapsed tens of thousands of women in Russia Ukraine and other former Soviet republics have signed up with matrimonial agencies and mailorderbride companies in the hope of finding a *Prince Charming* in /the West/
FINAL TAKE In the current AprilMayJune issue of Inventors Digest Paul Niemann asks Is Irony the StepMonster of Innovation	['O', 'O', 'O', 'O', 'O', 'O', 'O', 'O', 'O', 'O', 'O', 'O', 'O', 'O', 'B-TRG', 'O', 'B-SRC', 'O', 'B-MOD']	1	FINAL TAKE In the current AprilMayJune issue of Inventors Digest Paul Niemann asks Is |Irony| the *StepMonster* of /Innovation/
For example Peter Anders the Lionel of a muchcirculated 1944 Berlin Martha sings it very nicely but is so clearly managing the vocal line that he cant manage any real vocal ease or poetry	['O', 'O', 'B-TRG', 'I-TRG', 'O', 'B-SRC', 'O', 'B-MOD', 'I-MOD', 'I-MOD', 'I-MOD', 'O', 'O', 'O', 'O', 'O', 'O', 'O', 'O', 'O', 'O', 'O', 'O', 'O', 'O', 'O', 'O', 'O', 'O', 'O', 'O', 'O', 'O', 'O']	0	For example Peter Anders the Lionel of a muchcirculated 1944 Berlin Martha sings it very nicely but is so clearly managing the vocal line that he cant manage any real vocal ease or poetry
For Mr Forster the once popular notion embraced by Le Corbusier of architects as itinerant doctors resolving social and urban ills is defunct	['O', 'B-TRG', 'I-TRG', 'O', 'O', 'O', 'O', 'O', 'O', 'B-SRC', 'I-SRC', 'O', 'B-MOD', 'O', 'O', 'O', 'O', 'O', 'O', 'O', 'O', 'O', 'O']	0	For Mr Forster the once popular notion embraced by Le Corbusier of architects as itinerant doctors resolving social and urban ills is defunct
For nearly a halfcentury the Eldorado has been the Cadillac of Cadillacs the most overthetop Caddy of them all	['O', 'O', 'O', 'O', 'B-TRG', 'I-TRG', 'O', 'O', 'O', 'B-SRC', 'O', 'B-MOD', 'O', 'O', 'O', 'O', 'O', 'O', 'O']	1	For nearly a halfcentury |the Eldorado| has been the *Cadillac* of /Cadillacs/ the most overthetop Caddy of them all
Frick Collection Jeantienne Liotard 17021789 Swiss MasteR Liotard is something of a specialty item now but he was widely known in the Enlightenment Europe of his day	['O', 'O', 'O', 'O', 'O', 'O', 'O', 'O', 'O', 'O', 'O', 'O', 'O', 'O', 'O', 'O', 'B-TRG', 'O', 'O', 'O', 'O', 'O', 'O', 'I-SRC', 'O', 'B-MOD', 'I-MOD']	0	Frick Collection Jeantienne Liotard 17021789 Swiss MasteR Liotard is something of a specialty item now but he was widely known in the Enlightenment Europe of his day
From MacArthur a Bonanza in Business Travel	['O', 'O', 'O', 'B-SRC', 'O', 'B-MOD', 'I-MOD']	0	From MacArthur a Bonanza in Business Travel
He declared I helped facilitate a rock n roll record that became a political statement a Magna Carta for the dispossessed	['O', 'O', 'O', 'O', 'O', 'O', 'O', 'O', 'O', 'O', 'O', 'O', 'O', 'O', 'O', 'O', 'O', 'I-SRC', 'O', 'O', 'I-MOD']	1	He declared I helped facilitate |a rock n roll record| that became a political statement a *Magna Carta* for /the dispossessed/
He is in short the contemporary Reverend Dimmesdale of rock	['B-TRG', 'O', 'O', 'O', 'O', 'O', 'B-SRC', 'I-SRC', 'O', 'B-MOD']	1	|He| is in short the /contemporary/ *Reverend Dimmesdale* of /rock/
I have come to appreciate far better what my mother and countless others like her the many Mrs Bemises of the world have gone through	['O', 'O', 'O', 'O', 'O', 'O', 'O', 'O', 'O', 'O', 'O', 'O', 'O', 'O', 'B-TRG', 'O', 'O', 'B-SRC', 'I-SRC', 'O', 'B-MOD', 'I-MOD', 'O', 'O', 'O']	0	I have come to appreciate far better what my mother and countless others like her the many Mrs Bemises of the world have gone through
I landed on the Royal Pacific cruise ship in the Caribbean which like the Highlander is a Feadship the Rolls of yachts	['O', 'O', 'O', 'O', 'O', 'O', 'O', 'O', 'O', 'O', 'O', 'O', 'O', 'O', 'O', 'O', 'O', 'O', 'O', 'B-SRC', 'O', 'B-MOD']	1	I landed on |the Royal Pacific cruise ship| in the Caribbean which like the Highlander is a Feadship the *Rolls* of /yachts/
I splurged and bought my wife a Taco Bell Taco Supreme the Gelaendewagen of Mexican fast food	['O', 'O', 'O', 'O', 'O', 'O', 'O', 'B-TRG', 'I-TRG', 'I-TRG', 'I-TRG', 'O', 'B-SRC', 'O', 'B-MOD', 'I-MOD', 'I-MOD']	1	I splurged and bought my wife a |Taco Bell Taco Supreme| the *Gelaendewagen* of /Mexican fast food/
I think of us as the garage bands of the year 2000 Eva Ilona Brzeski said over a cup of coffee	['O', 'O', 'O', 'B-TRG', 'O', 'O', 'B-SRC', 'O', 'O', 'B-MOD', 'I-MOD', 'O', 'O', 'O', 'O', 'O', 'O', 'O', 'O', 'O', 'O']	0	I think of us as the garage bands of the year 2000 Eva Ilona Brzeski said over a cup of coffee
If West led from jackdoubleton of diamonds declarer would have 2740 distribution	['O', 'B-TRG', 'O', 'O', 'B-SRC', 'O', 'B-MOD', 'O', 'O', 'O', 'O', 'O']	0	If West led from jackdoubleton of diamonds declarer would have 2740 distribution
If you start being a Chatty Cathy in the morning thats a breach of the code	['O', 'B-TRG', 'O', 'O', 'O', 'B-SRC', 'I-SRC', 'O', 'B-MOD', 'O', 'O', 'O', 'O', 'O', 'O', 'O']	0	If you start being a Chatty Cathy in the morning thats a breach of the code
In a sense its a Cinderella stock in an industry littered with disappointments said Kenneth M Gassman Jr an analyst with Davenport Company of Virginia Inc one of three small regional securities firms that follow the Richmondbased company	['O', 'O', 'O', 'O', 'O', 'B-SRC', 'I-SRC', 'O', 'O', 'I-MOD', 'O', 'O', 'O', 'O', 'O', 'O', 'O', 'O', 'O', 'O', 'O', 'O', 'O', 'O', 'O', 'O', 'O', 'O', 'O', 'O', 'O', 'O', 'O', 'O', 'O', 'O', 'O', 'O']	1	In a sense |its| a *Cinderella* /stock/ in an industry littered with disappointments said Kenneth M Gassman Jr an analyst with Davenport Company of Virginia Inc one of three small regional securities firms that follow the Richmondbased company
In Arkansas at an open house at the campaign headquarters for Ms Lambert Hugh Atwood described himself as a loyal Democrat but added Im a Rush Limbaugh on health care	['O', 'O', 'O', 'O', 'O', 'O', 'O', 'O', 'O', 'O', 'O', 'O', 'O', 'O', 'O', 'O', 'O', 'O', 'O', 'O', 'O', 'O', 'O', 'B-TRG', 'O', 'B-SRC', 'I-SRC', 'O', 'B-MOD', 'I-MOD']	1	In Arkansas at an open house at the campaign headquarters for Ms Lambert Hugh Atwood described himself as a loyal Democrat but added |Im| a *Rush Limbaugh* on /health care/
Indeed Mr Rock called the show the Harvard of comedy	['O', 'O', 'O', 'O', 'B-TRG', 'I-TRG', 'O', 'B-SRC', 'O', 'B-MOD']	1	Indeed Mr Rock called |the show| the *Harvard* of /comedy/
is the RollsRoyce of computer hardware said Irwin Kaufman director of the office of technology for the New York City Board of Education which has more than 50000 microcomputers installed in the schools	['O', 'O', 'B-SRC', 'O', 'B-MOD', 'I-MOD', 'O', 'O', 'O', 'O', 'O', 'O', 'O', 'O', 'O', 'O', 'O', 'O', 'O', 'O', 'O', 'O', 'O', 'O', 'O', 'O', 'O', 'O', 'O', 'O', 'O', 'O', 'O']	1	is the *RollsRoyce* of /computer hardware/ said Irwin Kaufman director of the office of technology for the New York City Board of Education which has more than 50000 microcomputers installed in the schools
It has become a different world in the 20 years since Windows first opened said Joseph Baum the softspoken Barnum of the restaurant world who was in charge of creating Windows I in 1976 and who won in a hotly contested competition among prominent restaurateurs two years ago the contract to develop Windows II	['O', 'O', 'O', 'O', 'O', 'O', 'O', 'O', 'O', 'O', 'O', 'O', 'O', 'O', 'O', 'B-TRG', 'I-TRG', 'O', 'O', 'B-SRC', 'O', 'B-MOD', 'I-MOD', 'I-MOD', 'O', 'O', 'O', 'O', 'O', 'O', 'O', 'O', 'O', 'O', 'O', 'O', 'O', 'O', 'O', 'O', 'O', 'O', 'O', 'O', 'O', 'O', 'O', 'O', 'O', 'O', 'O', 'O', 'O', 'O']	1	It has become a different world in the 20 years since Windows first opened said |Joseph Baum| the softspoken *Barnum* of /the restaurant world/ who was in charge of creating Windows I in 1976 and who won in a hotly contested competition among prominent restaurateurs two years ago the contract to develop Windows II
It is interesting that a shy quiet type like Beltran labeled as the It Player of free agency has chosen Boras to be his bouncer	['O', 'O', 'O', 'O', 'O', 'O', 'O', 'O', 'O', 'B-TRG', 'O', 'O', 'O', 'B-SRC', 'I-SRC', 'O', 'B-MOD', 'I-MOD', 'O', 'O', 'O', 'O', 'O', 'O', 'O']	0	It is interesting that a shy quiet type like Beltran labeled as the It Player of free agency has chosen Boras to be his bouncer
It wants to be a sort of Paradise Lost of the vampire kingdom detailing the genesis of these creatures their fall from grace and their precarious fate in the world at large in the past the present and the future	['O', 'O', 'O', 'O', 'O', 'O', 'O', 'B-SRC', 'I-SRC', 'O', 'B-MOD', 'I-MOD', 'I-MOD', 'O', 'O', 'O', 'O', 'O', 'O', 'O', 'O', 'O', 'O', 'O', 'O', 'O', 'O', 'O', 'O', 'O', 'O', 'O', 'O', 'O', 'O', 'O', 'O', 'O', 'O', 'O']	1	|It| wants to be a sort of *Paradise Lost* of /the vampire kingdom/ detailing the genesis of these creatures their fall from grace and their precarious fate in the world at large in the past the present and the future
It was the first item produced by the family business Deep Foods which Arvind Amin 61 laughingly calls the FritoLay HagenDazs and Stouffers of Indian food	['O', 'O', 'O', 'O', 'O', 'O', 'O', 'O', 'O', 'O', 'B-TRG', 'I-TRG', 'O', 'B-TRG', 'O', 'O', 'O', 'O', 'O', 'B-SRC', 'O', 'O', 'I-SRC', 'O', 'B-MOD', 'I-MOD']	1	It was the first item produced by the family business |Deep Foods| which Arvind Amin 61 laughingly calls the *FritoLay* *HagenDazs* and *Stouffers* of /Indian food/
Its like the Hello Kitty of mayonnaise	['O', 'O', 'O', 'B-SRC', 'I-SRC', 'O', 'B-MOD']	1	|Its| like the *Hello Kitty* of /mayonnaise/
Jerry Gitner chairman of Tribeca Aviation a consulting and investment firm calls them the Tweedledee and Tweedledum of the industry	['O', 'O', 'O', 'O', 'O', 'O', 'O', 'O', 'O', 'O', 'O', 'O', 'B-TRG', 'O', 'O', 'O', 'I-SRC', 'O', 'B-MOD', 'I-MOD']	1	Jerry Gitner chairman of Tribeca Aviation a consulting and investment firm calls |them| the *Tweedledee and Tweedledum* of /the industry/
Ken Kesey novelist and Pied Piper of psychedelic era dies at age 66 photos M	['B-TRG', 'I-TRG', 'O', 'O', 'B-SRC', 'I-SRC', 'O', 'B-MOD', 'I-MOD', 'O', 'O', 'O', 'O', 'O', 'O']	1	|Ken Kesey| novelist and *Pied Piper* of /psychedelic era/ dies at age 66 photos M
Lebanon is a very proper country and before the war it was considered the Paris of the East	['O', 'O', 'O', 'O', 'O', 'O', 'O', 'O', 'O', 'O', 'B-TRG', 'O', 'O', 'O', 'B-SRC', 'O', 'B-MOD', 'I-MOD']	1	Lebanon is a very proper country and before the war |it| was considered the *Paris* of /the East/
Making a Difference Altuss Mozart of Finance	['O', 'O', 'O', 'B-TRG', 'B-SRC', 'O', 'B-MOD']	1	Making a Difference Altuss *Mozart* of /Finance/
Mr Caiola the Dr Doolittle of the Hamptons started his collection the usual way	['B-TRG', 'I-TRG', 'O', 'B-SRC', 'I-SRC', 'O', 'B-MOD', 'I-MOD', 'O', 'O', 'O', 'O', 'O', 'O']	1	|Mr Caiola| the *Dr Doolittle* of /the Hamptons/ started his collection the usual way
Mr Mapes said NBC had invited any company to create a RollsRoyce of rating services to compete with Nielsen	['O', 'O', 'O', 'O', 'O', 'O', 'O', 'O', 'O', 'O', 'O', 'B-SRC', 'O', 'B-MOD', 'I-MOD', 'O', 'O', 'O', 'O']	1	Mr Mapes said NBC had invited any company to create a *RollsRoyce* of /rating services/ to compete with Nielsen
My favorite couple are the Rachels Vogelstein of Washington	['O', 'O', 'O', 'O', 'O', 'O', 'I-SRC', 'O', 'B-MOD']	0	My favorite couple are the Rachels Vogelstein of Washington
Not a Tennis White in the House	['O', 'O', 'B-SRC', 'I-SRC', 'O', 'B-MOD', 'O']	0	Not a Tennis White in the House
On that evidence Mr Kentridge belongs in the inflammatory company of such artistprovocateurs as the Goya of the etchings the satirists of the Weimar Republic and the contemporary black American Kara Walker whose scandalous paper cutouts air the dirty laundry of the antebellum South with wicked glee	['O', 'O', 'O', 'B-TRG', 'I-TRG', 'O', 'O', 'O', 'O', 'O', 'O', 'O', 'O', 'O', 'O', 'B-SRC', 'O', 'B-MOD', 'I-MOD', 'O', 'O', 'O', 'O', 'O', 'O', 'O', 'O', 'O', 'O', 'O', 'O', 'O', 'O', 'O', 'O', 'O', 'O', 'O', 'O', 'O', 'O', 'O', 'O', 'O', 'O', 'O', 'O']	0	On that evidence Mr Kentridge belongs in the inflammatory company of such artistprovocateurs as the Goya of the etchings the satirists of the Weimar Republic and the contemporary black American Kara Walker whose scandalous paper cutouts air the dirty laundry of the antebellum South with wicked glee
On the night of this air attack one of DeWitts subordinates Maj Gen Joseph W Stilwell later to be the famous Vinegar Joe of the doomed campaigns in Burma and China wrote in pencil in a dimestore notebook that he used as a diary Fourth Army obviously meaning its headquarters kind of jittery	['O', 'O', 'O', 'O', 'O', 'O', 'O', 'O', 'O', 'O', 'O', 'B-TRG', 'I-TRG', 'I-TRG', 'I-TRG', 'I-TRG', 'O', 'O', 'O', 'O', 'O', 'B-SRC', 'I-SRC', 'O', 'B-MOD', 'I-MOD', 'I-MOD', 'I-MOD', 'I-MOD', 'I-MOD', 'I-MOD', 'O', 'O', 'O', 'O', 'O', 'O', 'O', 'O', 'O', 'O', 'O', 'O', 'O', 'O', 'O', 'O', 'O', 'O', 'O', 'O', 'O', 'O']	0	On the night of this air attack one of DeWitts subordinates Maj Gen Joseph W Stilwell later to be the famous Vinegar Joe of the doomed campaigns in Burma and China wrote in pencil in a dimestore notebook that he used as a diary Fourth Army obviously meaning its headquarters kind of jittery
Once Stolid and BigShouldered Now a Cinderella on the Lake	['O', 'O', 'O', 'O', 'O', 'O', 'B-SRC', 'O', 'B-MOD', 'I-MOD']	1	Once Stolid and BigShouldered Now a *Cinderella* on /the Lake/
Peter Marks reviews musical Sweeney Todd the Demon Barber of Fleet Street presented at Ahmanson Theater in Los Angeles under direction of Calvin Remsberg is based on book by Hugh Wheeler with music and lyrics by Stephen Sondheim photo M	['O', 'O', 'O', 'O', 'B-TRG', 'I-TRG', 'O', 'B-SRC', 'I-SRC', 'O', 'B-MOD', 'I-MOD', 'O', 'O', 'O', 'O', 'O', 'O', 'O', 'O', 'O', 'O', 'O', 'O', 'O', 'O', 'O', 'O', 'O', 'O', 'O', 'O', 'O', 'O', 'O', 'O', 'O', 'O', 'O', 'O']	0	Peter Marks reviews musical Sweeney Todd the Demon Barber of Fleet Street presented at Ahmanson Theater in Los Angeles under direction of Calvin Remsberg is based on book by Hugh Wheeler with music and lyrics by Stephen Sondheim photo M
Positioning itself as the latest reality show the XFL wanted the pyrotechnics of Survivor but the casts lack of showbiz charisma made it the deadly Big Brother of sports	['O', 'O', 'O', 'O', 'O', 'O', 'O', 'O', 'O', 'O', 'O', 'O', 'O', 'O', 'O', 'O', 'O', 'O', 'O', 'O', 'O', 'O', 'B-TRG', 'O', 'O', 'B-SRC', 'I-SRC', 'O', 'B-MOD']	1	Positioning itself as the latest reality show the XFL wanted the pyrotechnics of Survivor but the casts lack of showbiz charisma made |it| the deadly *Big Brother* of /sports/
Puebla is the Lyon of Mexico the city that the locals invariably bring up when a conversation turns to their countrys cuisine	['B-TRG', 'O', 'O', 'B-SRC', 'O', 'B-MOD', 'O', 'O', 'O', 'O', 'O', 'O', 'O', 'O', 'O', 'O', 'O', 'O', 'O', 'O', 'O', 'O']	1	|Puebla| is the *Lyon* of /Mexico/ the city that the locals invariably bring up when a conversation turns to their countrys cuisine
s for more than two months last summer the State Senate early this morning narrowly passed a Rube Goldbergtype of budget meant to get the recessionracked state government through another year	['O', 'O', 'O', 'O', 'O', 'O', 'O', 'O', 'O', 'O', 'O', 'O', 'O', 'O', 'O', 'O', 'O', 'B-SRC', 'I-SRC', 'O', 'B-MOD', 'O', 'O', 'O', 'O', 'O', 'O', 'O', 'O', 'O', 'O']	1	s for more than two months last summer the State Senate early this morning narrowly passed a *Rube Goldbergtype* of /budget/ meant to get the recessionracked state government through another year
She was a Richard Harding Davis in evening gown said one reporter watching her make news wherever she turned up	['B-TRG', 'O', 'O', 'B-SRC', 'I-SRC', 'I-SRC', 'O', 'B-MOD', 'I-MOD', 'O', 'O', 'O', 'O', 'O', 'O', 'O', 'O', 'O', 'O', 'O']	1	|She| was a *Richard Harding Davis* in /evening gown/ said one reporter watching her make news wherever she turned up
Silvio Berlusconi hailed by many here as a kind of Ross Perot of Italy kicked off his election campaign last weekend at a large rally in Rome with flare and pomp clearly aimed at suggesting an American nominating convention	['B-TRG', 'I-TRG', 'O', 'O', 'O', 'O', 'O', 'O', 'O', 'O', 'B-SRC', 'I-SRC', 'O', 'B-MOD', 'O', 'O', 'O', 'O', 'O', 'O', 'O', 'O', 'O', 'O', 'O', 'O', 'O', 'O', 'O', 'O', 'O', 'O', 'O', 'O', 'O', 'O', 'O', 'O', 'O']	1	|Silvio Berlusconi| hailed by many here as a kind of *Ross Perot* of /Italy/ kicked off his election campaign last weekend at a large rally in Rome with flare and pomp clearly aimed at suggesting an American nominating convention
So its not altogether surprising that that most venerable publisher of art books Harry N Abrams Inc in partnership with the Wonderland Press has created a sort of Cliff Notes of art	['O', 'O', 'O', 'O', 'O', 'O', 'O', 'O', 'O', 'O', 'O', 'O', 'O', 'B-TRG', 'O', 'O', 'O', 'O', 'O', 'O', 'O', 'O', 'O', 'O', 'O', 'O', 'O', 'O', 'B-SRC', 'I-SRC', 'O', 'B-MOD']	1	So its not altogether surprising that that most venerable publisher of art books Harry N Abrams Inc in partnership with the Wonderland Press has created a sort of *Cliff Notes* of /art/
Sontag calls it the Don Quixote in me	['O', 'O', 'B-TRG', 'O', 'B-SRC', 'I-SRC', 'O', 'B-MOD']	1	Sontag calls |it| the *Don Quixote* in /me/
South was Emily Seiden of Manhattan and whether she would have found this brilliant play will never be known	['B-TRG', 'O', 'B-SRC', 'I-SRC', 'O', 'B-MOD', 'O', 'O', 'O', 'O', 'O', 'O', 'O', 'O', 'O', 'O', 'O', 'O', 'O']	0	South was Emily Seiden of Manhattan and whether she would have found this brilliant play will never be known
Still Watermark is a gracefully idiosyncratic work one that obliquely mingles the authors own selfportrait with that of this Penelope of a city weaving her patterns by day and undoing them by night with no Ulysses in sight	['O', 'B-TRG', 'O', 'O', 'O', 'O', 'O', 'O', 'O', 'O', 'O', 'O', 'O', 'O', 'O', 'O', 'O', 'O', 'O', 'B-SRC', 'O', 'B-MOD', 'I-MOD', 'O', 'O', 'O', 'O', 'O', 'O', 'O', 'O', 'O', 'O', 'O', 'O', 'O', 'O', 'O']	1	Still Watermark is a gracefully idiosyncratic work one that obliquely mingles the authors own selfportrait with that of this *Penelope* of /a city/ weaving her patterns by day and undoing them by night with no Ulysses in sight
Such a system is seen by many frustrated users as the Holy Grail of computing	['B-TRG', 'I-TRG', 'I-TRG', 'O', 'O', 'O', 'O', 'O', 'O', 'O', 'O', 'B-SRC', 'I-SRC', 'O', 'B-MOD']	1	|Such a system| is seen by many frustrated users as the *Holy Grail* of /computing/
SWEENEY TODD The Demon Barber of Fleet Street	['O', 'I-TRG', 'O', 'B-SRC', 'I-SRC', 'O', 'B-MOD', 'I-MOD']	0	SWEENEY TODD The Demon Barber of Fleet Street
Thanks to its ability to perform in waters as deep as 10000 feet the Deepwater Millennium is considered the Cadillac of oil and gas exploration allowing companies to find energy resources in remote or deep locations that were until recently considered out of reach	['O', 'O', 'O', 'O', 'O', 'O', 'O', 'O', 'O', 'O', 'O', 'O', 'O', 'B-TRG', 'I-TRG', 'I-TRG', 'O', 'O', 'O', 'B-SRC', 'O', 'B-MOD', 'I-MOD', 'I-MOD', 'I-MOD', 'O', 'O', 'O', 'O', 'O', 'O', 'O', 'O', 'O', 'O', 'O', 'O', 'O', 'O', 'O', 'O', 'O', 'O', 'O']	1	Thanks to its ability to perform in waters as deep as 10000 feet |the Deepwater Millennium| is considered the *Cadillac* of /oil and gas exploration/ allowing companies to find energy resources in remote or deep locations that were until recently considered out of reach
Thanksgiving Day editorial by Gail Collins pays tribute to Sarah Josepha Hale who helped give nation Thanskgiving Day because she wanted holiday that took place on womens home turf recalls Hale as Martha Stewart of preCivil War era offering all sorts of domestic advice in hugely popular magazine Godeys Ladys Book	['O', 'O', 'O', 'O', 'O', 'O', 'O', 'O', 'O', 'O', 'O', 'O', 'O', 'O', 'O', 'O', 'O', 'O', 'O', 'O', 'O', 'O', 'O', 'O', 'O', 'O', 'O', 'O', 'O', 'O', 'B-TRG', 'O', 'B-SRC', 'I-SRC', 'O', 'B-MOD', 'I-MOD', 'I-MOD', 'O', 'O', 'O', 'O', 'O', 'O', 'O', 'O', 'O', 'O', 'O', 'O', 'O']	1	Thanksgiving Day editorial by Gail Collins pays tribute to Sarah Josepha Hale who helped give nation Thanskgiving Day because she wanted holiday that took place on womens home turf recalls |Hale| as *Martha Stewart* of /preCivil War era/ offering all sorts of domestic advice in hugely popular magazine Godeys Ladys Book
The article was a sort of Mr Blackwell of cinema with dubious sorts trotted out to trash a random group of beloved and acclaimed actors directors writers and one composer	['B-TRG', 'O', 'O', 'O', 'O', 'O', 'B-SRC', 'I-SRC', 'O', 'B-MOD', 'O', 'O', 'O', 'O', 'O', 'O', 'O', 'O', 'O', 'O', 'O', 'O', 'O', 'O', 'O', 'O', 'O', 'O', 'O', 'O']	1	|The article| was a sort of *Mr Blackwell* of /cinema/ with dubious sorts trotted out to trash a random group of beloved and acclaimed actors directors writers and one composer
The Blue Parrot is a festive funky Margaritaville of sombreros steer heads cactus cowboy artifacts posters parrots and casual outdoor eating	['B-TRG', 'I-TRG', 'I-TRG', 'O', 'O', 'O', 'O', 'B-SRC', 'O', 'B-MOD', 'O', 'O', 'O', 'O', 'O', 'O', 'O', 'O', 'O', 'O', 'O']	1	|The Blue Parrot| is a festive funky *Margaritaville* of /sombreros steer heads cactus cowboy artifacts posters parrots and casual outdoor eating/
The book J R Ackerleys My Dog Tulip has merited a chapter excerpt and a review from Dr Dog in The Bark a canine quarterly based in Berkeley Calif that likes to consider itself The New Yorker of dog magazines	['O', 'O', 'B-TRG', 'O', 'O', 'O', 'O', 'O', 'O', 'O', 'O', 'O', 'O', 'O', 'O', 'O', 'O', 'B-TRG', 'I-TRG', 'O', 'O', 'O', 'O', 'O', 'O', 'O', 'O', 'O', 'O', 'O', 'O', 'O', 'O', 'O', 'B-SRC', 'I-SRC', 'I-SRC', 'O', 'B-MOD', 'I-MOD']	1	The book J R Ackerleys My Dog Tulip has merited a chapter excerpt and a review from Dr Dog in |The Bark| a canine quarterly based in Berkeley Calif that likes to consider itself *The New Yorker* of /dog magazines/
The deal will increase pressure on Cisco which had all but proclaimed itself the Microsoft of networking because the one product area Cisco lacks the No	['O', 'O', 'O', 'O', 'O', 'O', 'B-TRG', 'O', 'O', 'O', 'O', 'O', 'O', 'O', 'B-SRC', 'O', 'B-MOD', 'O', 'O', 'O', 'O', 'O', 'O', 'O', 'O', 'O']	1	The deal will increase pressure on |Cisco| which had all but proclaimed itself the *Microsoft* of /networking/ because the one product area Cisco lacks the No
The much anticipated excellent MattaClark retrospective that just opened at the Whitney recalls this charismatic Pied Piper of experimentalism from the frontier days of what came to be called SoHo which he helped establish as a lively art community	['O', 'O', 'O', 'O', 'O', 'O', 'O', 'O', 'O', 'O', 'O', 'O', 'O', 'O', 'I-TRG', 'B-SRC', 'I-SRC', 'O', 'B-MOD', 'O', 'O', 'O', 'O', 'O', 'O', 'O', 'O', 'O', 'O', 'O', 'O', 'O', 'O', 'O', 'O', 'O', 'O', 'O', 'O']	1	The much anticipated excellent MattaClark retrospective that just opened at the Whitney recalls this charismatic *Pied Piper* of /experimentalism/ from the frontier days of what came to be called SoHo which he helped establish as a lively art community
The prince in this rehearsal was Jacques dAmboise a 54yearold former star of the New York City Ballet and known in the arts community as the citys Pied Piper of Dance a title that describes his efforts over 13 years to bring dance to schoolchildren	['O', 'O', 'O', 'O', 'O', 'O', 'B-TRG', 'I-TRG', 'O', 'O', 'O', 'O', 'O', 'O', 'O', 'O', 'O', 'O', 'O', 'O', 'O', 'O', 'O', 'O', 'O', 'O', 'O', 'I-SRC', 'I-SRC', 'O', 'B-MOD', 'O', 'O', 'O', 'O', 'O', 'O', 'O', 'O', 'O', 'O', 'O', 'O', 'O', 'O']	1	The prince in this rehearsal was |Jacques dAmboise| a 54yearold former star of the New York City Ballet and known in the arts community as the citys *Pied Piper* of /Dance/ a title that describes his efforts over 13 years to bring dance to schoolchildren
The question of how the John Rockers of the world should be handled illuminates the impediments of teaching managerial ethics	['O', 'O', 'O', 'O', 'O', 'O', 'I-SRC', 'O', 'B-MOD', 'I-MOD', 'O', 'O', 'O', 'O', 'O', 'O', 'O', 'O', 'O', 'O']	0	The question of how the John Rockers of the world should be handled illuminates the impediments of teaching managerial ethics
The scene recalls an age when Shanghai was known as the Paris of the East	['O', 'O', 'O', 'O', 'O', 'O', 'B-TRG', 'O', 'O', 'O', 'O', 'B-SRC', 'O', 'B-MOD', 'I-MOD']	1	The scene recalls an age when |Shanghai| was known as the *Paris* of /the East/
The South player was Kitty Bethe of Manhattan and she was delighted with the reprieve	['O', 'I-TRG', 'O', 'O', 'B-SRC', 'I-SRC', 'O', 'B-MOD', 'O', 'O', 'O', 'O', 'O', 'O', 'O']	0	The South player was Kitty Bethe of Manhattan and she was delighted with the reprieve
The unspeakable in full pursuit of the uneatable wrote Oscar Wilde of fox hunting	['O', 'O', 'O', 'O', 'O', 'O', 'O', 'O', 'O', 'B-SRC', 'I-SRC', 'O', 'B-MOD', 'I-MOD']	0	The unspeakable in full pursuit of the uneatable wrote Oscar Wilde of fox hunting
The working mother is the Ironside of the moment	['B-TRG', 'I-TRG', 'I-TRG', 'O', 'O', 'B-SRC', 'O', 'B-MOD', 'I-MOD']	1	|The working mother| is the *Ironside* of /the moment/
Their success has been led by Prachanda 48 who has managed to deepen the support for his movement by portraying himself as a Nepalese Robin Hood facing down corrupt and ineffective governments	['O', 'O', 'O', 'O', 'O', 'O', 'B-TRG', 'O', 'O', 'O', 'O', 'O', 'O', 'O', 'O', 'O', 'O', 'O', 'O', 'O', 'O', 'O', 'O', 'O', 'B-SRC', 'I-SRC', 'O', 'O', 'I-MOD', 'I-MOD', 'I-MOD', 'I-MOD']	1	Their success has been led by |Prachanda| 48 who has managed to deepen the support for his movement by portraying himself as a /Nepalese/ *Robin Hood* facing down corrupt and ineffective governments
There Joseph Beuys the charismatic artistguru in his signature gray felt hat enthralled a generation of students at the fabled Dusseldorf Academy and became the Pied Piper of postwar German aesthetic renewal as the critic Robert Hughes once dubbed him	['O', 'B-TRG', 'I-TRG', 'O', 'O', 'O', 'O', 'O', 'O', 'O', 'O', 'O', 'O', 'O', 'O', 'O', 'O', 'O', 'O', 'O', 'O', 'O', 'O', 'O', 'O', 'B-SRC', 'I-SRC', 'O', 'B-MOD', 'I-MOD', 'I-MOD', 'I-MOD', 'O', 'O', 'O', 'O', 'O', 'O', 'O', 'O']	1	There |Joseph Beuys| the charismatic artistguru in his signature gray felt hat enthralled a generation of students at the fabled Dusseldorf Academy and became the *Pied Piper* of /postwar German aesthetic renewal/ as the critic Robert Hughes once dubbed him
They amount to a kind of Reefer Madness of jazz a compendium of hysterical misperceptions	['O', 'O', 'O', 'O', 'O', 'O', 'O', 'I-SRC', 'O', 'B-MOD', 'O', 'O', 'O', 'O', 'O']	1	|They| amount to a kind of *Reefer Madness* of /jazz/ a compendium of hysterical misperceptions
They have been like that the Alphonse and Gaston of Middle East diplomacy for many months	['O', 'O', 'O', 'O', 'O', 'O', 'O', 'O', 'B-SRC', 'O', 'B-MOD', 'I-MOD', 'I-MOD', 'O', 'O', 'O']	1	|They| have been like that the *Alphonse and Gaston* of /Middle East diplomacy/ for many months
They see some of these guys as the da Vincis and van Goghs of their world	['O', 'O', 'B-TRG', 'I-TRG', 'B-TRG', 'I-TRG', 'O', 'O', 'O', 'O', 'O', 'B-SRC', 'I-SRC', 'O', 'B-MOD', 'I-MOD']	1	They see |some of these guys| as the *da Vincis* and *van Goghs* of /their world/
This product is the Cadillac of the microcomputer world	['B-TRG', 'I-TRG', 'O', 'O', 'B-SRC', 'O', 'B-MOD', 'I-MOD', 'I-MOD']	1	|This product| is the *Cadillac* of /the microcomputer world/
This work begins with the insight first made by Ronald H Coase in a 1937 paper that would help win him the Nobel in economic science 54 years later that making and enforcing contracts isnt cost free	['O', 'O', 'O', 'O', 'O', 'O', 'O', 'O', 'O', 'O', 'O', 'O', 'O', 'O', 'O', 'O', 'O', 'O', 'O', 'O', 'B-TRG', 'O', 'B-SRC', 'O', 'B-MOD', 'I-MOD', 'O', 'O', 'O', 'O', 'O', 'O', 'O', 'O', 'O', 'O', 'O']	0	This work begins with the insight first made by Ronald H Coase in a 1937 paper that would help win him the Nobel in economic science 54 years later that making and enforcing contracts isnt cost free
To aid and comfort its ruling class an interstellar society known as the Polite Harmony of Worlds breeds genetically altered servants known as toolmen	['O', 'O', 'O', 'O', 'O', 'O', 'O', 'B-TRG', 'I-TRG', 'I-TRG', 'O', 'O', 'O', 'O', 'I-SRC', 'O', 'B-MOD', 'O', 'O', 'O', 'O', 'O', 'O', 'O']	0	To aid and comfort its ruling class an interstellar society known as the Polite Harmony of Worlds breeds genetically altered servants known as toolmen
To be able to say to the Saddam Husseins of the world or the Iranians dont dare threaten our friends	['O', 'O', 'O', 'O', 'O', 'O', 'O', 'O', 'I-SRC', 'O', 'B-MOD', 'O', 'O', 'O', 'O', 'O', 'O', 'O', 'O', 'O']	0	To be able to say to the Saddam Husseins of the world or the Iranians dont dare threaten our friends
We may have some choice as to what recipe we concoct for the bitter medicine said Mr Wojnilower often called Dr Doom on Wall Street but leaving out any one ingredient means having to include more of the others	['O', 'O', 'O', 'O', 'O', 'O', 'O', 'O', 'O', 'O', 'O', 'O', 'O', 'O', 'O', 'O', 'B-TRG', 'I-TRG', 'O', 'O', 'B-SRC', 'I-SRC', 'O', 'B-MOD', 'I-MOD', 'O', 'O', 'O', 'O', 'O', 'O', 'O', 'O', 'O', 'O', 'O', 'O', 'O', 'O']	1	We may have some choice as to what recipe we concoct for the bitter medicine said |Mr Wojnilower| often called *Dr Doom* on /Wall Street/ but leaving out any one ingredient means having to include more of the others
What I wanted to do Maradona explained to reporters and fans was show that I am the Diego of the people	['O', 'O', 'O', 'O', 'O', 'O', 'O', 'O', 'O', 'O', 'O', 'O', 'O', 'O', 'B-TRG', 'O', 'O', 'B-SRC', 'O', 'B-MOD', 'I-MOD']	0	What I wanted to do Maradona explained to reporters and fans was show that I am the Diego of the people
Whats mystifying is not why the George Burns and Gracie Allen of basketball are still together after all these years who else could live with Stocktons crewcut ways but Malone and who else could deal with Malones attention needs but Stockton	['O', 'O', 'O', 'O', 'O', 'O', 'O', 'I-TRG', 'O', 'B-SRC', 'I-SRC', 'O', 'B-MOD', 'O', 'O', 'O', 'O', 'O', 'O', 'O', 'O', 'O', 'O', 'O', 'O', 'O', 'O', 'O', 'O', 'O', 'O', 'O', 'O', 'O', 'O', 'O', 'O', 'O', 'O', 'O', 'O']	1	Whats mystifying is not why the *George Burns* and *Gracie Allen* of /basketball/ are still together after all these years who else could live with Stocktons crewcut ways but Malone and who else could deal with Malones attention needs but Stockton
When I conceived this I wanted it to be the RollsRoyce of Laundromats he said	['O', 'O', 'O', 'O', 'O', 'O', 'B-TRG', 'O', 'O', 'O', 'B-SRC', 'O', 'B-MOD', 'O', 'O']	1	When I conceived this I wanted |it| to be the *RollsRoyce* of /Laundromats/ he said
When not lending their mixing machine to relatives the owners at Pizza Lady make large quantities for their business where the menu says Soupy the Cadillac of sausages	['O', 'O', 'O', 'O', 'O', 'O', 'O', 'O', 'O', 'O', 'O', 'O', 'O', 'O', 'O', 'O', 'O', 'O', 'O', 'O', 'O', 'O', 'O', 'B-TRG', 'O', 'B-SRC', 'O', 'B-MOD']	1	When not lending their mixing machine to relatives the owners at Pizza Lady make large quantities for their business where the menu says |Soupy| the *Cadillac* of /sausages/
While Atlantic salmon angling is the polo of the sport the Pacific salmon fishing that Marlin Gibbs demonstrates in this cassette is no more glamorous than taking carp on cheese balls	['O', 'B-TRG', 'I-TRG', 'I-TRG', 'O', 'O', 'B-SRC', 'O', 'B-MOD', 'O', 'O', 'O', 'O', 'O', 'O', 'O', 'O', 'O', 'O', 'O', 'O', 'O', 'O', 'O', 'O', 'O', 'O', 'O', 'O', 'O', 'O']	1	While |Atlantic salmon angling| is the *polo* of /the sport/ the Pacific salmon fishing that Marlin Gibbs demonstrates in this cassette is no more glamorous than taking carp on cheese balls
Whoever becomes the next president will have a hard time restoring the luster to a country whose commercial capital Abidjan was once called the Paris of Africa	['O', 'O', 'O', 'O', 'O', 'O', 'O', 'O', 'O', 'O', 'O', 'O', 'O', 'O', 'O', 'O', 'O', 'O', 'O', 'B-TRG', 'O', 'O', 'O', 'O', 'B-SRC', 'O', 'B-MOD']	1	Whoever becomes the next president will have a hard time restoring the luster to a country whose commercial capital |Abidjan| was once called the *Paris* of /Africa/
Will it be led by the Pied Piper of top players John McEnroe or will the USTA	['O', 'O', 'O', 'O', 'O', 'O', 'B-SRC', 'I-SRC', 'O', 'B-MOD', 'I-MOD', 'B-TRG', 'I-TRG', 'O', 'O', 'O', 'O']	1	Will it be led by the *Pied Piper* of /top players/ |John McEnroe| or will the USTA
Yet with the help of an influx of tourists parts of Buenos Aires which used to style itself the Paris of Latin America still twinkle like the City of Light	['O', 'O', 'O', 'O', 'O', 'O', 'O', 'O', 'O', 'O', 'O', 'O', 'O', 'O', 'O', 'O', 'O', 'O', 'O', 'B-SRC', 'O', 'B-MOD', 'I-MOD', 'O', 'O', 'O', 'O', 'O', 'O', 'O']	1	Yet with the help of an influx of tourists parts of |Buenos Aires| which used to style itself the *Paris* of /Latin America/ still twinkle like the City of Light
You couldnt call him Forest Sawyer of Arabia	['O', 'O', 'O', 'B-TRG', 'B-SRC', 'I-SRC', 'O', 'B-MOD']	0	You couldnt call him Forest Sawyer of Arabia
